# Supplementary material for: Multivariate analysis of morphology, behaviour, growth and developmental timing in hybrids brings new insights into the divergence of sympatric Arctic charr morphs
Source: BMC Ecol Evol. 2021 Sep 7;21:170. doi: 10.1186/s12862-021-01904-8 (PMC8422654; doi:10.1186/s12862-021-01904-8)
Supplement: Supplementary file 2 — Additional file 2. Datsets. [file 12862_2021_1904_MOESM2_ESM.zip]

Archive with 6 entries (5 files):
- datasets/
- datasets/dataset.behaviour.csv
- datasets/Shape.data.zip
- datasets/dataset.yolksac.csv
- datasets/dataset.P.analyses.csv
- datasets/dataset.per.trait.analyses.csv
