# Supplementary material for: Multivariate analysis of morphology, behaviour, growth and developmental timing in hybrids brings new insights into the divergence of sympatric Arctic charr morphs
Source: BMC Ecol Evol. 2021 Sep 7;21:170. doi: 10.1186/s12862-021-01904-8 (PMC8422654; doi:10.1186/s12862-021-01904-8)
Supplement: Supplementary file 2 — Additional file 2. Datsets. [file 12862_2021_1904_MOESM2_ESM.zip › datasets/dataset.behaviour.csv]

	ind	fam	cross	date.frist.feeding	date.centered	degree.day.frist.feeding	trial	bottom	collumn	feedingresp	nb.bouts	prop.spitted	spitted	surface	time.response	cross2
1	PL16_001	PL16	PL	7.03	3	6.462.974.305	X1	1	2	1	3	0.333333333	1	0	56	PL
2	PL16_001	PL16	PL	7.03	3	6.462.974.305	X2	1	0	1	1	0	0	0	30	PL
3	PL16_001	PL16	PL	7.03	3	6.462.974.305	X3	NA	NA	0	NA	NA	NA	NA	180	PL
4	PL16_002	PL16	PL	5.03	1	6.353.974.305	X1	NA	NA	NA	NA	NA	NA	NA	NA	PL
5	PL16_002	PL16	PL	5.03	1	6.353.974.305	X2	NA	NA	NA	NA	NA	NA	NA	NA	PL
6	PL16_002	PL16	PL	5.03	1	6.353.974.305	X3	NA	NA	NA	NA	NA	NA	NA	NA	PL
7	PL16_003	PL17	PL	6.03	2	6.409.974.305	X1	1	0	1	1	0	0	0	5	PL
8	PL16_003	PL17	PL	6.03	2	6.409.974.305	X2	NA	NA	0	NA	NA	NA	NA	180	PL
9	PL16_003	PL17	PL	6.03	2	6.409.974.305	X3	NA	NA	0	NA	NA	NA	NA	180	PL
10	PL16_004	PL16	PL	8.03	4	6.515.974.305	X1	1	1	1	3	0	0	1	12	PL
11	PL16_004	PL16	PL	8.03	4	6.515.974.305	X2	0	1	1	1	0	0	0	21	PL
12	PL16_004	PL16	PL	8.03	4	6.515.974.305	X3	1	2	1	3	0	0	0	12	PL
13	PL16_005	PL16	PL	8.03	4	6.515.974.305	X1	1	0	1	1	0	0	0	34	PL
14	PL16_005	PL16	PL	8.03	4	6.515.974.305	X2	1	0	1	1	1	1	0	1	PL
15	PL16_005	PL16	PL	8.03	4	6.515.974.305	X3	1	0	1	1	1	1	0	1	PL
16	PL16_006	PL16	PL	15.03	11	6.902.307.638	X1	NA	NA	0	NA	NA	NA	NA	180	PL
17	PL16_006	PL16	PL	15.03	11	6.902.307.638	X2	NA	NA	0	NA	NA	NA	NA	180	PL
18	PL16_006	PL16	PL	15.03	11	6.902.307.638	X3	1	0	1	1	0	0	0	22	PL
19	PL16_007	PL16	PL	14.03	10	6.367.402.181	X1	1	0	1	1	0	0	0	27	PL
20	PL16_007	PL16	PL	14.03	10	6.367.402.181	X2	1	3	1	4	0	0	0	84	PL
21	PL16_007	PL16	PL	14.03	10	6.367.402.181	X3	3	0	1	3	0	0	0	44	PL
22	PL16_008	PL16	PL	7.03	3	6.462.974.305	X1	1	2	1	3	1	3	0	3	PL
23	PL16_008	PL16	PL	7.03	3	6.462.974.305	X2	3	2	1	5	0	0	0	3	PL
24	PL16_008	PL16	PL	7.03	3	6.462.974.305	X3	2	0	1	2	0	0	0	63	PL
25	PL16_009	PL16	PL	9.03	5	6.569.640.971	X1	1	0	1	2	0.5	1	1	1	PL
26	PL16_009	PL16	PL	9.03	5	6.569.640.971	X2	1	1	1	3	0	0	1	8	PL
27	PL16_009	PL16	PL	9.03	5	6.569.640.971	X3	1	1	1	2	0	0	0	115	PL
28	PL16_010	PL16	PL	6.03	2	6.409.974.305	X1	0	2	1	2	0	0	0	14	PL
29	PL16_010	PL16	PL	6.03	2	6.409.974.305	X2	NA	NA	0	NA	NA	NA	NA	180	PL
30	PL16_010	PL16	PL	6.03	2	6.409.974.305	X3	4	1	1	5	0	0	0	90	PL
31	PL16_011	PL16	PL	13.03	9	6.789.640.971	X1	0	0	1	1	0	0	1	84	PL
32	PL16_011	PL16	PL	13.03	9	6.789.640.971	X2	0	3	1	3	0	0	0	23	PL
33	PL16_011	PL16	PL	13.03	9	6.789.640.971	X3	3	0	1	3	0	0	0	19	PL
34	PL16_012	PL16	PL	6.03	2	6.409.974.305	X1	NA	NA	0	NA	NA	NA	NA	180	PL
35	PL16_012	PL16	PL	6.03	2	6.409.974.305	X2	NA	NA	0	NA	NA	NA	NA	180	PL
36	PL16_012	PL16	PL	6.03	2	6.409.974.305	X3	NA	NA	0	NA	NA	NA	NA	180	PL
37	PL16_013	PL16	PL	14.03	10	6.367.402.181	X1	1	1	1	3	0	0	1	44	PL
38	PL16_013	PL16	PL	14.03	10	6.367.402.181	X2	1	1	1	2	0.5	1	0	1	PL
39	PL16_013	PL16	PL	14.03	10	6.367.402.181	X3	0	3	1	5	0	0	2	95	PL
40	PL16_014	PL16	PL	5.03	1	6.353.974.305	X1	3	0	1	3	0	0	0	8	PL
41	PL16_014	PL16	PL	5.03	1	6.353.974.305	X2	1	0	1	1	0	0	0	10	PL
42	PL16_014	PL16	PL	5.03	1	6.353.974.305	X3	1	1	1	2	0	0	0	1	PL
43	PL16_015	PL16	PL	7.03	3	6.462.974.305	X1	NA	NA	0	NA	NA	NA	NA	180	PL
44	PL16_015	PL16	PL	7.03	3	6.462.974.305	X2	1	0	1	1	0	0	0	14	PL
45	PL16_015	PL16	PL	7.03	3	6.462.974.305	X3	NA	NA	0	NA	NA	NA	NA	180	PL
46	PL16_016	PL16	PL	7.03	3	6.462.974.305	X1	0	1	1	1	0	0	0	86	PL
47	PL16_016	PL16	PL	7.03	3	6.462.974.305	X2	1	0	1	1	1	1	0	5	PL
48	PL16_016	PL16	PL	7.03	3	6.462.974.305	X3	3	5	1	8	0	0	0	99	PL
49	PL16_017	PL16	PL	11.03	7	6.675.974.305	X1	2	0	1	2	0	0	0	71	PL
50	PL16_017	PL16	PL	11.03	7	6.675.974.305	X2	3	0	1	3	0	0	0	49	PL
51	PL16_017	PL16	PL	11.03	7	6.675.974.305	X3	2	1	1	3	0	0	0	70	PL
52	PL16_018	PL16	PL	14.03	10	6.367.402.181	X1	4	1	1	5	0	0	0	20	PL
53	PL16_018	PL16	PL	14.03	10	6.367.402.181	X2	0	1	1	4	0.25	1	3	17	PL
54	PL16_018	PL16	PL	14.03	10	6.367.402.181	X3	0	1	1	1	0	0	0	15	PL
55	PL16_019	PL16	PL	8.03	4	6.515.974.305	X1	NA	NA	0	NA	NA	NA	NA	180	PL
56	PL16_019	PL16	PL	8.03	4	6.515.974.305	X2	NA	NA	0	NA	NA	NA	NA	180	PL
57	PL16_019	PL16	PL	8.03	4	6.515.974.305	X3	NA	NA	0	NA	NA	NA	NA	180	PL
58	PL16_020	PL16	PL	6.03	2	6.409.974.305	X1	NA	NA	0	NA	NA	NA	NA	180	PL
59	PL16_020	PL16	PL	6.03	2	6.409.974.305	X2	2	0	1	2	0.5	1	0	1	PL
60	PL16_020	PL16	PL	6.03	2	6.409.974.305	X3	0	0	1	0	0	0	0	0.5	PL
61	PL16_021	PL16	PL	11.03	7	6.675.974.305	X1	1	1	1	4	0	0	2	19	PL
62	PL16_021	PL16	PL	11.03	7	6.675.974.305	X2	4	0	1	4	0.25	1	0	6	PL
63	PL16_021	PL16	PL	11.03	7	6.675.974.305	X3	3	0	1	4	0	0	1	9	PL
64	PL16_022	PL16	PL	11.03	7	6.675.974.305	X1	NA	NA	0	NA	NA	NA	NA	180	PL
65	PL16_022	PL16	PL	11.03	7	6.675.974.305	X2	NA	NA	0	NA	NA	NA	NA	180	PL
66	PL16_022	PL16	PL	11.03	7	6.675.974.305	X3	NA	NA	0	NA	NA	NA	NA	180	PL
67	PL17_001	PL17	PL	8.03	4	6.515.974.305	X1	5	0	1	5	0	0	0	31	PL
68	PL17_001	PL17	PL	8.03	4	6.515.974.305	X2	7	0	1	7	0	0	0	17	PL
69	PL17_001	PL17	PL	8.03	4	6.515.974.305	X3	5	0	1	5	0	0	0	2	PL
70	PL17_002	PL17	PL	7.03	3	6.511.069.265	X1	NA	NA	0	NA	NA	NA	NA	180	PL
71	PL17_002	PL17	PL	7.03	3	6.511.069.265	X2	NA	NA	0	NA	NA	NA	NA	180	PL
72	PL17_002	PL17	PL	7.03	3	6.511.069.265	X3	NA	NA	0	NA	NA	NA	NA	180	PL
73	PL17_003	PL17	PL	7.03	3	6.511.069.265	X1	1	1	1	2	0	0	0	7	PL
74	PL17_003	PL17	PL	7.03	3	6.511.069.265	X2	4	0	1	4	0	0	0	114	PL
75	PL17_003	PL17	PL	7.03	3	6.511.069.265	X3	NA	NA	0	NA	NA	NA	NA	180	PL
76	PL17_004	PL17	PL	14.03	10	6.367.402.181	X1	NA	NA	0	NA	NA	NA	NA	180	PL
77	PL17_004	PL17	PL	14.03	10	6.367.402.181	X2	NA	NA	0	NA	NA	NA	NA	180	PL
78	PL17_004	PL17	PL	14.03	10	6.367.402.181	X3	NA	NA	0	NA	NA	NA	NA	180	PL
79	PL17_005	PL17	PL	9.03	5	6.569.640.971	X1	NA	NA	0	NA	NA	NA	NA	180	PL
80	PL17_005	PL17	PL	9.03	5	6.569.640.971	X2	1	0	1	1	0	0	0	19	PL
81	PL17_005	PL17	PL	9.03	5	6.569.640.971	X3	1	3	1	4	0	0	0	34	PL
82	PL17_006	PL17	PL	7.03	3	6.511.069.265	X1	1	0	1	1	0	0	0	1	PL
83	PL17_006	PL17	PL	7.03	3	6.511.069.265	X2	1	0	1	1	0	0	0	33	PL
84	PL17_006	PL17	PL	7.03	3	6.511.069.265	X3	NA	NA	0	NA	NA	NA	NA	180	PL
91	PL17_009	PL17	PL	6.03	2	6.409.974.305	X1	1	0	1	1	0	0	0	2	PL
92	PL17_009	PL17	PL	6.03	2	6.409.974.305	X2	NA	NA	0	NA	NA	NA	NA	180	PL
93	PL17_009	PL17	PL	6.03	2	6.409.974.305	X3	NA	NA	0	NA	NA	NA	NA	180	PL
94	PL17_010	PL17	PL	16.03	12	6.955.974.305	X1	3	0	1	3	0	0	0	3	PL
95	PL17_010	PL17	PL	16.03	12	6.955.974.305	X2	2	0	1	2	0	0	0	66	PL
96	PL17_010	PL17	PL	16.03	12	6.955.974.305	X3	NA	NA	0	NA	NA	NA	NA	180	PL
103	PL17_013	PL17	PL	8.03	4	6.515.974.305	X1	1	2	1	3	0.666666667	2	0	45	PL
104	PL17_013	PL17	PL	8.03	4	6.515.974.305	X2	2	2	1	4	0.25	1	0	5	PL
105	PL17_013	PL17	PL	8.03	4	6.515.974.305	X3	3	0	1	3	0.666666667	2	0	56	PL
106	PL17_014	PL17	PL	7.03	3	6.511.069.265	X1	0	1	1	1	0	0	0	23	PL
107	PL17_014	PL17	PL	7.03	3	6.511.069.265	X2	0	1	1	1	0	0	0	22	PL
108	PL17_014	PL17	PL	7.03	3	6.511.069.265	X3	0	3	1	3	0.333333333	1	0	1	PL
109	PL17_015	PL17	PL	7.03	3	6.511.069.265	X1	1	0	1	1	0	0	0	25	PL
110	PL17_015	PL17	PL	7.03	3	6.511.069.265	X2	2	1	1	3	0.333333333	1	0	22	PL
111	PL17_015	PL17	PL	7.03	3	6.511.069.265	X3	1	0	1	1	0	0	0	1	PL
112	PL17_016	PL17	PL	15.03	11	6.902.307.638	X1	1	2	1	3	0	0	0	38	PL
113	PL17_016	PL17	PL	15.03	11	6.902.307.638	X2	3	0	1	3	0	0	0	17	PL
114	PL17_016	PL17	PL	15.03	11	6.902.307.638	X3	1	1	1	2	0.5	1	0	18	PL
139	PL17_025	PL17	PL	6.03	2	6.409.974.305	X1	0	2	1	2	0	0	0	120	PL
140	PL17_025	PL17	PL	6.03	2	6.409.974.305	X2	NA	NA	0	NA	NA	NA	NA	180	PL
141	PL17_025	PL17	PL	6.03	2	6.409.974.305	X3	2	1	1	3	0.333333333	1	0	3	PL
151	PL17_029	PL17	PL	6.03	2	6.409.974.305	X1	NA	NA	NA	NA	NA	NA	NA	NA	PL
152	PL17_029	PL17	PL	6.03	2	6.409.974.305	X2	NA	NA	NA	NA	NA	NA	NA	NA	PL
153	PL17_029	PL17	PL	6.03	2	6.409.974.305	X3	NA	NA	NA	NA	NA	NA	NA	NA	PL
160	PL17_032	PL17	PL	7.03	3	6.511.069.265	X1	NA	NA	NA	NA	NA	NA	NA	NA	PL
161	PL17_032	PL17	PL	7.03	3	6.511.069.265	X2	NA	NA	NA	NA	NA	NA	NA	NA	PL
162	PL17_032	PL17	PL	7.03	3	6.511.069.265	X3	NA	NA	1	0	0	NA	NA	NA	PL
181	PL17_040	PL17	PL	6.03	2	6.409.974.305	X1	1	0	1	1	0	0	0	95	PL
182	PL17_040	PL17	PL	6.03	2	6.409.974.305	X2	2	3	1	5	0	0	0	23	PL
183	PL17_040	PL17	PL	6.03	2	6.409.974.305	X3	1	0	1	2	0	0	1	53	PL
184	PL17_041	PL17	PL	5.03	1	6.353.974.305	X1	1	0	1	1	0	0	0	114	PL
185	PL17_041	PL17	PL	5.03	1	6.353.974.305	X2	4	0	1	4	0	0	0	0.5	PL
186	PL17_041	PL17	PL	5.03	1	6.353.974.305	X3	2	1	1	3	0.333333333	1	0	1	PL
187	PL17_042	PL17	PL	7.03	3	6.511.069.265	X1	NA	NA	0	NA	NA	NA	NA	180	PL
188	PL17_042	PL17	PL	7.03	3	6.511.069.265	X2	1	1	1	2	0	0	0	37	PL
189	PL17_042	PL17	PL	7.03	3	6.511.069.265	X3	NA	NA	0	NA	NA	NA	NA	180	PL
190	PLSB2_011	PLSB2	PLSB	7.03	3	6.511.069.265	X1	NA	NA	0	NA	NA	NA	NA	180	hybrid
191	PLSB2_011	PLSB2	PLSB	7.03	3	6.511.069.265	X2	1	4	1	5	0	0	0	98	hybrid
192	PLSB2_011	PLSB2	PLSB	7.03	3	6.511.069.265	X3	0	0	1	0	0	0	0	0.5	hybrid
193	PLSB2_012	PLSB2	PLSB	12.03	8	6.780.402.598	X1	2	0	1	2	0	0	0	20	hybrid
194	PLSB2_012	PLSB2	PLSB	12.03	8	6.780.402.598	X2	4	0	1	4	0	0	0	52	hybrid
195	PLSB2_012	PLSB2	PLSB	12.03	8	6.780.402.598	X3	NA	NA	0	NA	NA	NA	NA	180	hybrid
196	PLSB2_013	PLSB2	PLSB	13.03	9	6.837.735.931	X1	NA	NA	0	NA	NA	NA	NA	180	hybrid
197	PLSB2_013	PLSB2	PLSB	13.03	9	6.837.735.931	X2	4	0	1	4	0.25	1	0	29	hybrid
198	PLSB2_013	PLSB2	PLSB	13.03	9	6.837.735.931	X3	0	1	1	1	NA	NA	0	120	hybrid
199	PLSB2_014	PLSB2	PLSB	19.03	15	7.172.402.598	X1	1	0	1	1	0	0	0	1	hybrid
200	PLSB2_014	PLSB2	PLSB	19.03	15	7.172.402.598	X2	NA	NA	0	NA	NA	NA	NA	180	hybrid
201	PLSB2_014	PLSB2	PLSB	19.03	15	7.172.402.598	X3	1	0	1	1	0	0	0	48	hybrid
202	PLSB2_015	PLSB2	PLSB	10.03	6	6.669.402.598	X1	1	5	1	6	0	0	0	27	hybrid
203	PLSB2_015	PLSB2	PLSB	10.03	6	6.669.402.598	X2	3	1	1	4	0.25	1	0	1	hybrid
204	PLSB2_015	PLSB2	PLSB	10.03	6	6.669.402.598	X3	NA	NA	0	NA	NA	NA	NA	180	hybrid
208	PLSB2_017	PLSB2	PLSB	12.03	8	6.780.402.598	X1	1	2	1	3	0.333333333	1	0	40	hybrid
209	PLSB2_017	PLSB2	PLSB	12.03	8	6.780.402.598	X2	3	1	1	4	0	0	0	12	hybrid
210	PLSB2_017	PLSB2	PLSB	12.03	8	6.780.402.598	X3	NA	NA	0	NA	NA	NA	NA	180	hybrid
211	PLSB2_018	PLSB2	PLSB	8.03	4	6.293.402.598	X1	2	0	1	2	0.5	1	0	1	hybrid
212	PLSB2_018	PLSB2	PLSB	8.03	4	6.293.402.598	X2	1	0	1	1	1	1	0	62	hybrid
213	PLSB2_018	PLSB2	PLSB	8.03	4	6.293.402.598	X3	3	0	1	3	0	0	0	73	hybrid
214	PLSB2_019	PLSB2	PLSB	17.03	13	7.058.735.931	X1	NA	NA	0	NA	NA	NA	NA	180	hybrid
215	PLSB2_019	PLSB2	PLSB	17.03	13	7.058.735.931	X2	NA	NA	0	NA	NA	NA	NA	180	hybrid
216	PLSB2_019	PLSB2	PLSB	17.03	13	7.058.735.931	X3	NA	NA	0	NA	NA	NA	NA	180	hybrid
217	PLSB2_020	PLSB2	PLSB	14.03	10	6.462.155.311	X1	1	0	1	3	0	0	2	85	hybrid
218	PLSB2_020	PLSB2	PLSB	14.03	10	6.462.155.311	X2	0	7	1	7	0	0	0	16	hybrid
219	PLSB2_020	PLSB2	PLSB	14.03	10	6.462.155.311	X3	3	0	1	3	0	0	0	34	hybrid
220	PLSB2_021	PLSB2	PLSB	8.03	4	6.293.402.598	X1	0	0	1	1	0	0	1	6	hybrid
221	PLSB2_021	PLSB2	PLSB	8.03	4	6.293.402.598	X2	1	0	1	1	3	3	0	1	hybrid
222	PLSB2_021	PLSB2	PLSB	8.03	4	6.293.402.598	X3	NA	NA	0	NA	NA	NA	NA	180	hybrid
223	PLSB2_023	PLSB2	PLSB	13.03	9	6.837.735.931	X1	2	0	1	3	0	0	1	10	hybrid
224	PLSB2_023	PLSB2	PLSB	13.03	9	6.837.735.931	X2	2	0	1	2	1	2	0	32	hybrid
225	PLSB2_023	PLSB2	PLSB	13.03	9	6.837.735.931	X3	1	0	1	1	0	0	0	14	hybrid
226	PLSB2_024	PLSB2	PLSB	8.03	4	6.293.402.598	X1	1	0	1	1	0	0	0	26	hybrid
227	PLSB2_024	PLSB2	PLSB	8.03	4	6.293.402.598	X2	5	0	1	5	0	0	0	21	hybrid
228	PLSB2_024	PLSB2	PLSB	8.03	4	6.293.402.598	X3	1	0	1	1	0	0	0	2	hybrid
229	PLSB2_025	PLSB2	PLSB	14.03	10	6.462.155.311	X1	1	3	1	8	0	0	4	1	hybrid
230	PLSB2_025	PLSB2	PLSB	14.03	10	6.462.155.311	X2	2	0	1	2	0.5	1	0	60	hybrid
231	PLSB2_025	PLSB2	PLSB	14.03	10	6.462.155.311	X3	0	1	1	1	0	0	0	113	hybrid
232	PLSB2_026	PLSB2	PLSB	7.03	3	6.511.069.265	X1	3	8	1	11	0	0	0	60	hybrid
233	PLSB2_026	PLSB2	PLSB	7.03	3	6.511.069.265	X2	4	0	1	4	0.25	1	0	118	hybrid
234	PLSB2_026	PLSB2	PLSB	7.03	3	6.511.069.265	X3	4	1	1	5	0.2	1	0	21	hybrid
235	PLSB2_027	PLSB2	PLSB	12.03	8	6.780.402.598	X1	1	1	1	2	0	0	0	114	hybrid
236	PLSB2_027	PLSB2	PLSB	12.03	8	6.780.402.598	X2	1	4	1	5	0	0	0	54	hybrid
237	PLSB2_027	PLSB2	PLSB	12.03	8	6.780.402.598	X3	3	2	1	5	0	0	0	71	hybrid
238	PLSB2_028	PLSB2	PLSB	13.03	9	6.837.735.931	X1	2	0	1	2	0.5	1	0	96	hybrid
239	PLSB2_028	PLSB2	PLSB	13.03	9	6.837.735.931	X2	4	1	1	5	0	0	0	68	hybrid
240	PLSB2_028	PLSB2	PLSB	13.03	9	6.837.735.931	X3	3	0	1	3	0	0	0	20	hybrid
241	PLSB2_029	PLSB2	PLSB	7.03	3	6.511.069.265	X1	NA	NA	0	NA	NA	NA	NA	180	hybrid
242	PLSB2_029	PLSB2	PLSB	7.03	3	6.511.069.265	X2	NA	NA	0	NA	NA	NA	NA	180	hybrid
243	PLSB2_029	PLSB2	PLSB	7.03	3	6.511.069.265	X3	3	1	1	4	0	0	0	39	hybrid
244	PLSB2_030	PLSB2	PLSB	8.03	4	6.293.402.598	X1	NA	NA	0	NA	NA	NA	NA	180	hybrid
245	PLSB2_030	PLSB2	PLSB	8.03	4	6.293.402.598	X2	0	0	1	0	0	0	0	0.5	hybrid
246	PLSB2_030	PLSB2	PLSB	8.03	4	6.293.402.598	X3	3	0	1	3	0	0	0	83	hybrid
247	PLSB4_006	PLSB4	PLSB	6.03	2	6.458.069.265	X1	NA	NA	0	NA	NA	NA	NA	180	hybrid
248	PLSB4_006	PLSB4	PLSB	6.03	2	6.458.069.265	X2	1	1	1	2	0.5	1	0	1	hybrid
249	PLSB4_006	PLSB4	PLSB	6.03	2	6.458.069.265	X3	NA	NA	0	NA	NA	NA	NA	180	hybrid
250	PLSB4_007	PLSB4	PLSB	12.03	8	6.780.402.598	X1	2	0	1	2	0.5	1	0	44	hybrid
251	PLSB4_007	PLSB4	PLSB	12.03	8	6.780.402.598	X2	2	0	1	2	0	0	0	11	hybrid
252	PLSB4_007	PLSB4	PLSB	12.03	8	6.780.402.598	X3	1	0	1	1	0	0	0	136	hybrid
253	PLSB4_008	PLSB4	PLSB	7.03	3	6.511.069.265	X1	1	0	1	1	1	1	0	1	hybrid
254	PLSB4_008	PLSB4	PLSB	7.03	3	6.511.069.265	X2	1	0	1	1	0	0	0	3	hybrid
255	PLSB4_008	PLSB4	PLSB	7.03	3	6.511.069.265	X3	1	0	1	1	1	1	0	12	hybrid
256	PLSB4_009	PLSB4	PLSB	7.03	3	6.511.069.265	X1	0	1	1	2	0	0	1	82	hybrid
257	PLSB4_009	PLSB4	PLSB	7.03	3	6.511.069.265	X2	3	1	1	4	0	0	0	4	hybrid
258	PLSB4_009	PLSB4	PLSB	7.03	3	6.511.069.265	X3	0	1	1	1	0	0	0	14	hybrid
259	PLSB4_010	PLSB4	PLSB	8.03	4	6.564.069.265	X1	NA	NA	0	NA	NA	NA	NA	180	hybrid
260	PLSB4_010	PLSB4	PLSB	8.03	4	6.564.069.265	X2	NA	NA	0	NA	NA	NA	NA	180	hybrid
261	PLSB4_010	PLSB4	PLSB	8.03	4	6.564.069.265	X3	NA	NA	0	NA	NA	NA	NA	180	hybrid
262	PLSB4_012	PLSB4	PLSB	14.03	10	6.462.155.311	X1	3	1	1	4	0	0	0	1	hybrid
263	PLSB4_012	PLSB4	PLSB	14.03	10	6.462.155.311	X2	NA	NA	0	NA	NA	NA	NA	180	hybrid
264	PLSB4_012	PLSB4	PLSB	14.03	10	6.462.155.311	X3	1	1	1	2	0	0	0	1	hybrid
265	PLSB4_013	PLSB4	PLSB	6.03	2	6.458.069.265	X1	0	1	1	1	1	1	0	20	hybrid
266	PLSB4_013	PLSB4	PLSB	6.03	2	6.458.069.265	X2	3	1	1	1	0	0	0	1	hybrid
267	PLSB4_013	PLSB4	PLSB	6.03	2	6.458.069.265	X3	3	1	1	4	0	0	0	6	hybrid
268	PLSB4_014	PLSB4	PLSB	6.03	2	6.458.069.265	X1	NA	NA	0	NA	NA	NA	NA	180	hybrid
269	PLSB4_014	PLSB4	PLSB	6.03	2	6.458.069.265	X2	1	0	1	3	0.333333333	1	0	92	hybrid
270	PLSB4_014	PLSB4	PLSB	6.03	2	6.458.069.265	X3	NA	NA	0	NA	NA	NA	NA	180	hybrid
271	PLSB4_015	PLSB4	PLSB	10.03	6	6.571.069.265	X1	0	1	1	1	0	0	0	110	hybrid
272	PLSB4_015	PLSB4	PLSB	10.03	6	6.571.069.265	X2	1	0	1	1	0	0	0	72	hybrid
273	PLSB4_015	PLSB4	PLSB	10.03	6	6.571.069.265	X3	1	0	1	1	0	0	0	1	hybrid
274	PLSB4_016	PLSB4	PLSB	13.03	9	6.837.735.931	X1	NA	NA	0	NA	NA	NA	NA	180	hybrid
275	PLSB4_016	PLSB4	PLSB	13.03	9	6.837.735.931	X2	0	1	1	2	0	0	1	95	hybrid
276	PLSB4_016	PLSB4	PLSB	13.03	9	6.837.735.931	X3	2	3	1	5	0	0	0	107	hybrid
277	PLSB4_017	PLSB4	PLSB	14.03	10	6.462.155.311	X1	NA	NA	0	NA	NA	NA	NA	180	hybrid
278	PLSB4_017	PLSB4	PLSB	14.03	10	6.462.155.311	X2	5	1	1	6	0	0	0	59	hybrid
279	PLSB4_017	PLSB4	PLSB	14.03	10	6.462.155.311	X3	NA	NA	0	NA	NA	NA	NA	180	hybrid
280	PLSB4_018	PLSB4	PLSB	7.03	3	6.511.069.265	X1	NA	NA	0	NA	NA	NA	NA	180	hybrid
281	PLSB4_018	PLSB4	PLSB	7.03	3	6.511.069.265	X2	NA	NA	0	NA	NA	NA	NA	180	hybrid
282	PLSB4_018	PLSB4	PLSB	7.03	3	6.511.069.265	X3	NA	NA	0	NA	NA	NA	NA	180	hybrid
283	PLSB4_019	PLSB4	PLSB	7.03	3	6.511.069.265	X1	0	2	1	2	0	0	0	1	hybrid
284	PLSB4_019	PLSB4	PLSB	7.03	3	6.511.069.265	X2	0	4	1	4	0	0	0	118	hybrid
285	PLSB4_019	PLSB4	PLSB	7.03	3	6.511.069.265	X3	2	0	1	2	0.5	1	0	1	hybrid
286	PLSB4_020	PLSB4	PLSB	8.03	4	6.564.069.265	X1	NA	NA	0	NA	NA	NA	NA	180	hybrid
287	PLSB4_020	PLSB4	PLSB	8.03	4	6.564.069.265	X2	2	1	1	3	0	0	0	12	hybrid
288	PLSB4_020	PLSB4	PLSB	8.03	4	6.564.069.265	X3	1	1	1	2	0	0	0	18	hybrid
289	PLSB7_006	PLSB7	PLSB	7.03	3	6.462.974.305	X1	0	1	1	4	0.25	1	3	98	hybrid
290	PLSB7_006	PLSB7	PLSB	7.03	3	6.462.974.305	X2	0	2	1	11	0	0	9	9	hybrid
291	PLSB7_006	PLSB7	PLSB	7.03	3	6.462.974.305	X3	1	1	1	2	0	0	0	1	hybrid
292	PLSB7_007	PLSB7	PLSB	14.03	10	6.462.155.311	X1	2	1	1	4	0	0	1	19	hybrid
293	PLSB7_007	PLSB7	PLSB	14.03	10	6.462.155.311	X2	1	0	1	1	0	0	0	1	hybrid
294	PLSB7_007	PLSB7	PLSB	14.03	10	6.462.155.311	X3	NA	NA	0	NA	NA	NA	NA	180	hybrid
295	PLSB7_008	PLSB7	PLSB	5.03	1	6.353.974.305	X1	1	0	1	1	1	1	0	25	hybrid
296	PLSB7_008	PLSB7	PLSB	5.03	1	6.353.974.305	X2	0	1	1	1	1	1	0	0.5	hybrid
297	PLSB7_008	PLSB7	PLSB	5.03	1	6.353.974.305	X3	NA	NA	0	NA	NA	NA	NA	180	hybrid
298	PLSB7_009	PLSB7	PLSB	7.03	3	6.462.974.305	X1	NA	NA	0	NA	NA	NA	NA	180	hybrid
299	PLSB7_009	PLSB7	PLSB	7.03	3	6.462.974.305	X2	2	2	1	4	0	0	0	1	hybrid
300	PLSB7_009	PLSB7	PLSB	7.03	3	6.462.974.305	X3	1	0	1	1	0	0	0	1	hybrid
301	PLSB7_011	PLSB7	PLSB	8.03	4	6.515.974.305	X1	0	2	1	4	0	0	2	43	hybrid
302	PLSB7_011	PLSB7	PLSB	8.03	4	6.515.974.305	X2	3	4	1	8	0	0	1	6	hybrid
303	PLSB7_011	PLSB7	PLSB	8.03	4	6.515.974.305	X3	3	1	1	4	0.5	2	0	1	hybrid
304	PLSB7_012	PLSB7	PLSB	9.03	5	6.569.640.971	X1	1	0	1	1	0	0	0	80	hybrid
305	PLSB7_012	PLSB7	PLSB	9.03	5	6.569.640.971	X2	NA	NA	0	NA	NA	NA	NA	180	hybrid
306	PLSB7_012	PLSB7	PLSB	9.03	5	6.569.640.971	X3	1	0	1	1	0	0	0	14	hybrid
307	PLSB7_013	PLSB7	PLSB	6.03	2	6.409.974.305	X1	1	0	1	1	1	1	0	1	hybrid
308	PLSB7_013	PLSB7	PLSB	6.03	2	6.409.974.305	X2	0	1	1	2	0	0	1	1	hybrid
309	PLSB7_013	PLSB7	PLSB	6.03	2	6.409.974.305	X3	2	1	1	3	0.333333333	1	0	71	hybrid
316	PLSB7_016	PLSB7	PLSB	6.03	2	6.409.974.305	X1	1	3	1	4	0	0	0	0.5	hybrid
317	PLSB7_016	PLSB7	PLSB	6.03	2	6.409.974.305	X2	1	0	1	1	0	0	0	15	hybrid
318	PLSB7_016	PLSB7	PLSB	6.03	2	6.409.974.305	X3	2	0	1	9	0	0	7	15	hybrid
319	PLSB7_017	PLSB7	PLSB	14.03	10	6.462.155.311	X1	NA	NA	0	NA	NA	NA	NA	180	hybrid
320	PLSB7_017	PLSB7	PLSB	14.03	10	6.462.155.311	X2	NA	NA	0	NA	NA	NA	NA	180	hybrid
321	PLSB7_017	PLSB7	PLSB	14.03	10	6.462.155.311	X3	NA	NA	0	NA	NA	NA	NA	180	hybrid
322	PLSB7_018	PLSB7	PLSB	6.03	2	6.409.974.305	X1	NA	NA	0	NA	NA	NA	NA	180	hybrid
323	PLSB7_018	PLSB7	PLSB	6.03	2	6.409.974.305	X2	2	0	1	2	0	0	0	77	hybrid
324	PLSB7_018	PLSB7	PLSB	6.03	2	6.409.974.305	X3	2	0	1	2	0.5	1	0	99	hybrid
325	PLSB7_019	PLSB7	PLSB	14.03	10	6.462.155.311	X1	1	0	1	1	1	1	0	49	hybrid
326	PLSB7_019	PLSB7	PLSB	14.03	10	6.462.155.311	X2	1	0	1	2	0	0	1	18	hybrid
327	PLSB7_019	PLSB7	PLSB	14.03	10	6.462.155.311	X3	1	0	1	1	0	0	0	14	hybrid
328	PLSB7_020	PLSB7	PLSB	6.03	2	6.409.974.305	X1	NA	NA	0	NA	NA	NA	NA	180	hybrid
329	PLSB7_020	PLSB7	PLSB	6.03	2	6.409.974.305	X2	NA	NA	0	NA	NA	NA	NA	180	hybrid
330	PLSB7_020	PLSB7	PLSB	6.03	2	6.409.974.305	X3	1	0	1	2	0	0	1	115	hybrid
331	PLSB7_021	PLSB7	PLSB	10.03	6	6.621.307.638	X1	1	2	1	3	0.333333333	1	0	25	hybrid
332	PLSB7_021	PLSB7	PLSB	10.03	6	6.621.307.638	X2	NA	NA	0	NA	NA	NA	NA	180	hybrid
333	PLSB7_021	PLSB7	PLSB	10.03	6	6.621.307.638	X3	1	0	1	1	0	0	0	76	hybrid
334	PLSB7_022	PLSB7	PLSB	8.03	4	6.515.974.305	X1	3	0	1	4	0.25	1	1	1	hybrid
335	PLSB7_022	PLSB7	PLSB	8.03	4	6.515.974.305	X2	0	0	1	1	0	0	1	30	hybrid
336	PLSB7_022	PLSB7	PLSB	8.03	4	6.515.974.305	X3	0	3	1	5	0	0	2	120	hybrid
340	PLSB7_024	PLSB7	PLSB	12.03	8	6.732.307.638	X1	2	0	1	2	0	0	0	3	hybrid
341	PLSB7_024	PLSB7	PLSB	12.03	8	6.732.307.638	X2	0	0	1	6	0	0	6	21	hybrid
342	PLSB7_024	PLSB7	PLSB	12.03	8	6.732.307.638	X3	1	2	1	3	0	0	0	36	hybrid
343	PLSB7_025	PLSB7	PLSB	7.03	3	6.462.974.305	X1	0	1	1	2	0	0	1	1	hybrid
344	PLSB7_025	PLSB7	PLSB	7.03	3	6.462.974.305	X2	0	1	1	7	0	0	6	1	hybrid
345	PLSB7_025	PLSB7	PLSB	7.03	3	6.462.974.305	X3	0	3	1	3	0.333333333	1	0	1	hybrid
346	SB19_001	SB19	SB	8.03	4	6.515.974.305	X1	NA	NA	0	NA	NA	NA	NA	180	SB
347	SB19_001	SB19	SB	8.03	4	6.515.974.305	X2	3	0	1	3	0	0	0	20	SB
348	SB19_001	SB19	SB	8.03	4	6.515.974.305	X3	1	1	1	2	0	0	0	27	SB
349	SB19_002	SB19	SB	11.03	7	6.675.974.305	X1	5	0	1	5	0	0	0	9	SB
350	SB19_002	SB19	SB	11.03	7	6.675.974.305	X2	4	0	1	4	0	0	0	86	SB
351	SB19_002	SB19	SB	11.03	7	6.675.974.305	X3	2	0	1	2	0	0	0	119	SB
352	SB19_004	SB19	SB	6.03	2	6.409.974.305	X1	NA	NA	0	NA	NA	NA	NA	180	SB
353	SB19_004	SB19	SB	6.03	2	6.409.974.305	X2	1	0	1	1	0	0	0	110	SB
354	SB19_004	SB19	SB	6.03	2	6.409.974.305	X3	4	0	1	4	0	0	0	94	SB
355	SB19_005	SB19	SB	15.03	11	6.902.307.638	X1	0	0	1	2	0	0	0	60	SB
356	SB19_005	SB19	SB	15.03	11	6.902.307.638	X2	NA	NA	0	NA	NA	NA	NA	180	SB
357	SB19_005	SB19	SB	15.03	11	6.902.307.638	X3	4	0	1	4	0.25	1	0	60	SB
358	SB19_007	SB19	SB	6.03	2	6.409.974.305	X1	NA	NA	0	NA	NA	NA	NA	180	SB
359	SB19_007	SB19	SB	6.03	2	6.409.974.305	X2	NA	NA	0	NA	NA	NA	NA	180	SB
360	SB19_007	SB19	SB	6.03	2	6.409.974.305	X3	NA	NA	0	NA	NA	NA	NA	180	SB
361	SB19_008	SB19	SB	6.03	2	6.409.974.305	X1	NA	NA	0	NA	NA	NA	NA	180	SB
362	SB19_008	SB19	SB	6.03	2	6.409.974.305	X2	1	0	1	1	0	0	0	35	SB
363	SB19_008	SB19	SB	6.03	2	6.409.974.305	X3	2	0	1	2	0	0	0	119	SB
364	SB19_009	SB19	SB	8.03	4	6.515.974.305	X1	6	0	1	6	0	0	0	2	SB
365	SB19_009	SB19	SB	8.03	4	6.515.974.305	X2	6	0	1	6	0	0	0	58	SB
366	SB19_009	SB19	SB	8.03	4	6.515.974.305	X3	6	0	1	6	0	0	0	93	SB
367	SB19_010	SB19	SB	15.03	11	6.902.307.638	X1	3	0	1	3	0	0	0	160	SB
368	SB19_010	SB19	SB	15.03	11	6.902.307.638	X2	6	0	1	6	0	0	0	5	SB
369	SB19_010	SB19	SB	15.03	11	6.902.307.638	X3	NA	NA	0	NA	NA	NA	NA	180	SB
370	SB19_011	SB19	SB	15.03	11	6.902.307.638	X1	3	0	1	3	0	0	0	63	SB
371	SB19_011	SB19	SB	15.03	11	6.902.307.638	X2	1	1	1	2	0	0	0	86	SB
372	SB19_011	SB19	SB	15.03	11	6.902.307.638	X3	NA	NA	0	NA	NA	NA	NA	180	SB
373	SB19_012	SB19	SB	6.03	2	6.409.974.305	X1	NA	NA	0	NA	NA	NA	NA	180	SB
374	SB19_012	SB19	SB	6.03	2	6.409.974.305	X2	NA	NA	0	NA	NA	NA	NA	180	SB
375	SB19_012	SB19	SB	6.03	2	6.409.974.305	X3	0	0	1	0	0	0	0	0.5	SB
376	SB19_013	SB19	SB	8.03	4	6.515.974.305	X1	NA	NA	0	NA	NA	NA	NA	180	SB
377	SB19_013	SB19	SB	8.03	4	6.515.974.305	X2	NA	NA	0	NA	NA	NA	NA	180	SB
378	SB19_013	SB19	SB	8.03	4	6.515.974.305	X3	3	0	1	3	0	0	0	49	SB
379	SB19_014	SB19	SB	9.03	5	6.569.640.971	X1	2	0	1	2	0	0	0	50	SB
380	SB19_014	SB19	SB	9.03	5	6.569.640.971	X2	NA	NA	0	NA	NA	NA	NA	180	SB
381	SB19_014	SB19	SB	9.03	5	6.569.640.971	X3	NA	NA	0	NA	NA	NA	NA	180	SB
382	SB19_015	SB19	SB	8.03	4	6.515.974.305	X1	0	1	1	1	0	0	0	86	SB
383	SB19_015	SB19	SB	8.03	4	6.515.974.305	X2	3	0	1	3	0	0	0	37	SB
384	SB19_015	SB19	SB	8.03	4	6.515.974.305	X3	2	2	1	4	0.5	2	0	35	SB
385	SB19_016	SB19	SB	17.03	13	7.010.640.971	X1	2	0	1	2	0	0	0	50	SB
386	SB19_016	SB19	SB	17.03	13	7.010.640.971	X2	NA	NA	0	NA	NA	NA	NA	180	SB
387	SB19_016	SB19	SB	17.03	13	7.010.640.971	X3	NA	NA	0	NA	NA	NA	NA	180	SB
388	SB19_017	SB19	SB	17.03	13	7.010.640.971	X1	NA	NA	0	NA	NA	NA	NA	180	SB
389	SB19_017	SB19	SB	17.03	13	7.010.640.971	X2	NA	NA	0	NA	NA	NA	NA	180	SB
390	SB19_017	SB19	SB	17.03	13	7.010.640.971	X3	NA	NA	0	NA	NA	NA	NA	180	SB
391	SB19_018	SB19	SB	10.03	6	6.621.307.638	X1	1	0	1	1	0	0	0	6	SB
392	SB19_018	SB19	SB	10.03	6	6.621.307.638	X2	0	1	1	1	0	0	0	113	SB
393	SB19_018	SB19	SB	10.03	6	6.621.307.638	X3	NA	NA	0	NA	NA	NA	NA	180	SB
394	SB19_019	SB19	SB	7.03	3	6.462.974.305	X1	4	2	1	6	0.166666667	1	0	5	SB
395	SB19_019	SB19	SB	7.03	3	6.462.974.305	X2	8	0	1	8	0.125	1	0	19	SB
396	SB19_019	SB19	SB	7.03	3	6.462.974.305	X3	3	0	1	3	0	0	0	56	SB
397	SB19_020	SB19	SB	8.03	4	6.515.974.305	X1	1	1	1	2	1	2	0	33	SB
398	SB19_020	SB19	SB	8.03	4	6.515.974.305	X2	1	1	1	2	0	0	0	8	SB
399	SB19_020	SB19	SB	8.03	4	6.515.974.305	X3	2	0	1	2	0.5	1	0	1	SB
400	SB19_021	SB19	SB	8.03	4	6.515.974.305	X1	5	0	1	5	0	0	0	1	SB
401	SB19_021	SB19	SB	8.03	4	6.515.974.305	X2	NA	NA	0	NA	NA	NA	NA	180	SB
402	SB19_021	SB19	SB	8.03	4	6.515.974.305	X3	1	0	1	1	1	1	0	1	SB
403	SB19_022	SB19	SB	17.03	13	7.010.640.971	X1	0	1	1	1	0	0	0	8	SB
404	SB19_022	SB19	SB	17.03	13	7.010.640.971	X2	NA	NA	0	NA	NA	NA	NA	180	SB
405	SB19_022	SB19	SB	17.03	13	7.010.640.971	X3	NA	NA	0	NA	NA	NA	NA	180	SB
406	SB20_001	SB20	SB	7.03	3	6.462.974.305	X1	1	0	1	2	0.5	1	1	1	SB
407	SB20_001	SB20	SB	7.03	3	6.462.974.305	X2	3	1	1	4	0	0	0	55	SB
408	SB20_001	SB20	SB	7.03	3	6.462.974.305	X3	5	0	1	5	0	0	0	48	SB
409	SB20_002	SB20	SB	6.03	2	6.409.974.305	X1	0	1	1	1	1	1	0	0.5	SB
410	SB20_002	SB20	SB	6.03	2	6.409.974.305	X2	0	0	1	1	0	0	1	1	SB
411	SB20_002	SB20	SB	6.03	2	6.409.974.305	X3	1	0	1	2	0.5	1	1	1	SB
412	SB20_003	SB20	SB	8.03	4	6.515.974.305	X1	0	0	1	2	0	0	2	25	SB
413	SB20_003	SB20	SB	8.03	4	6.515.974.305	X2	1	2	1	3	0	0	0	26	SB
414	SB20_003	SB20	SB	8.03	4	6.515.974.305	X3	0	5	1	5	0	0	0	30	SB
415	SB20_005	SB20	SB	5.03	1	6.353.974.305	X1	0	1	1	2	0.5	1	1	80	SB
416	SB20_005	SB20	SB	5.03	1	6.353.974.305	X2	0	1	1	1	0	0	0	0.5	SB
417	SB20_005	SB20	SB	5.03	1	6.353.974.305	X3	NA	NA	0	NA	NA	NA	NA	180	SB
418	SB20_006	SB20	SB	7.03	3	6.462.974.305	X1	NA	NA	0	NA	NA	NA	NA	180	SB
419	SB20_006	SB20	SB	7.03	3	6.462.974.305	X2	1	0	1	2	0	0	1	95	SB
420	SB20_006	SB20	SB	7.03	3	6.462.974.305	X3	4	1	1	5	0	0	0	67	SB
421	SB20_007	SB20	SB	8.03	4	6.515.974.305	X1	1	0	1	1	1	1	0	1	SB
422	SB20_007	SB20	SB	8.03	4	6.515.974.305	X2	2	0	1	2	0	0	0	18	SB
423	SB20_007	SB20	SB	8.03	4	6.515.974.305	X3	1	0	1	1	0	0	0	59	SB
424	SB20_008	SB20	SB	6.03	2	6.409.974.305	X1	NA	NA	0	NA	NA	NA	NA	180	SB
425	SB20_008	SB20	SB	6.03	2	6.409.974.305	X2	0	4	1	4	0.5	2	0	1	SB
426	SB20_008	SB20	SB	6.03	2	6.409.974.305	X3	1	1	1	2	0.5	1	0	1	SB
427	SB20_009	SB20	SB	6.03	2	6.409.974.305	X1	0	4	1	5	0.2	1	1	33	SB
428	SB20_009	SB20	SB	6.03	2	6.409.974.305	X2	2	1	1	3	0	0	0	2	SB
429	SB20_009	SB20	SB	6.03	2	6.409.974.305	X3	3	0	1	3	0	0	0	15	SB
430	SB20_010	SB20	SB	7.03	3	6.462.974.305	X1	NA	NA	0	NA	NA	NA	NA	180	SB
431	SB20_010	SB20	SB	7.03	3	6.462.974.305	X2	5	0	1	5	0	0	0	7	SB
432	SB20_010	SB20	SB	7.03	3	6.462.974.305	X3	5	0	1	5	0	0	0	7	SB
433	SB20_011	SB20	SB	7.03	3	6.462.974.305	X1	4	1	1	5	0.2	1	0	12	SB
434	SB20_011	SB20	SB	7.03	3	6.462.974.305	X2	0	3	1	3	0.666666667	2	0	6	SB
435	SB20_011	SB20	SB	7.03	3	6.462.974.305	X3	1	1	1	2	0.5	1	0	59	SB
436	SB20_012	SB20	SB	7.03	3	6.462.974.305	X1	2	1	1	7	0.142857143	1	4	1	SB
437	SB20_012	SB20	SB	7.03	3	6.462.974.305	X2	0	3	1	4	0.25	1	1	1	SB
438	SB20_012	SB20	SB	7.03	3	6.462.974.305	X3	1	0	1	2	0.5	1	1	1	SB
439	SB20_013	SB20	SB	7.03	3	6.462.974.305	X1	2	2	1	4	0	0	0	1	SB
440	SB20_013	SB20	SB	7.03	3	6.462.974.305	X2	0	2	1	3	0	0	1	1	SB
441	SB20_013	SB20	SB	7.03	3	6.462.974.305	X3	3	0	1	4	0	0	1	34	SB
442	SB20_014	SB20	SB	14.03	10	6.367.402.181	X1	0	1	1	2	0.5	1	1	82	SB
443	SB20_014	SB20	SB	14.03	10	6.367.402.181	X2	0	1	1	1	0	0	0	27	SB
444	SB20_014	SB20	SB	14.03	10	6.367.402.181	X3	NA	NA	0	NA	NA	NA	NA	180	SB
445	SB20_015	SB20	SB	14.03	10	6.367.402.181	X1	1	3	1	5	0.2	1	1	1	SB
446	SB20_015	SB20	SB	14.03	10	6.367.402.181	X2	0	2	1	2	0	0	0	40	SB
447	SB20_015	SB20	SB	14.03	10	6.367.402.181	X3	3	0	1	3	0	0	0	7	SB
448	SB20_016	SB20	SB	7.03	3	6.462.974.305	X1	2	0	1	2	0	0	0	29	SB
449	SB20_016	SB20	SB	7.03	3	6.462.974.305	X2	1	0	1	1	0	0	0	1	SB
450	SB20_016	SB20	SB	7.03	3	6.462.974.305	X3	1	1	1	3	0	0	1	90	SB
451	SB20_017	SB20	SB	6.03	2	6.409.974.305	X1	0	2	1	3	0	0	1	59	SB
452	SB20_017	SB20	SB	6.03	2	6.409.974.305	X2	NA	NA	0	NA	NA	NA	NA	180	SB
453	SB20_017	SB20	SB	6.03	2	6.409.974.305	X3	NA	NA	0	NA	NA	NA	NA	180	SB
454	SB20_018	SB20	SB	15.03	11	6.902.307.638	X1	NA	NA	0	NA	NA	NA	NA	180	SB
455	SB20_018	SB20	SB	15.03	11	6.902.307.638	X2	NA	NA	0	NA	NA	NA	NA	180	SB
456	SB20_018	SB20	SB	15.03	11	6.902.307.638	X3	2	0	1	2	0.5	1	0	1	SB
457	SB20_019	SB20	SB	7.03	3	6.462.974.305	X1	0	1	1	2	1	2	1	0.5	SB
458	SB20_019	SB20	SB	7.03	3	6.462.974.305	X2	1	1	1	2	0	0	0	24	SB
459	SB20_019	SB20	SB	7.03	3	6.462.974.305	X3	1	0	1	1	0	0	0	30	SB
460	SBPL1_001	SBPL1	SBPL	6.03	2	6.458.069.265	X1	NA	NA	NA	NA	NA	NA	NA	NA	hybrid
461	SBPL1_001	SBPL1	SBPL	6.03	2	6.458.069.265	X2	NA	NA	NA	NA	NA	NA	NA	NA	hybrid
462	SBPL1_001	SBPL1	SBPL	6.03	2	6.458.069.265	X3	NA	NA	NA	NA	NA	NA	NA	NA	hybrid
463	SBPL1_002	SBPL1	SBPL	7.03	3	6.511.069.265	X1	NA	NA	0	NA	NA	NA	NA	180	hybrid
464	SBPL1_002	SBPL1	SBPL	7.03	3	6.511.069.265	X2	1	2	1	4	0	0	1	1	hybrid
465	SBPL1_002	SBPL1	SBPL	7.03	3	6.511.069.265	X3	1	0	1	1	0	0	0	30	hybrid
466	SBPL1_003	SBPL1	SBPL	10.03	6	6.669.402.598	X1	1	1	1	2	0	0	0	1	hybrid
467	SBPL1_003	SBPL1	SBPL	10.03	6	6.669.402.598	X2	4	0	1	4	0.5	2	0	82	hybrid
468	SBPL1_003	SBPL1	SBPL	10.03	6	6.669.402.598	X3	1	0	1	1	0	0	0	22	hybrid
469	SBPL1_004	SBPL1	SBPL	6.03	2	6.458.069.265	X1	2	0	1	2	0.5	1	0	0.5	hybrid
470	SBPL1_004	SBPL1	SBPL	6.03	2	6.458.069.265	X2	0	2	1	2	0	0	0	1	hybrid
471	SBPL1_004	SBPL1	SBPL	6.03	2	6.458.069.265	X3	NA	NA	0	NA	NA	NA	NA	180	hybrid
472	SBPL1_005	SBPL1	SBPL	6.03	2	6.458.069.265	X1	NA	NA	0	NA	NA	NA	NA	180	hybrid
473	SBPL1_005	SBPL1	SBPL	6.03	2	6.458.069.265	X2	5	1	1	6	0.166666667	1	0	1	hybrid
474	SBPL1_005	SBPL1	SBPL	6.03	2	6.458.069.265	X3	1	0	1	1	0	0	0	25	hybrid
475	SBPL1_006	SBPL1	SBPL	6.03	2	6.458.069.265	X1	NA	NA	0	NA	NA	NA	NA	180	hybrid
476	SBPL1_006	SBPL1	SBPL	6.03	2	6.458.069.265	X2	NA	NA	0	NA	NA	NA	NA	180	hybrid
477	SBPL1_006	SBPL1	SBPL	6.03	2	6.458.069.265	X3	0	0	1	0	0	0	0	0.5	hybrid
478	SBPL1_007	SBPL1	SBPL	8.03	4	6.564.069.265	X1	1	2	1	3	0.333333333	1	0	100	hybrid
479	SBPL1_007	SBPL1	SBPL	8.03	4	6.564.069.265	X2	1	2	1	3	0	0	0	5	hybrid
480	SBPL1_007	SBPL1	SBPL	8.03	4	6.564.069.265	X3	3	2	1	5	0	0	0	1	hybrid
481	SBPL1_008	SBPL1	SBPL	7.03	3	6.511.069.265	X1	NA	NA	0	NA	NA	NA	NA	180	hybrid
482	SBPL1_008	SBPL1	SBPL	7.03	3	6.511.069.265	X2	1	1	1	2	0	0	0	1	hybrid
483	SBPL1_008	SBPL1	SBPL	7.03	3	6.511.069.265	X3	2	0	1	2	0.5	1	0	16	hybrid
484	SBPL1_009	SBPL1	SBPL	7.03	3	6.511.069.265	X1	0	1	1	1	1	1	0	4	hybrid
485	SBPL1_009	SBPL1	SBPL	7.03	3	6.511.069.265	X2	0	0	1	2	0	0	2	0.5	hybrid
486	SBPL1_009	SBPL1	SBPL	7.03	3	6.511.069.265	X3	1	0	1	1	1	1	0	12	hybrid
487	SBPL1_010	SBPL1	SBPL	6.03	2	6.458.069.265	X1	1	0	1	1	1	1	0	4	hybrid
488	SBPL1_010	SBPL1	SBPL	6.03	2	6.458.069.265	X2	0	1	1	1	0	0	0	1	hybrid
489	SBPL1_010	SBPL1	SBPL	6.03	2	6.458.069.265	X3	2	1	1	3	0	0	0	1	hybrid
490	SBPL1_011	SBPL1	SBPL	12.03	8	6.780.402.598	X1	1	0	1	1	0	0	0	110	hybrid
491	SBPL1_011	SBPL1	SBPL	12.03	8	6.780.402.598	X2	0	0	1	1	NA	NA	1	40	hybrid
492	SBPL1_011	SBPL1	SBPL	12.03	8	6.780.402.598	X3	1	0	1	1	0	0	0	133	hybrid
493	SBPL1_012	SBPL1	SBPL	11.03	7	6.724.069.265	X1	1	2	1	3	0	0	0	5	hybrid
494	SBPL1_012	SBPL1	SBPL	11.03	7	6.724.069.265	X2	2	2	1	4	0	0	0	65	hybrid
495	SBPL1_012	SBPL1	SBPL	11.03	7	6.724.069.265	X3	NA	NA	0	NA	NA	NA	NA	180	hybrid
496	SBPL1_013	SBPL1	SBPL	7.03	3	6.511.069.265	X1	1	0	1	1	1	1	0	1	hybrid
497	SBPL1_013	SBPL1	SBPL	7.03	3	6.511.069.265	X2	NA	NA	0	NA	NA	NA	NA	180	hybrid
498	SBPL1_013	SBPL1	SBPL	7.03	3	6.511.069.265	X3	NA	NA	0	NA	NA	NA	NA	180	hybrid
499	SBPL1_014	SBPL1	SBPL	7.03	3	6.511.069.265	X1	NA	NA	0	NA	NA	NA	NA	180	hybrid
500	SBPL1_014	SBPL1	SBPL	7.03	3	6.511.069.265	X2	1	1	1	3	0.333333333	1	1	11	hybrid
501	SBPL1_014	SBPL1	SBPL	7.03	3	6.511.069.265	X3	7	3	1	10	0	0	0	2	hybrid
502	SBPL1_015	SBPL1	SBPL	16.03	12	7.004.069.265	X1	1	0	1	1	1	1	0	18	hybrid
503	SBPL1_015	SBPL1	SBPL	16.03	12	7.004.069.265	X2	NA	NA	0	NA	NA	NA	NA	180	hybrid
504	SBPL1_015	SBPL1	SBPL	16.03	12	7.004.069.265	X3	NA	NA	0	NA	NA	NA	NA	180	hybrid
505	SBPL1_016	SBPL1	SBPL	7.03	3	6.511.069.265	X1	NA	NA	0	NA	NA	NA	NA	180	hybrid
506	SBPL1_016	SBPL1	SBPL	7.03	3	6.511.069.265	X2	0	1	1	1	0	0	0	101	hybrid
507	SBPL1_016	SBPL1	SBPL	7.03	3	6.511.069.265	X3	2	0	1	2	1	2	0	50	hybrid
508	SBPL1_017	SBPL1	SBPL	6.03	2	6.458.069.265	X1	2	0	1	2	0	0	0	46	hybrid
509	SBPL1_017	SBPL1	SBPL	6.03	2	6.458.069.265	X2	NA	NA	0	NA	NA	NA	NA	180	hybrid
510	SBPL1_017	SBPL1	SBPL	6.03	2	6.458.069.265	X3	1	0	1	1	0	0	0	48	hybrid
511	SBPL1_018	SBPL1	SBPL	8.03	4	6.564.069.265	X1	5	0	1	5	0.2	1	0	61	hybrid
512	SBPL1_018	SBPL1	SBPL	8.03	4	6.564.069.265	X2	NA	NA	0	NA	NA	NA	NA	180	hybrid
513	SBPL1_018	SBPL1	SBPL	8.03	4	6.564.069.265	X3	3	0	1	3	0	0	0	62	hybrid
514	SBPL1_019	SBPL1	SBPL	7.03	3	6.511.069.265	X1	1	3	1	4	0.25	1	0	1	hybrid
515	SBPL1_019	SBPL1	SBPL	7.03	3	6.511.069.265	X2	3	0	1	3	0	0	0	51	hybrid
516	SBPL1_019	SBPL1	SBPL	7.03	3	6.511.069.265	X3	3	0	1	3	0	0	0	1	hybrid
517	SBPL1_020	SBPL1	SBPL	9.03	5	6.617.735.931	X1	3	0	1	3	0	0	0	11	hybrid
518	SBPL1_020	SBPL1	SBPL	9.03	5	6.617.735.931	X2	5	0	1	5	0	0	0	6	hybrid
519	SBPL1_020	SBPL1	SBPL	9.03	5	6.617.735.931	X3	1	0	1	1	0	0	0	56	hybrid
520	SBPL1_021	SBPL1	SBPL	14.03	10	6.462.155.311	X1	NA	NA	NA	NA	NA	NA	NA	NA	hybrid
521	SBPL1_021	SBPL1	SBPL	14.03	10	6.462.155.311	X2	NA	NA	NA	NA	NA	NA	NA	NA	hybrid
522	SBPL1_021	SBPL1	SBPL	14.03	10	6.462.155.311	X3	NA	NA	NA	NA	NA	NA	NA	NA	hybrid
523	SBPL1_022	SBPL1	SBPL	6.03	2	6.458.069.265	X1	2	4	1	6	0	0	0	0.5	hybrid
524	SBPL1_022	SBPL1	SBPL	6.03	2	6.458.069.265	X2	1	0	1	1	0	0	0	1	hybrid
525	SBPL1_022	SBPL1	SBPL	6.03	2	6.458.069.265	X3	9	1	1	10	0.1	1	0	40	hybrid
526	SBPL1_023	SBPL1	SBPL	6.03	2	6.458.069.265	X1	NA	NA	0	NA	NA	NA	NA	180	hybrid
527	SBPL1_023	SBPL1	SBPL	6.03	2	6.458.069.265	X2	0	4	1	4	0.75	3	0	50	hybrid
528	SBPL1_023	SBPL1	SBPL	6.03	2	6.458.069.265	X3	1	0	1	1	0	0	0	15	hybrid
529	SBPL1_024	SBPL1	SBPL	10.03	6	6.669.402.598	X1	NA	NA	0	NA	NA	NA	NA	180	hybrid
530	SBPL1_024	SBPL1	SBPL	10.03	6	6.669.402.598	X2	1	0	1	2	0	0	1	16	hybrid
531	SBPL1_024	SBPL1	SBPL	10.03	6	6.669.402.598	X3	NA	NA	0	NA	NA	NA	NA	180	hybrid
532	SBPL1_025	SBPL1	SBPL	6.03	2	6.458.069.265	X1	0	1	1	1	0	0	0	22	hybrid
533	SBPL1_025	SBPL1	SBPL	6.03	2	6.458.069.265	X2	1	2	1	3	0.333333333	1	0	1	hybrid
534	SBPL1_025	SBPL1	SBPL	6.03	2	6.458.069.265	X3	2	1	1	4	0	0	1	1	hybrid
535	SBPL1_026	SBPL1	SBPL	9.03	5	6.617.735.931	X1	NA	NA	0	NA	NA	NA	NA	180	hybrid
536	SBPL1_026	SBPL1	SBPL	9.03	5	6.617.735.931	X2	NA	NA	0	NA	NA	NA	NA	180	hybrid
537	SBPL1_026	SBPL1	SBPL	9.03	5	6.617.735.931	X3	NA	NA	0	NA	NA	NA	NA	180	hybrid
538	SBPL1_027	SBPL1	SBPL	6.03	2	6.458.069.265	X1	0	1	1	1	1	1	0	21	hybrid
539	SBPL1_027	SBPL1	SBPL	6.03	2	6.458.069.265	X2	1	0	1	1	1	1	0	1	hybrid
540	SBPL1_027	SBPL1	SBPL	6.03	2	6.458.069.265	X3	NA	NA	0	NA	NA	NA	NA	180	hybrid
541	SBPL1_028	SBPL1	SBPL	6.03	2	6.458.069.265	X1	2	0	1	2	0	0	0	72	hybrid
542	SBPL1_028	SBPL1	SBPL	6.03	2	6.458.069.265	X2	NA	NA	0	NA	NA	NA	NA	180	hybrid
543	SBPL1_028	SBPL1	SBPL	6.03	2	6.458.069.265	X3	NA	NA	0	NA	NA	NA	NA	180	hybrid
544	SBPL1_029	SBPL1	SBPL	11.03	7	6.724.069.265	X1	NA	NA	0	NA	NA	NA	NA	180	hybrid
545	SBPL1_029	SBPL1	SBPL	11.03	7	6.724.069.265	X2	2	0	1	2	0	0	0	12	hybrid
546	SBPL1_029	SBPL1	SBPL	11.03	7	6.724.069.265	X3	0	0	1	2	0	0	2	85	hybrid
547	SBPL8_001	SBPL8	SBPL	9.03	5	5.761.425.861	X1	1	0	1	1	0	0	0	6	hybrid
548	SBPL8_001	SBPL8	SBPL	9.03	5	5.761.425.861	X2	4	0	1	4	0	0	0	87	hybrid
549	SBPL8_001	SBPL8	SBPL	9.03	5	5.761.425.861	X3	NA	NA	0	NA	NA	NA	NA	180	hybrid
550	SBPL8_002	SBPL8	SBPL	9.03	5	5.761.425.861	X1	6	1	1	7	0.142857143	1	0	1	hybrid
551	SBPL8_002	SBPL8	SBPL	9.03	5	5.761.425.861	X2	3	0	1	3	0	0	0	1	hybrid
552	SBPL8_002	SBPL8	SBPL	9.03	5	5.761.425.861	X3	6	0	1	6	0	0	0	20	hybrid
553	SBPL8_003	SBPL8	SBPL	6.03	2	5.601.759.195	X1	1	1	1	2	0.5	1	0	0.5	hybrid
554	SBPL8_003	SBPL8	SBPL	6.03	2	5.601.759.195	X2	1	1	1	2	0.5	1	0	1	hybrid
555	SBPL8_003	SBPL8	SBPL	6.03	2	5.601.759.195	X3	3	0	1	3	0	0	0	49	hybrid
556	SBPL8_004	SBPL8	SBPL	9.03	5	5.761.425.861	X1	NA	NA	0	NA	NA	NA	NA	180	hybrid
557	SBPL8_004	SBPL8	SBPL	9.03	5	5.761.425.861	X2	2	0	1	2	0	0	0	17	hybrid
558	SBPL8_004	SBPL8	SBPL	9.03	5	5.761.425.861	X3	NA	NA	0	NA	NA	NA	NA	180	hybrid
559	SBPL8_005	SBPL8	SBPL	13.03	9	5.981.425.861	X1	NA	NA	0	NA	NA	NA	NA	180	hybrid
560	SBPL8_005	SBPL8	SBPL	13.03	9	5.981.425.861	X2	NA	NA	0	NA	NA	NA	NA	180	hybrid
561	SBPL8_005	SBPL8	SBPL	13.03	9	5.981.425.861	X3	0	1	1	1	0	0	0	41	hybrid
562	SBPL8_006	SBPL8	SBPL	8.03	4	5.707.759.195	X1	3	1	1	4	0	0	0	70	hybrid
563	SBPL8_006	SBPL8	SBPL	8.03	4	5.707.759.195	X2	2	2	1	4	0	0	0	5	hybrid
564	SBPL8_006	SBPL8	SBPL	8.03	4	5.707.759.195	X3	2	0	1	3	0	0	1	14	hybrid
565	SBPL8_007	SBPL8	SBPL	10.03	6	5.813.092.528	X1	3	0	1	4	0.25	1	1	1	hybrid
566	SBPL8_007	SBPL8	SBPL	10.03	6	5.813.092.528	X2	0	1	1	2	0	0	1	26	hybrid
567	SBPL8_007	SBPL8	SBPL	10.03	6	5.813.092.528	X3	NA	NA	0	NA	NA	NA	NA	180	hybrid
568	SBPL8_008	SBPL8	SBPL	7.03	3	5.654.759.195	X1	0	2	1	2	0	0	0	6	hybrid
569	SBPL8_008	SBPL8	SBPL	7.03	3	5.654.759.195	X2	0	0	1	1	0	0	1	35	hybrid
570	SBPL8_008	SBPL8	SBPL	7.03	3	5.654.759.195	X3	NA	NA	0	NA	NA	NA	NA	180	hybrid
571	SBPL8_009	SBPL8	SBPL	16.03	12	6.147.759.195	X1	NA	NA	1	0	NA	NA	NA	NA	hybrid
572	SBPL8_009	SBPL8	SBPL	16.03	12	6.147.759.195	X2	NA	NA	NA	NA	NA	NA	NA	NA	hybrid
573	SBPL8_009	SBPL8	SBPL	16.03	12	6.147.759.195	X3	NA	NA	0	NA	NA	NA	NA	180	hybrid
574	SBPL8_010	SBPL8	SBPL	9.03	5	5.761.425.861	X1	3	1	1	4	0	0	0	10	hybrid
575	SBPL8_010	SBPL8	SBPL	9.03	5	5.761.425.861	X2	1	1	1	2	0	0	0	1	hybrid
576	SBPL8_010	SBPL8	SBPL	9.03	5	5.761.425.861	X3	5	2	1	7	0	0	0	1	hybrid
577	SBPL8_011	SBPL8	SBPL	8.03	4	5.707.759.195	X1	3	0	1	3	0	0	0	10	hybrid
578	SBPL8_011	SBPL8	SBPL	8.03	4	5.707.759.195	X2	6	0	1	6	0.166666667	1	0	65	hybrid
579	SBPL8_011	SBPL8	SBPL	8.03	4	5.707.759.195	X3	NA	NA	0	NA	NA	NA	NA	180	hybrid
580	SBPL8_012	SBPL8	SBPL	9.03	5	5.761.425.861	X1	1	0	1	1	0	0	0	61	hybrid
581	SBPL8_012	SBPL8	SBPL	9.03	5	5.761.425.861	X2	1	2	1	3	0	0	0	1	hybrid
582	SBPL8_012	SBPL8	SBPL	9.03	5	5.761.425.861	X3	2	1	1	3	0	0	0	37	hybrid
583	SBPL8_013	SBPL8	SBPL	8.03	4	5.707.759.195	X1	1	1	1	2	0	0	0	59	hybrid
584	SBPL8_013	SBPL8	SBPL	8.03	4	5.707.759.195	X2	NA	NA	0	NA	NA	NA	NA	180	hybrid
585	SBPL8_013	SBPL8	SBPL	8.03	4	5.707.759.195	X3	2	2	1	4	0	0	0	77	hybrid
586	SBPL8_014	SBPL8	SBPL	8.03	4	5.707.759.195	X1	2	0	1	2	0	0	0	65	hybrid
587	SBPL8_014	SBPL8	SBPL	8.03	4	5.707.759.195	X2	2	0	1	3	0	0	1	80	hybrid
588	SBPL8_014	SBPL8	SBPL	8.03	4	5.707.759.195	X3	1	2	1	3	0	0	0	11	hybrid
589	SBPL8_015	SBPL8	SBPL	7.03	3	5.654.759.195	X1	1	0	1	1	0	0	0	17	hybrid
590	SBPL8_015	SBPL8	SBPL	7.03	3	5.654.759.195	X2	1	0	1	1	0	0	0	75	hybrid
591	SBPL8_015	SBPL8	SBPL	7.03	3	5.654.759.195	X3	5	0	1	5	0	0	0	110	hybrid
592	SBPL8_016	SBPL8	SBPL	7.03	3	5.654.759.195	X1	NA	NA	0	NA	NA	NA	NA	180	hybrid
593	SBPL8_016	SBPL8	SBPL	7.03	3	5.654.759.195	X2	1	1	1	2	0	0	0	26	hybrid
594	SBPL8_016	SBPL8	SBPL	7.03	3	5.654.759.195	X3	0	1	1	1	0	0	0	10	hybrid
595	SBPL8_017	SBPL8	SBPL	6.03	2	5.601.759.195	X1	2	0	1	2	0	0	0	24	hybrid
596	SBPL8_017	SBPL8	SBPL	6.03	2	5.601.759.195	X2	2	1	1	3	0.333333333	1	0	20	hybrid
597	SBPL8_017	SBPL8	SBPL	6.03	2	5.601.759.195	X3	1	3	1	4	0	0	0	8	hybrid
598	SBPL8_018	SBPL8	SBPL	10.03	6	5.813.092.528	X1	7	2	1	9	0	0	0	1	hybrid
599	SBPL8_018	SBPL8	SBPL	10.03	6	5.813.092.528	X2	0	0	1	6	0	0	6	61	hybrid
600	SBPL8_018	SBPL8	SBPL	10.03	6	5.813.092.528	X3	1	1	1	2	0	0	0	1	hybrid
601	SBPL8_019	SBPL8	SBPL	7.03	3	5.654.759.195	X1	6	1	1	7	0	0	0	76	hybrid
602	SBPL8_019	SBPL8	SBPL	7.03	3	5.654.759.195	X2	4	0	1	4	0	0	0	32	hybrid
603	SBPL8_019	SBPL8	SBPL	7.03	3	5.654.759.195	X3	NA	NA	0	NA	NA	NA	NA	180	hybrid
604	SBPL8_020	SBPL8	SBPL	15.03	11	6.094.092.528	X1	1	0	1	1	0	0	0	50	hybrid
605	SBPL8_020	SBPL8	SBPL	15.03	11	6.094.092.528	X2	NA	NA	0	NA	NA	NA	NA	180	hybrid
606	SBPL8_020	SBPL8	SBPL	15.03	11	6.094.092.528	X3	1	1	1	2	0.5	1	0	7	hybrid
