# Supplementary material for: Multivariate analysis of morphology, behaviour, growth and developmental timing in hybrids brings new insights into the divergence of sympatric Arctic charr morphs
Source: BMC Ecol Evol. 2021 Sep 7;21:170. doi: 10.1186/s12862-021-01904-8 (PMC8422654; doi:10.1186/s12862-021-01904-8)
Supplement: Supplementary file 2 — Additional file 2. Datsets. [file 12862_2021_1904_MOESM2_ESM.zip › datasets/dataset.yolksac.csv]

	ind	fam	cross	cross2	D1_age.dd	D1_body.area	D1_length	D1_mc.dd	D1_relative.yolk	D1_yolk.area	D2_age.dd	D2_body.area	D2_length	D2_mc.dd	D2_relative.yolk	D2_yolk.area
1	PL16_001	PL16	PL	PL	439	43.2322232696984	17.430176270996	-51.0486618004866	0.4453054279143	19.2515436827996	533	44.8128906151466	19.8147164071317	42.9513381995134	0.322089453443441	14.4337594454533
2	PL16_002	PL16	PL	PL	439	36.1712110021744	16.7007453742592	-51.0486618004866	0.473292353787068	17.1195575945478	533	41.4664410413931	19.0894156240229	42.9513381995134	0.36837522475125	15.2752095382576
3	PL16_003	PL16	PL	PL	439	37.4931114536428	17.1811040836893	-51.0486618004866	0.475750818056335	17.8373784455479	533	38.6664796076141	19.5343242887044	42.9513381995134	0.358594479857099	13.8655861427975
4	PL16_004	PL16	PL	PL	439	30.9735855010497	16.4232745662786	-51.0486618004866	0.525735861836964	16.2839246675753	533	42.1500953045518	20.1249993284482	42.9513381995134	0.315346725491993	13.2918945334658
5	PL16_005	PL16	PL	PL	439	40.1114585818274	17.6883793854687	-51.0486618004866	0.488328242091687	19.5875580569973	533	39.590078185606	19.7983929156855	42.9513381995134	0.340865429768615	13.4948890153097
6	PL16_006	PL16	PL	PL	439	28.7316040406848	15.6344728713927	-51.0486618004866	0.49274934135562	14.1574789671379	533	38.2169790142904	19.7364261198788	42.9513381995134	0.338976686338364	12.954664908127
7	PL16_007	PL16	PL	PL	439	33.0003674151867	17.2523120942543	-51.0486618004866	0.590575276675761	19.4892011166257	533	52.2466787279535	22.2713748356871	42.9513381995134	0.366201885859312	19.1328322800622
8	PL16_008	PL16	PL	PL	439	39.2372613846496	17.2915416610347	-51.0486618004866	0.499307591417039	19.5914624757702	533	45.3875187185071	20.9545355886334	42.9513381995134	0.373119330052705	16.934960577004
9	PL16_009	PL16	PL	PL	439	39.3067279000079	17.0087268680811	-51.0486618004866	0.446792490152535	17.5619508381927	533	44.8497083166418	20.8034115737772	42.9513381995134	0.336109128753096	15.0743963871369
10	PL16_010	PL16	PL	PL	439	40.6743568283293	17.5265395536108	-51.0486618004866	0.445032058002362	18.1013927272338	533	47.8215902085042	20.7585073198931	42.9513381995134	0.330356631605634	15.7981794593064
11	PL16_011	PL16	PL	PL	439	40.9949073505631	18.5050009276257	-51.0486618004866	0.517491487469725	21.2145155835264	533	51.6760636397984	19.9871719519657	42.9513381995134	0.274011268875222	14.1598237684179
12	PL16_012	PL16	PL	PL	439	35.3570147731094	17.1420302783532	-51.0486618004866	0.446861504001418	15.799688798512	533	41.9613501105117	20.5886859776974	42.9513381995134	0.291680119701256	12.2392916230604
13	PL16_013	PL16	PL	PL	439	38.4386884890916	17.8855360607995	-51.0486618004866	0.528618888901991	20.3194167999533	533	45.9300734778269	19.6520074747633	42.9513381995134	0.300214755749871	13.7888857907194
14	PL16_014	PL16	PL	PL	439	36.9069437872862	17.1769706762808	-51.0486618004866	0.526306117505413	19.4243502936771	533	41.7532421629558	20.1894961288162	42.9513381995134	0.360042863315615	15.0329568610609
15	PL16_015	PL16	PL	PL	439	44.3318719127801	17.8838416072476	-51.0486618004866	0.448197000641816	19.8694120241452	533	44.2185738296316	20.0648993186992	42.9513381995134	0.318386509490875	14.0785973762809
16	PL16_016	PL16	PL	PL	439	43.8972572170638	17.7362188152057	-51.0486618004866	0.421608777740063	18.5074689614275	533	42.6954026933913	20.6893042522249	42.9513381995134	0.352287372638629	15.0410512386031
17	PL16_017	PL16	PL	PL	439	50.8404204906855	18.0969287920843	-51.0486618004866	0.398561691125998	20.2630439683245	533	42.3925268159678	21.0583846820937	42.9513381995134	0.3722460776251	15.7804518278609
18	PL16_018	PL16	PL	PL	439	40.1360582498337	17.1001890718819	-51.0486618004866	0.438360528035275	17.5940636876517	533	40.4714581379374	19.789409189783	42.9513381995134	0.32101906204654	12.9921095310965
19	PL16_019	PL16	PL	PL	439	38.5004694817513	17.0396774506048	-51.0486618004866	0.423477875700207	16.3040970295927	533	33.8065487758094	19.2119968924856	42.9513381995134	0.359927342702022	12.1679012668034
20	PL16_020	PL16	PL	PL	439	43.3871515601666	17.4768714082406	-51.0486618004866	0.499390070331406	21.667112669111	533	40.6760449290742	20.3183169713158	42.9513381995134	0.406181499829685	16.521856936431
21	PL16_021	PL16	PL	PL	439	43.1062692219483	17.30084334717	-51.0486618004866	0.416465819042868	17.9522877174011	533	44.5773284688712	21.3190219529938	42.9513381995134	0.344699705034923	15.3657919744648
22	PL16_022	PL16	PL	PL	439	44.0012407386136	17.7476500927489	-51.0486618004866	0.419765289628131	18.4701935626412	533	47.4617412131167	21.1722336348855	42.9513381995134	0.326973916567775	15.518751411579
23	PL17_002	PL17	PL	PL	451	34.5192047010507	16.6708063875386	-39.0486618004866	0.459922932411028	15.8761738506038	544	33.6097854793424	18.1242321394379	53.9513381995134	0.322461389791872	10.8378581362754
24	PL17_003	PL17	PL	PL	451	35.4482017066072	16.1152754017223	-39.0486618004866	0.510775086430426	18.1060582904955	544	36.6959882809085	18.5647961573186	53.9513381995134	0.332713218184902	12.2092403554165
25	PL17_004	PL17	PL	PL	451	34.6685717447822	15.732646426877	-39.0486618004866	0.41050755502412	14.2317106231288	544	35.0679234776681	18.8992810560937	53.9513381995134	0.284782285892701	9.98672340948065
26	PL17_005	PL17	PL	PL	451	34.9064738522107	15.6771335511014	-39.0486618004866	0.43774916867724	15.2802799102591	544	34.6905851710358	18.0511031875581	53.9513381995134	0.295848699987857	10.263164524669
27	PL17_006	PL17	PL	PL	451	37.114863540199	16.3321430523031	-39.0486618004866	0.458378441367229	17.0126533011138	544	40.1021850227694	19.1916565037959	53.9513381995134	0.291415623015828	11.6864032327064
28	PL17_007	PL17	PL	PL	451	37.9642565335002	16.1166120241892	-39.0486618004866	0.423713802829922	16.0859795074201	544	37.263211038711	18.9270850859917	53.9513381995134	0.310593739629422	11.5737200671136
29	PL17_008	PL17	PL	PL	451	38.9823001442118	15.9645171857971	-39.0486618004866	0.405798991874775	15.818978099481	544	37.5337934560219	19.3734660829362	53.9513381995134	0.319955600714761	12.0091474323252
30	PL17_009	PL17	PL	PL	451	33.8616019431524	15.8362225953678	-39.0486618004866	0.464066286428026	15.7140278662628	544	42.0469703689083	19.1849891240144	53.9513381995134	0.293969729034863	12.3605364860849
31	PL17_010	PL17	PL	PL	451	37.2392038139877	16.6490236146222	-39.0486618004866	0.501585196269265	18.6786333539502	544	35.8764094081699	18.8847046602384	53.9513381995134	0.335247609577279	12.0274804943048
32	PL17_011	PL17	PL	PL	451	35.4272018102772	15.4845877478563	-39.0486618004866	0.438064559252005	15.5194015465509	544	37.0755554721687	19.1397033343484	53.9513381995134	0.335808088250152	12.4502714039214
33	PL17_012	PL17	PL	PL	451	38.1633316081198	15.8562452724124	-39.0486618004866	0.430625463294249	16.4341023545987	544	37.7708450464375	18.9204515547741	53.9513381995134	0.327959437672657	12.3873051018507
34	PL17_013	PL17	PL	PL	451	38.6073491258646	16.2304257564353	-39.0486618004866	0.449255049777839	17.3445465533307	544	41.4504475457809	19.5858796205161	53.9513381995134	0.319514455410044	13.2440171740928
35	PL17_014	PL17	PL	PL	451	36.8708157360619	16.0531129100234	-39.0486618004866	0.459764248684749	16.9518828952843	544	41.2844764654241	18.977970870555	53.9513381995134	0.28387122033127	11.7194747149776
36	PL17_015	PL17	PL	PL	451	33.8887110535624	16.0151172369209	-39.0486618004866	0.436131814809929	14.7799450533594	544	34.9942585417052	18.3209125760519	53.9513381995134	0.276095403684439	9.66175393870972
37	PL17_016	PL17	PL	PL	451	35.6638881318987	16.2431249153174	-39.0486618004866	0.484070892139692	17.2638501451784	544	35.4257123303121	18.246049369933	53.9513381995134	0.337825239214595	11.9676997423351
38	PL17_017	PL17	PL	PL	451	44.4514975671729	17.3170913508209	-39.0486618004866	0.435619682184244	19.3639472428255	544	40.2120697059781	19.4097117911311	53.9513381995134	0.341184514015081	13.7197354601747
39	PL17_018	PL17	PL	PL	451	39.0339414421147	16.6467510106391	-39.0486618004866	0.44982003555916	17.5582489275062	544	41.2800666229407	19.2680318875169	53.9513381995134	0.332839254251552	13.739626590234
40	PL17_019	PL17	PL	PL	451	40.5105092600526	16.508054088868	-39.0486618004866	0.449369542902707	18.2041890289457	544	37.9575774629362	18.4801363735621	53.9513381995134	0.314952623656863	11.9548386096104
41	PL17_020	PL17	PL	PL	451	36.2926988992075	16.4394035223536	-39.0486618004866	0.425028348583183	15.4254258787569	544	33.5431097686021	18.652530158551	53.9513381995134	0.311462126072679	10.4474082836181
42	PL17_021	PL17	PL	PL	451	37.2736237716828	16.1679711710748	-39.0486618004866	0.416591197033844	15.5278635448345	544	37.7076972792289	18.8119982029663	53.9513381995134	0.30069734825274	11.3386045805812
43	PL17_022	PL17	PL	PL	451	33.4181620397244	16.2025129041701	-39.0486618004866	0.438540987249727	14.6552337729721	544	34.724948957091	18.0736816733714	53.9513381995134	0.283655451228726	9.84992106531813
44	PL17_023	PL17	PL	PL	451	43.470378120651	16.1089826843053	-39.0486618004866	0.392995274484598	17.0836531814745	544	41.1496059867157	19.0527674435212	53.9513381995134	0.317388158253039	13.0603976569619
45	PL17_024	PL17	PL	PL	451	35.8043934788477	15.9952860651333	-39.0486618004866	0.429959533308885	15.394440310573	544	39.4071436989464	19.1772853141947	53.9513381995134	0.288798804111515	11.3807359737063
46	PL17_025	PL17	PL	PL	451	41.5213787408012	16.4292676827853	-39.0486618004866	0.42861146594637	17.7965390102093	544	41.844321879072	18.6601718723233	53.9513381995134	0.337357054465045	14.116477175211
47	PL17_026	PL17	PL	PL	451	36.1485822078399	16.30981837321	-39.0486618004866	0.412038575642328	14.894610324408	544	36.8241204970891	18.7747736873203	53.9513381995134	0.262006571006271	9.64816154176405
48	PL17_027	PL17	PL	PL	451	42.6994647956354	16.8693459958074	-39.0486618004866	0.433383221454269	18.5052316075056	544	41.495591404599	19.7931725850425	53.9513381995134	0.309180649073582	12.829633884166
49	PL17_028	PL17	PL	PL	451	46.2286975679241	17.5036713630941	-39.0486618004866	0.416604285020084	19.2590734976947	544	38.9578885293588	19.4037591970044	53.9513381995134	0.313939973669147	12.2304384991125
50	PL17_029	PL17	PL	PL	451	39.8645236394516	16.5322365757249	-39.0486618004866	0.462338033207703	18.430885454226	544	39.4167482595729	19.039129551953	53.9513381995134	0.328694633318125	12.9560736157731
51	PL17_030	PL17	PL	PL	451	46.93849287546	16.4900884810145	-39.0486618004866	0.419117262470388	19.6727326384486	544	40.5239976467662	19.6203803827078	53.9513381995134	0.330074937901253	13.3759560067669
52	PL17_031	PL17	PL	PL	451	34.6051818818975	16.1764035757488	-39.0486618004866	0.40707342961286	14.0868500710408	544	36.910502711819	18.7191234015914	53.9513381995134	0.264580433198115	9.76579679705329
53	PL17_032	PL17	PL	PL	451	39.8726341453046	16.972697816442	-39.0486618004866	0.457215477569817	18.230385462712	544	37.6625827334903	18.8096428539077	53.9513381995134	0.307464623411783	11.5799118168677
54	PL17_033	PL17	PL	PL	451	38.6439704053077	16.2315944826906	-39.0486618004866	0.399113770453501	15.4233407337559	544	40.2762020704431	19.228562411491	53.9513381995134	0.285335881301046	11.4922456132289
55	PL17_034	PL17	PL	PL	451	36.9474733371794	16.2850679641862	-39.0486618004866	0.460198341872716	17.0031659661563	544	40.9014251373806	19.4087986241353	53.9513381995134	0.31137824445707	12.7358139550699
56	PL17_035	PL17	PL	PL	451	42.4797812045979	16.735784646647	-39.0486618004866	0.472130686050585	20.0560082434056	544	36.8112356311934	18.8704082200757	53.9513381995134	0.340180032365594	12.5224473284369
57	PL17_036	PL17	PL	PL	451	42.7573323771937	16.4139237632908	-39.0486618004866	0.422901689047346	18.082148081474	544	38.7901271291226	19.0242949035155	53.9513381995134	0.336391674648118	13.0486758247789
58	PL17_037	PL17	PL	PL	451	39.6488887425872	16.2650869725794	-39.0486618004866	0.421556738356295	16.7142562177767	544	36.1652899346994	18.2143381369988	53.9513381995134	0.29179056934843	10.552690540697
59	PL17_038	PL17	PL	PL	451	39.844648205175	15.9034400383016	-39.0486618004866	0.408635392537982	16.2819334598595	544	38.6546929912703	19.5794123440831	53.9513381995134	0.295502206171737	11.4225470578116
60	PL17_039	PL17	PL	PL	451	43.5596499452067	17.6566173848785	-39.0486618004866	0.429561539942298	18.7115503098104	544	36.8355500373862	18.9087207927493	53.9513381995134	0.318814329383422	11.7437011826388
61	PL17_040	PL17	PL	PL	451	41.2720517408481	17.1542796766283	-39.0486618004866	0.456515798614884	18.8413436609481	544	38.4823237757726	18.8604706878592	53.9513381995134	0.284938670914295	10.9651021903622
62	PL17_041	PL17	PL	PL	451	36.1198361051692	15.9379228385661	-39.0486618004866	0.516499063745667	18.6558615309668	544	38.3459151556383	18.2665100713653	53.9513381995134	0.371569430429112	14.2481698536635
63	PL17_042	PL17	PL	PL	451	38.5506971375522	16.3311239915492	-39.0486618004866	0.458941703754037	17.6925226252141	544	42.6463167863756	19.7668688003505	53.9513381995134	0.309983655219467	13.219661159088
64	PLSB2_001	PLSB2	PLSB	hybrid	444	30.5884431055827	15.6484801144082	-46.0486618004866	0.443796130964907	13.5750327024978	538	30.5395678510402	17.7847230032049	47.9513381995134	0.282588674828824	8.6301360088704
65	PLSB2_002	PLSB2	PLSB	hybrid	444	32.9207590427849	15.5506680713682	-46.0486618004866	0.4622788772906	15.218571529853	538	35.7492469999634	18.2915964902323	47.9513381995134	0.295963600140859	10.580475844434
66	PLSB2_003	PLSB2	PLSB	hybrid	444	33.7752015806186	15.4665179294286	-46.0486618004866	0.419041933180293	14.1532257638965	538	37.9455046013996	19.0580178847435	47.9513381995134	0.26395729996277	10.0159929403103
67	PLSB2_004	PLSB2	PLSB	hybrid	444	36.5270397861505	15.3540546576014	-46.0486618004866	0.433194918726315	15.8233280314743	538	34.6552182965427	18.2786302369823	47.9513381995134	0.298601492786909	10.3480999162039
68	PLSB2_005	PLSB2	PLSB	hybrid	444	33.3398995350372	15.0353827946102	-46.0486618004866	0.399195945394704	13.3091527142536	538	36.155566131957	18.1146581512595	47.9513381995134	0.277101886068255	10.0187755670308
69	PLSB2_006	PLSB2	PLSB	hybrid	444	30.8826404317047	15.6635314295197	-46.0486618004866	0.429734778663035	13.2713446504487	538	32.3217706071137	17.6213569706322	47.9513381995134	0.293576435870665	9.48891021586564
70	PLSB2_007	PLSB2	PLSB	hybrid	444	37.8614647303759	16.0862648035343	-46.0486618004866	0.395811338843873	14.9859970455202	538	34.3813964404456	18.2121604118058	47.9513381995134	0.304185375361265	10.4583179816814
71	PLSB2_008	PLSB2	PLSB	hybrid	444	34.0788285705288	15.6936237602966	-46.0486618004866	0.39919435308914	13.604075925248	538	33.830605368856	17.8457414513489	47.9513381995134	0.249824821317008	8.45172494132067
72	PLSB2_009	PLSB2	PLSB	hybrid	444	30.2173420286877	15.1597821034419	-46.0486618004866	0.405913824366038	12.2656368650412	538	34.1518460914994	17.6589316048124	47.9513381995134	0.256581203902233	8.76272178564068
73	PLSB2_010	PLSB2	PLSB	hybrid	444	36.4511249620025	16.1244908052996	-46.0486618004866	0.385975225637897	14.0692311819641	538	35.0288769215125	18.0805946521442	47.9513381995134	0.269455174234528	9.43871213412599
74	PLSB2_011	PLSB2	PLSB	hybrid	444	32.2218651162371	15.4088954466565	-46.0486618004866	0.407098662851492	13.1174782034013	538	34.1681316042731	18.4096557049815	47.9513381995134	0.261842076267154	8.9466545214322
75	PLSB2_012	PLSB2	PLSB	hybrid	444	34.4967402520023	15.7504521647805	-46.0486618004866	0.372753061825639	12.8587655519376	538	33.36074109158	18.216959991878	47.9513381995134	0.26124194676667	8.71522494834322
76	PLSB2_013	PLSB2	PLSB	hybrid	444	28.7572775153568	15.8075444893403	-46.0486618004866	0.444078109138962	12.7704774230041	538	37.8847057237395	18.6982158843156	47.9513381995134	0.26964240145561	10.2153230297882
77	PLSB2_014	PLSB2	PLSB	hybrid	444	32.3040054595578	15.5511114223348	-46.0486618004866	0.416525162976917	13.4554311388495	538	31.4960924847938	17.5326376537193	47.9513381995134	0.269363475039252	8.48389692186172
78	PLSB2_015	PLSB2	PLSB	hybrid	444	31.9503782782279	15.3646761800825	-46.0486618004866	0.374817877080845	11.9755729581753	538	29.2746597353706	17.7295111641884	47.9513381995134	0.280955939248819	8.22488952214063
79	PLSB2_016	PLSB2	PLSB	hybrid	444	32.6331418683898	15.0368801568218	-46.0486618004866	0.415332868650384	13.5536164252733	538	33.0633085700274	18.343627158491	47.9513381995134	0.313569731946803	10.3676528055779
80	PLSB2_017	PLSB2	PLSB	hybrid	444	34.208585491662	15.4659793136626	-46.0486618004866	0.370557625562284	12.6762522136347	538	31.2947843379765	18.1544783465251	47.9513381995134	0.278177006284079	8.70548941944416
81	PLSB2_018	PLSB2	PLSB	hybrid	444	33.2206942599927	15.0159271696309	-46.0486618004866	0.400400150502859	13.3015709815105	538	31.0509889347437	17.4348992601593	47.9513381995134	0.307162902668301	9.53771189191718
82	PLSB2_019	PLSB2	PLSB	hybrid	444	38.2231879037551	16.1049315601346	-46.0486618004866	0.375970279441283	14.3707826373115	538	32.5768994072003	17.9640083289063	47.9513381995134	0.309976724101504	10.0980805596282
83	PLSB2_020	PLSB2	PLSB	hybrid	444	38.568838864044	15.9301881977363	-46.0486618004866	0.395506981744516	15.2542450485086	538	36.2099982470601	18.2877163148136	47.9513381995134	0.270778561733017	9.80489124569402
84	PLSB2_021	PLSB2	PLSB	hybrid	444	30.4601516851858	15.0562748118872	-46.0486618004866	0.418121269954657	12.7360373056214	538	32.526126367942	18.5922348073528	47.9513381995134	0.298161902805914	9.69805172877118
85	PLSB2_022	PLSB2	PLSB	hybrid	444	34.7014991281888	15.7614738039087	-46.0486618004866	0.389626115018818	13.5206102906451	538	38.9288625634594	18.7094034757545	47.9513381995134	0.270488064106279	10.5297926726495
86	PLSB2_023	PLSB2	PLSB	hybrid	444	33.6766479857249	15.649969395049	-46.0486618004866	0.359279732862938	12.0993370920304	538	34.6891223318402	18.1253248299619	47.9513381995134	0.275702273301988	9.56386988573911
87	PLSB2_024	PLSB2	PLSB	hybrid	444	33.0208647287293	15.2088399629281	-46.0486618004866	0.39839289455978	13.1552778801454	538	37.172797211641	18.1762075867832	47.9513381995134	0.256947109693082	9.55144280273819
88	PLSB2_025	PLSB2	PLSB	hybrid	444	27.684241974464	14.8302351522689	-46.0486618004866	0.399339993157794	11.0554250006612	538	37.2888109451967	18.8620374630317	47.9513381995134	0.252000056270694	9.39678245645684
89	PLSB2_026	PLSB2	PLSB	hybrid	444	33.2148587007852	15.6612141110858	-46.0486618004866	0.419204118194592	13.9238055526206	538	34.8752604470968	17.7359544503502	47.9513381995134	0.294118245865026	10.2574504267861
90	PLSB2_027	PLSB2	PLSB	hybrid	444	36.3072622169045	15.7611552249021	-46.0486618004866	0.39868640266544	14.4752117638885	538	34.5549424601895	18.6038708250803	47.9513381995134	0.299326364567959	10.3432053044635
91	PLSB2_028	PLSB2	PLSB	hybrid	444	35.7967090349383	15.9147028177124	-46.0486618004866	0.433551710967606	15.5197244491071	538	39.4959084797384	18.7532388372322	47.9513381995134	0.293253199481981	11.5823015281308
92	PLSB2_029	PLSB2	PLSB	hybrid	444	33.748587355411	15.8319805989566	-46.0486618004866	0.40967650179763	13.8260032083765	538	35.5607211411415	18.4281326591544	47.9513381995134	0.276878098838541	9.84598486288679
93	PLSB2_030	PLSB2	PLSB	hybrid	444	33.3093883633658	15.5641047262449	-46.0486618004866	0.383952067910143	12.7892085429363	538	37.7505743402287	18.6445190690303	47.9513381995134	0.257186662359488	9.70894421671715
94	PLSB4_001	PLSB4	PLSB	hybrid	440	29.6172719506224	14.4679492723017	-50.0486618004866	0.316894665282324	9.38555548136806	534	30.0162067955981	16.9922535256672	43.9513381995134	0.207291835729816	6.22211460830529
95	PLSB4_002	PLSB4	PLSB	hybrid	440	29.9557345449302	14.7272598145267	-50.0486618004866	0.329245517585365	9.86279132489536	534	27.6659386152624	16.5029782927898	43.9513381995134	0.219835609417615	6.08195847559654
96	PLSB4_003	PLSB4	PLSB	hybrid	440	25.3108223170938	14.7178947817106	-50.0486618004866	0.376983310837298	9.54175759711258	534	27.1992212835245	17.0498865595622	43.9513381995134	0.244325547580715	6.64546463386615
97	PLSB4_004	PLSB4	PLSB	hybrid	440	29.4450844973588	15.2944323089135	-50.0486618004866	0.371612923778796	10.9421739409772	534	30.3385648601307	17.4584801483368	43.9513381995134	0.239668533781796	7.27119935707146
98	PLSB4_005	PLSB4	PLSB	hybrid	440	26.8442143742312	14.7218756005263	-50.0486618004866	0.354889475369589	9.52672915597969	534	30.077304007674	18.0359733172618	43.9513381995134	0.273436194990222	8.22422356342252
99	PLSB4_006	PLSB4	PLSB	hybrid	440	26.0244751965844	15.0525807863259	-50.0486618004866	0.356913312472692	9.28848164777636	534	30.1507779240235	17.6363282937512	43.9513381995134	0.219694810053191	6.62396942897429
100	PLSB4_007	PLSB4	PLSB	hybrid	440	23.4603112380271	13.822547566811	-50.0486618004866	0.400438993656065	9.39442342301366	534	26.4474653758679	16.8704594319263	43.9513381995134	0.265395195848954	7.01903025313689
101	PLSB4_008	PLSB4	PLSB	hybrid	440	33.2862931622662	16.0897623386469	-50.0486618004866	0.360126346798724	11.9872711549983	534	29.4061381739077	18.1531114597707	43.9513381995134	0.245474807882856	7.2184661188167
102	PLSB4_009	PLSB4	PLSB	hybrid	440	31.3742408688108	15.3185711172345	-50.0486618004866	0.34349216872696	10.7768060381898	534	32.1943065869072	17.1450495160777	43.9513381995134	0.237688851203765	7.65222774794376
103	PLSB4_010	PLSB4	PLSB	hybrid	440	23.9109548395286	13.989928805759	-50.0486618004866	0.409516627605251	9.79193358870519	534	31.0083536558576	16.918801292444	43.9513381995134	0.297178451437304	9.21501452106802
104	PLSB4_011	PLSB4	PLSB	hybrid	440	27.6546191853248	15.5817775961137	-50.0486618004866	0.372642700637942	10.3052919783333	534	30.2827503751033	17.0042596432248	43.9513381995134	0.237785017329091	7.20078432271646
105	PLSB4_012	PLSB4	PLSB	hybrid	440	26.8993832844383	15.2570392137064	-50.0486618004866	0.337417820797916	9.07633128864303	534	29.3472769288673	18.0435682766307	43.9513381995134	0.249318861069292	7.31682965939031
106	PLSB4_013	PLSB4	PLSB	hybrid	440	26.4371081953704	14.4445118264644	-50.0486618004866	0.341379491219825	9.025086545059	534	30.349381421763	16.865876046775	43.9513381995134	0.237709745071327	7.21434372083976
107	PLSB4_014	PLSB4	PLSB	hybrid	440	28.3697178424827	15.1874220858252	-50.0486618004866	0.384610231189702	10.9112837381839	534	32.7352795303567	16.7627705201637	43.9513381995134	0.246874133587237	8.08149377179281
108	PLSB4_015	PLSB4	PLSB	hybrid	440	25.2838138694354	14.6539804961924	-50.0486618004866	0.366848286307255	9.27532378931397	534	28.0294013027499	17.4384423363761	43.9513381995134	0.281690987361174	7.89562972811419
109	PLSB4_016	PLSB4	PLSB	hybrid	440	28.5231328694056	15.4340033681197	-50.0486618004866	0.363697864552812	10.3738025149589	534	30.9288076599712	17.1469946514471	43.9513381995134	0.24995582439708	7.73083561626682
110	PLSB4_017	PLSB4	PLSB	hybrid	440	25.4364070692954	14.4375078801315	-50.0486618004866	0.329713876356294	8.38673637539405	534	28.1616626275206	16.9151517836681	43.9513381995134	0.269054487065241	7.57702169315192
111	PLSB4_018	PLSB4	PLSB	hybrid	440	30.3606801016675	14.9429301728131	-50.0486618004866	0.335432510740142	10.1839591542806	534	26.9575027064012	16.0620932156962	43.9513381995134	0.24897423809191	6.71172369718684
112	PLSB4_019	PLSB4	PLSB	hybrid	440	27.5704347007108	14.2630598991134	-50.0486618004866	0.323934698538844	8.93102045335966	534	27.8426641667367	16.7001342876406	43.9513381995134	0.24884534793445	6.92851745199366
113	PLSB4_020	PLSB4	PLSB	hybrid	440	22.9581816739078	14.243413988904	-50.0486618004866	0.390891474748358	8.97415749205456	534	28.4913301122935	17.1212604583221	43.9513381995134	0.236955909752625	6.75118904682086
114	PLSB7_001	PLSB7	PLSB	hybrid	439	39.4641949340398	17.0515601032399	-51.0486618004866	0.457384794091417	18.0503226738893	533	38.550360756695	18.8465764960013	42.9513381995134	0.299114175397076	11.5309593689986
115	PLSB7_002	PLSB7	PLSB	hybrid	439	39.975933584243	17.1020838183725	-51.0486618004866	0.522374619121917	20.882413080112	533	37.3287850776661	19.2956195583524	42.9513381995134	0.361363381302365	13.4892559955747
116	PLSB7_003	PLSB7	PLSB	hybrid	439	36.2702275281595	16.0127827364509	-51.0486618004866	0.512300661057814	18.5812615393934	533	39.8079373765842	18.8859187754751	42.9513381995134	0.32475514510284	12.9278324789774
117	PLSB7_004	PLSB7	PLSB	hybrid	439	39.1673767756226	16.4630163433191	-51.0486618004866	0.526138141208561	20.6074508127414	533	35.9028232030409	19.08522935626	42.9513381995134	0.396371652828527	14.2308613741997
118	PLSB7_005	PLSB7	PLSB	hybrid	439	41.2440308481927	16.5600323445715	-51.0486618004866	0.483776816881282	19.9529059590921	533	43.1863618565105	19.7855611596695	42.9513381995134	0.330860073765865	14.2886428695244
119	PLSB7_006	PLSB7	PLSB	hybrid	439	40.4590004465916	16.8537987686766	-51.0486618004866	0.513469315041398	20.774455246571	533	39.0298634513732	19.4059587812728	42.9513381995134	0.358297927880046	13.9843192000681
120	PLSB7_007	PLSB7	PLSB	hybrid	439	30.8106367065193	15.6545130060162	-51.0486618004866	0.53813762592436	16.5803628904642	533	33.9930257182377	18.1982808611502	42.9513381995134	0.336270845911954	11.4308635133786
121	PLSB7_008	PLSB7	PLSB	hybrid	439	39.2152011201596	17.281640557465	-51.0486618004866	0.533084113556474	20.9050007270791	533	41.2974973545679	20.1705761119347	42.9513381995134	0.33763320191187	13.9434062627697
122	PLSB7_009	PLSB7	PLSB	hybrid	439	34.7188211945836	16.5744282513628	-51.0486618004866	0.50063782290315	17.38155505662	533	40.58874146494	19.039218332018	42.9513381995134	0.30301232922435	12.2988890915764
123	PLSB7_010	PLSB7	PLSB	hybrid	439	36.732872304763	16.2825164101106	-51.0486618004866	0.555167970305116	20.3929141609123	533	44.2433845978603	20.2830704509056	42.9513381995134	0.371640621871811	16.4426389656625
124	PLSB7_011	PLSB7	PLSB	hybrid	439	41.6322277256563	16.4007581372777	-51.0486618004866	0.488509816450782	20.3377519246975	533	40.6489491817077	18.8659482958432	42.9513381995134	0.347341641080755	14.1190727169825
125	PLSB7_012	PLSB7	PLSB	hybrid	439	43.3943226665269	17.5771214532133	-51.0486618004866	0.512234935088155	22.2280880542828	533	36.9359503020385	19.5155041847172	42.9513381995134	0.352996305900357	13.0382540115388
126	PLSB7_013	PLSB7	PLSB	hybrid	439	39.2406061110695	16.5147673670715	-51.0486618004866	0.548099778827966	21.5077675305525	533	41.5433740292035	18.6661758713605	42.9513381995134	0.35965723321893	14.9413749619225
127	PLSB7_014	PLSB7	PLSB	hybrid	439	39.9128748352343	16.662320338281	-51.0486618004866	0.494182352276442	19.7242383721913	533	39.3503604887484	18.8481815779219	42.9513381995134	0.335650689657877	13.2079756363345
128	PLSB7_015	PLSB7	PLSB	hybrid	439	39.8185368043154	16.3544861716091	-51.0486618004866	0.50571919290575	20.1369982953663	533	34.3577634114817	17.5410681720194	42.9513381995134	0.471000106662019	16.1825102314763
129	PLSB7_016	PLSB7	PLSB	hybrid	439	48.2327150787281	17.3730797774046	-51.0486618004866	0.454259201819125	21.9101546532323	533	45.4302342669989	20.0656742040039	42.9513381995134	0.352195622629266	16.0003296438591
130	PLSB7_017	PLSB7	PLSB	hybrid	439	39.4335926053785	16.7157855091167	-51.0486618004866	0.513555351027504	20.2513324927307	533	45.0079767419496	20.0491878737608	42.9513381995134	0.347288405154078	15.6307484619235
131	PLSB7_018	PLSB7	PLSB	hybrid	439	46.5596982128372	17.6817773624335	-51.0486618004866	0.469471521319354	21.8584523521507	533	42.7565126758067	19.9652596844159	42.9513381995134	0.376664127882824	16.1048445583436
132	PLSB7_019	PLSB7	PLSB	hybrid	439	42.9687611778233	16.9155183865882	-51.0486618004866	0.487409742972868	20.9433928415454	533	41.7536022750371	19.7696098747518	42.9513381995134	0.368476139345857	15.3852061700881
133	PLSB7_020	PLSB7	PLSB	hybrid	439	40.741830008342	17.1974584309	-51.0486618004866	0.461036180156597	18.7834576796354	533	43.1246248912546	19.5271253289572	42.9513381995134	0.311746153984744	13.4439359518834
134	PLSB7_021	PLSB7	PLSB	hybrid	439	39.3084709462206	16.960462529137	-51.0486618004866	0.475926172581633	18.7079301274711	533	39.3025696042548	19.0955016833846	42.9513381995134	0.328438930075806	12.9084939100514
135	PLSB7_022	PLSB7	PLSB	hybrid	439	39.7351482006419	17.6318531648642	-51.0486618004866	0.507343148146485	20.1593551801808	533	37.3612584286522	19.2962720371779	42.9513381995134	0.34021578750528	12.7108899584922
136	PLSB7_023	PLSB7	PLSB	hybrid	439	45.456961191894	16.975168684275	-51.0486618004866	0.497420862148479	22.6112408267219	NA	NA	NA	NA	NA	NA
137	PLSB7_024	PLSB7	PLSB	hybrid	439	37.4223641940295	16.5203774914801	-51.0486618004866	0.512685312421694	19.1858964783744	533	46.9608904462607	20.7386005677007	42.9513381995134	0.333049106394392	15.6402825986121
138	PLSB7_025	PLSB7	PLSB	hybrid	439	38.9246325046867	16.9923806553779	-51.0486618004866	0.540756397794695	21.0487440587167	533	40.5723178073591	19.7666572496759	42.9513381995134	0.339613650464216	13.7789129583515
139	SB19_001	SB19	SB	SB	439	31.8655705914365	15.1853804639186	-51.0486618004866	0.477171025799989	15.2053270068177	533	37.8278546671063	18.3648094729347	42.9513381995134	0.296000569421774	11.1970665214676
140	SB19_002	SB19	SB	SB	439	28.5030492611413	15.206213415278	-51.0486618004866	0.516464757335421	14.7208204199749	533	38.0228171910251	18.643483846119	42.9513381995134	0.310944669118967	11.8229923104343
141	SB19_004	SB19	SB	SB	439	34.7344139721554	16.0034158648745	-51.0486618004866	0.453153552175652	15.7400230742218	533	35.663476917932	18.0240083422096	42.9513381995134	0.30585135976739	10.9077229093824
142	SB19_005	SB19	SB	SB	439	32.3659694962762	15.841501549729	-51.0486618004866	0.513236233224602	16.6113882689312	533	34.8386465517507	17.9289197609684	42.9513381995134	0.333212357086536	11.6086675352136
143	SB19_007	SB19	SB	SB	439	29.3811486288975	15.217204783043	-51.0486618004866	0.531264261353174	15.609154224039	533	40.9679379926017	19.1964932520253	42.9513381995134	0.332544389992736	13.62365794901
144	SB19_008	SB19	SB	SB	439	25.6148349804391	14.2956114535778	-51.0486618004866	0.561147573924144	14.3737025057407	533	35.3411674549463	18.1705744492381	42.9513381995134	0.394654660876461	13.9475564569101
145	SB19_009	SB19	SB	SB	439	32.7601402692414	15.9630353238464	-51.0486618004866	0.496644898672622	16.2701565445183	533	41.6975750901493	19.2622554863156	42.9513381995134	0.344913984489711	14.3820767679023
146	SB19_010	SB19	SB	SB	439	32.4036579501253	16.1933713061297	-51.0486618004866	0.476283074919835	15.4333138471362	533	38.8384271503697	19.1028044361337	42.9513381995134	0.342104355140368	13.2867950749434
147	SB19_011	SB19	SB	SB	439	31.6615446932594	15.8044286481649	-51.0486618004866	0.472696334119444	14.9662961090626	533	38.4079643590008	18.8324964727575	42.9513381995134	0.307592319231186	11.8139948341338
148	SB19_012	SB19	SB	SB	439	36.1240111714699	16.2076553991787	-51.0486618004866	0.507340139728984	18.3271608753049	533	39.027321761118	18.548141346894	42.9513381995134	0.334613988739291	13.0590878042994
149	SB19_013	SB19	SB	SB	439	28.7960149798604	14.9793959939431	-51.0486618004866	0.441410825729948	12.7108727499921	533	30.4989868747748	17.2342461571907	42.9513381995134	0.312763897262196	9.53898199750314
150	SB19_014	SB19	SB	SB	439	33.4903713358373	16.2248414289263	-51.0486618004866	0.460017492769217	15.4061566538219	533	43.2523577187287	19.1592027034393	42.9513381995134	0.326324277860496	14.114294398328
151	SB19_015	SB19	SB	SB	439	35.1833025390907	16.1651382841877	-51.0486618004866	0.453860497905234	15.9683112083422	533	42.2158766181526	19.5022761288075	42.9513381995134	0.309571646298694	13.068838424624
152	SB19_016	SB19	SB	SB	439	36.1668567677847	16.2184623679472	-51.0486618004866	0.458072654537551	16.5670480858985	533	41.0206360581306	19.9526263152923	42.9513381995134	0.335196772190996	13.749984799907
153	SB19_017	SB19	SB	SB	439	33.7545997117163	15.2959016490194	-51.0486618004866	0.41663681001376	14.0634087471809	533	32.0387098140978	18.130548586057	42.9513381995134	0.340889993995537	10.9216755961526
154	SB19_018	SB19	SB	SB	439	40.6003593115173	16.8153603438537	-51.0486618004866	0.481731576273976	19.558475088427	533	40.8120344652755	18.8430054759917	42.9513381995134	0.346148812724842	14.1270372750404
155	SB19_019	SB19	SB	SB	439	37.6605085843974	15.6068350268797	-51.0486618004866	0.424311107590307	15.9797721098599	533	33.8998998605159	18.3727798896461	42.9513381995134	0.325525689882971	11.0352882890581
156	SB19_020	SB19	SB	SB	439	34.3736701108935	16.000754415266	-51.0486618004866	0.455610460472289	15.6610036673468	533	38.4822414423746	18.7309345002486	42.9513381995134	0.299309798566855	11.5181119345182
157	SB19_021	SB19	SB	SB	439	39.5599260813728	16.2579580452633	-51.0486618004866	0.49113823637263	19.4293923266371	533	35.8001814513914	18.1865828125659	42.9513381995134	0.367017648665047	13.1392984180717
158	SB19_022	SB19	SB	SB	439	33.9226314550462	15.054973325616	-51.0486618004866	0.479909737805953	16.2798011672792	533	36.4684341693499	17.7477466568333	42.9513381995134	0.308918767864139	11.26578374953
159	SB20_001	SB20	SB	SB	439	29.9458735838917	15.0657145086654	-51.0486618004866	0.460160084437736	13.7798957169254	533	34.284318570413	17.9364606990082	42.9513381995134	0.294100522812254	10.0830360158203
160	SB20_002	SB20	SB	SB	439	26.9576346245555	14.7759790530466	-51.0486618004866	0.473747371714492	12.7711085510228	533	35.4881614799409	17.6036339360367	42.9513381995134	0.289514033212281	10.2743207613464
161	SB20_003	SB20	SB	SB	439	28.1309852964563	14.9571990009309	-51.0486618004866	0.43363677855708	12.1986298415919	533	42.0649822329529	17.2513160125159	42.9513381995134	0.214378269266485	9.01781808782586
162	SB20_004	SB20	SB	SB	439	31.1839778223292	15.4934225554677	-51.0486618004866	0.460542806966106	14.3615566786643	NA	NA	NA	NA	NA	NA
163	SB20_005	SB20	SB	SB	439	35.3066991418805	16.2426914257047	-51.0486618004866	0.424125042178487	14.9744552627332	533	39.9072325282079	18.9659823448648	42.9513381995134	0.255388850968865	10.1918622607263
164	SB20_006	SB20	SB	SB	439	28.717267741383	15.4916896685326	-51.0486618004866	0.465507837406827	13.3681132025241	533	34.1551730683668	18.1226272143367	42.9513381995134	0.269312339008986	9.19840954829858
165	SB20_007	SB20	SB	SB	439	33.8547937887714	15.5946313509335	-51.0486618004866	0.44360953639205	15.0183093772854	533	31.5651433499961	17.5768710379618	42.9513381995134	0.299696186590261	9.45995309116877
166	SB20_008	SB20	SB	SB	439	32.9307898954715	15.2701819233839	-51.0486618004866	0.388949774696296	12.8084233104147	533	33.427438882144	17.6983430733907	42.9513381995134	0.275681141381317	9.21531450448367
167	SB20_009	SB20	SB	SB	439	31.7826041788275	15.8385372873711	-51.0486618004866	0.448022214038355	14.239312692103	533	33.2991690249974	17.8104193960614	42.9513381995134	0.322965627298445	10.7544870126752
168	SB20_010	SB20	SB	SB	439	30.3882208079632	15.3085393719957	-51.0486618004866	0.432242014951954	13.1350657928389	533	30.9659888523651	16.8261347429163	42.9513381995134	0.312953393466873	9.69091129340502
169	SB20_011	SB20	SB	SB	439	30.7385126569997	14.8659061545037	-51.0486618004866	0.443372256289084	13.6286037117045	533	34.9719805040639	17.3880794221654	42.9513381995134	0.28869077033427	10.0960879918333
170	SB20_012	SB20	SB	SB	439	32.2780102513145	15.1482928118364	-51.0486618004866	0.423619881066798	13.6736068637347	533	34.2642861769791	17.9762731445649	42.9513381995134	0.323793449987597	11.0945514326064
171	SB20_013	SB20	SB	SB	439	32.4263843490216	15.3182057059026	-51.0486618004866	0.435901659865473	14.1347147611743	533	30.998063797432	16.8346408198252	42.9513381995134	0.273953105400903	8.49201583872181
172	SB20_014	SB20	SB	SB	439	32.4635578367137	15.5422162746334	-51.0486618004866	0.403384606275121	13.0952994962524	533	34.1098060305604	17.782268983451	42.9513381995134	0.237206424702607	8.09106513580867
173	SB20_015	SB20	SB	SB	439	28.5644734508795	15.3061215257382	-51.0486618004866	0.403629961464464	11.5294773182312	533	37.474133650547	18.573136497433	42.9513381995134	0.270091756158182	10.1214545681827
174	SB20_016	SB20	SB	SB	439	31.743394956214	15.4542825726301	-51.0486618004866	0.425700916665546	13.5131923309368	533	32.7916622728583	18.2567787827755	42.9513381995134	0.29050044029882	9.52599232839556
175	SB20_017	SB20	SB	SB	439	31.2762885982509	15.8831872334954	-51.0486618004866	0.464502495043209	14.527914089579	NA	NA	NA	NA	NA	NA
176	SB20_018	SB20	SB	SB	439	31.1573064550739	15.0994869486229	-51.0486618004866	0.454698737302329	14.1671879028638	533	36.1758690038633	16.59489500775	42.9513381995134	0.251174947120819	9.08647198409504
177	SB20_019	SB20	SB	SB	439	29.074381352923	14.8028499887097	-51.0486618004866	0.444101288267606	12.9119702144167	533	34.0559426286303	17.7394229795603	42.9513381995134	0.29118234813831	9.91648934266814
178	SB20_020	SB20	SB	SB	439	33.3601832373687	15.25274370618	-51.0486618004866	0.410915247603289	13.7082079550744	533	35.1018523107387	18.1222504268979	42.9513381995134	0.263275919463846	9.24147244199385
179	SBPL1_001	SBPL1	SBPL	hybrid	448	27.8749003866154	15.604264657362	-42.0486618004866	0.430589154705929	12.0026297949847	542	34.1703425260169	18.2693362453699	51.9513381995134	0.263200762956226	8.99366022332323
180	SBPL1_002	SBPL1	SBPL	hybrid	448	26.4032691891442	14.9939310630443	-42.0486618004866	0.405874870397546	10.7164234602154	542	28.5512202513868	16.7003712320562	51.9513381995134	0.258481230172771	7.37995453351219
181	SBPL1_003	SBPL1	SBPL	hybrid	448	30.0763288880698	14.9831199220075	-42.0486618004866	0.365699490155187	10.9988981401068	542	32.1600552482024	17.111429495443	51.9513381995134	0.257445906088361	8.27947456322521
182	SBPL1_004	SBPL1	SBPL	hybrid	448	28.0807593713223	14.9770679370671	-42.0486618004866	0.397860434014837	11.1722231109405	542	26.1312242592037	16.6955687043893	51.9513381995134	0.294183964431727	7.68738714802709
183	SBPL1_005	SBPL1	SBPL	hybrid	448	30.9045258751126	15.2827914485677	-42.0486618004866	0.38738664999543	11.9720007484569	542	29.402319847406	17.5342814901878	51.9513381995134	0.30087741099705	8.84649387299469
184	SBPL1_006	SBPL1	SBPL	hybrid	448	24.9787172038999	14.646770055557	-42.0486618004866	0.447134134690563	11.1688371026461	542	31.6460410012471	17.5296215611399	51.9513381995134	0.28451547415107	9.00378836047403
185	SBPL1_007	SBPL1	SBPL	hybrid	448	29.035795515084	15.3275962727664	-42.0486618004866	0.385848647731551	11.203422435305	542	28.8829795585923	17.3232973318475	51.9513381995134	0.279802789063703	8.08153823696405
186	SBPL1_008	SBPL1	SBPL	hybrid	448	32.9573630446	15.2701534790675	-42.0486618004866	0.3904676954817	12.8687855971787	542	29.4955337294797	17.6964046875978	51.9513381995134	0.315311921134135	9.3002934051189
187	SBPL1_009	SBPL1	SBPL	hybrid	448	31.4592200220838	15.4460386402295	-42.0486618004866	0.378735347160656	11.9147186164674	542	29.5183567749016	17.1642263985034	51.9513381995134	0.261886376654342	7.73045550056915
188	SBPL1_010	SBPL1	SBPL	hybrid	448	30.7097996787782	15.6889024103118	-42.0486618004866	0.383746962775892	11.7847923541872	542	27.6341581553283	17.2797902089247	51.9513381995134	0.277325154591078	7.66364718242073
189	SBPL1_011	SBPL1	SBPL	hybrid	448	30.6385231050335	14.6714954533024	-42.0486618004866	0.357026024573876	10.938750103005	542	33.3032363054469	17.3775549330598	51.9513381995134	0.26372169954137	8.7827860787003
190	SBPL1_012	SBPL1	SBPL	hybrid	448	33.1453443513463	15.4601491559853	-42.0486618004866	0.34035222320963	11.2810916390295	542	33.5462571479503	18.1021939034323	51.9513381995134	0.235526417473252	7.90102976569318
191	SBPL1_013	SBPL1	SBPL	hybrid	448	31.4661617805852	15.07865959976	-42.0486618004866	0.359806391578417	11.3217261270951	542	28.820471844437	16.3272170544355	51.9513381995134	0.254834906821246	7.34446225702146
192	SBPL1_014	SBPL1	SBPL	hybrid	448	31.0073509102859	15.023926643902	-42.0486618004866	0.345488284482978	10.7126764723564	542	28.1865249803371	16.5160646588356	51.9513381995134	0.253762037744399	7.15267001594375
193	SBPL1_015	SBPL1	SBPL	hybrid	448	27.3602210775636	14.2761819715197	-42.0486618004866	0.382768271242747	10.4726245226784	542	28.6817604061112	17.2834947413672	51.9513381995134	0.273229967744335	7.83671647061251
194	SBPL1_016	SBPL1	SBPL	hybrid	448	28.4877282667373	15.2288231270155	-42.0486618004866	0.396859524955001	11.3056263069845	542	31.6857660791654	17.4437068617298	51.9513381995134	0.260949811015735	8.26839467024699
195	SBPL1_017	SBPL1	SBPL	hybrid	448	32.1752490218502	15.2417162015108	-42.0486618004866	0.378808702276467	12.1882643273893	542	29.652911347002	17.1332719734317	51.9513381995134	0.28917344928315	8.57483465550002
196	SBPL1_018	SBPL1	SBPL	hybrid	448	31.2698194420314	16.1390904263577	-42.0486618004866	0.394084720516878	12.3229580554262	542	31.7667387307903	17.6732790967792	51.9513381995134	0.282029679058665	8.95916312898526
197	SBPL1_019	SBPL1	SBPL	hybrid	448	32.1517069881095	15.7126279701336	-42.0486618004866	0.366225984285696	11.7747905381857	542	30.274559747968	17.6166645128054	51.9513381995134	0.264997341623881	8.02267785204487
198	SBPL1_020	SBPL1	SBPL	hybrid	448	31.5352616046836	15.5851082966088	-42.0486618004866	0.377812944307	11.914430036357	542	32.3658682232922	17.2885060302995	51.9513381995134	0.246046976862743	7.96352402987894
199	SBPL1_021	SBPL1	SBPL	hybrid	448	21.3610569682635	13.2049929864432	-42.0486618004866	0.342833843594159	7.32329326366355	542	29.0214014114374	17.24601527941	51.9513381995134	0.238958491833663	6.93491031217643
200	SBPL1_022	SBPL1	SBPL	hybrid	448	30.6519823940524	15.1202962998909	-42.0486618004866	0.359261644979635	11.0120816167741	542	34.0517556403113	18.4836119499607	51.9513381995134	0.273922028116836	9.32752596593297
201	SBPL1_023	SBPL1	SBPL	hybrid	448	34.3961341563614	15.4286701633692	-42.0486618004866	0.313080886326682	10.7687721678851	542	32.1864550867085	17.7876420497674	51.9513381995134	0.249331163720759	8.02508630281496
202	SBPL1_024	SBPL1	SBPL	hybrid	448	33.3481625818596	15.2395015783857	-42.0486618004866	0.343074805448755	11.4409143898449	542	32.762443734511	17.2934310988747	51.9513381995134	0.26060872006709	8.53817852792097
203	SBPL1_025	SBPL1	SBPL	hybrid	448	28.9416095156222	14.8517766629271	-42.0486618004866	0.382562876997749	11.0719854012419	542	33.4712171972545	17.9025065421901	51.9513381995134	0.25408182309197	8.50442788658573
204	SBPL1_026	SBPL1	SBPL	hybrid	448	30.9189766794599	15.1190327779584	-42.0486618004866	0.398394382096387	12.317946609266	542	32.0027244131023	16.7803891027938	51.9513381995134	0.289035150828507	9.24991227766417
205	SBPL1_027	SBPL1	SBPL	hybrid	448	32.4608812424423	15.662413717525	-42.0486618004866	0.388003069200877	12.5949215510328	542	33.5623142808134	18.3680839800183	51.9513381995134	0.269801869605762	9.05517514125963
206	SBPL1_028	SBPL1	SBPL	hybrid	448	30.8332382252615	14.9231516751946	-42.0486618004866	0.39909039998847	12.3052493762594	542	27.1741447119242	17.1005510070267	51.9513381995134	0.307957046169486	8.36846933766633
207	SBPL1_029	SBPL1	SBPL	hybrid	448	29.0404423319701	15.134340482292	-42.0486618004866	0.38851349420423	11.2826037236301	542	29.6554802003807	17.4102080412464	51.9513381995134	0.263494145843709	7.81404542498432
