# Supplementary material for: Multivariate analysis of morphology, behaviour, growth and developmental timing in hybrids brings new insights into the divergence of sympatric Arctic charr morphs
Source: BMC Ecol Evol. 2021 Sep 7;21:170. doi: 10.1186/s12862-021-01904-8 (PMC8422654; doi:10.1186/s12862-021-01904-8)
Supplement: Supplementary file 2 — Additional file 2. Datsets. [file 12862_2021_1904_MOESM2_ESM.zip › datasets/dataset.P.analyses.csv]

	ind	fam	cross	cross2	growth.d1.d2	growth.d2.d3	growth.d3.d4	D1_relative.yolk	D2_relative.yolk	D1_yolk.area	D2_yolk.area	D1	D2	D3	D4	r.yolk.D1	r.yolk.D2	y.conversion	time.response
1	PL16_001	PL16	PL	PL	0.0953816054454251	0.1264388835226	0.149509465056885	0.4453054279143	0.322089453443441	19.2515436827996	14.4337594454533	17.430176270996	19.8147164071317	27.906804952578	34.1862024849672	1.10449506553955	0.728436337360767	17.9400678421792	56
2	PL16_001	PL16	PL	PL	0.0953816054454251	0.1264388835226	0.149509465056885	0.4453054279143	0.322089453443441	19.2515436827996	14.4337594454533	17.430176270996	19.8147164071317	27.906804952578	34.1862024849672	1.10449506553955	0.728436337360767	17.9400678421792	30
3	PL16_001	PL16	PL	PL	0.0953816054454251	0.1264388835226	0.149509465056885	0.4453054279143	0.322089453443441	19.2515436827996	14.4337594454533	17.430176270996	19.8147164071317	27.906804952578	34.1862024849672	1.10449506553955	0.728436337360767	17.9400678421792	180
4	PL16_002	PL16	PL	PL	0.0955468099905467	0.128367770960147	-0.0419762881296235	0.473292353787068	0.36837522475125	17.1195575945478	15.2752095382576	16.7007453742592	19.0894156240229	27.3049529654723	25.5419488640281	1.02507745677831	0.80019262187548	18.6224128701635	NA
5	PL16_002	PL16	PL	PL	0.0955468099905467	0.128367770960147	-0.0419762881296235	0.473292353787068	0.36837522475125	17.1195575945478	15.2752095382576	16.7007453742592	19.0894156240229	27.3049529654723	25.5419488640281	1.02507745677831	0.80019262187548	18.6224128701635	NA
6	PL16_002	PL16	PL	PL	0.0955468099905467	0.128367770960147	-0.0419762881296235	0.473292353787068	0.36837522475125	17.1195575945478	15.2752095382576	16.7007453742592	19.0894156240229	27.3049529654723	25.5419488640281	1.02507745677831	0.80019262187548	18.6224128701635	NA
7	PL16_003	PL16	PL	PL	0.0941288082006017	0.114659058759357	0.115085209857528	0.475750818056335	0.358594479857099	17.8373784455479	13.8655861427975	17.1811040836893	19.5343242887044	26.8725040493032	31.7060828633193	1.0381974498648	0.709806284459772	18.8156157494398	180
8	PL16_003	PL16	PL	PL	0.0941288082006017	0.114659058759357	0.115085209857528	0.475750818056335	0.358594479857099	17.8373784455479	13.8655861427975	17.1811040836893	19.5343242887044	26.8725040493032	31.7060828633193	1.0381974498648	0.709806284459772	18.8156157494398	5
9	PL16_003	PL16	PL	PL	0.0941288082006017	0.114659058759357	0.115085209857528	0.475750818056335	0.358594479857099	17.8373784455479	13.8655861427975	17.1811040836893	19.5343242887044	26.8725040493032	31.7060828633193	1.0381974498648	0.709806284459772	18.8156157494398	180
10	PL16_004	PL16	PL	PL	0.148068990486782	0.144120868249698	0.160145533785573	0.525735861836964	0.315346725491993	16.2839246675753	13.2918945334658	16.4232745662786	20.1249993284482	29.3487348964289	36.0748473154229	0.991515096569749	0.660466831155454	20.2972192738898	12
11	PL16_004	PL16	PL	PL	0.148068990486782	0.144120868249698	0.160145533785573	0.525735861836964	0.315346725491993	16.2839246675753	13.2918945334658	16.4232745662786	20.1249993284482	29.3487348964289	36.0748473154229	0.991515096569749	0.660466831155454	20.2972192738898	12
12	PL16_004	PL16	PL	PL	0.148068990486782	0.144120868249698	0.160145533785573	0.525735861836964	0.315346725491993	16.2839246675753	13.2918945334658	16.4232745662786	20.1249993284482	29.3487348964289	36.0748473154229	0.991515096569749	0.660466831155454	20.2972192738898	21
13	PL16_005	PL16	PL	PL	0.0844005412086713	0.137266509325576	0.0733213870363444	0.488328242091687	0.340865429768615	19.5875580569973	13.4948890153097	17.6883793854687	19.7983929156855	28.5834495125224	31.6629477680488	1.10736872101967	0.681615375186245	17.8787720294781	1
14	PL16_005	PL16	PL	PL	0.0844005412086713	0.137266509325576	0.0733213870363444	0.488328242091687	0.340865429768615	19.5875580569973	13.4948890153097	17.6883793854687	19.7983929156855	28.5834495125224	31.6629477680488	1.10736872101967	0.681615375186245	17.8787720294781	34
15	PL16_005	PL16	PL	PL	0.0844005412086713	0.137266509325576	0.0733213870363444	0.488328242091687	0.340865429768615	19.5875580569973	13.4948890153097	17.6883793854687	19.7983929156855	28.5834495125224	31.6629477680488	1.10736872101967	0.681615375186245	17.8787720294781	1
16	PL16_006	PL16	PL	PL	0.164078129939442	0.0771550737234544	0.198028190970015	0.49274934135562	0.338976686338364	14.1574789671379	12.954664908127	15.6344728713927	19.7364261198788	24.6743508381799	32.7935066679505	0.905529664069623	0.656383523006673	21.7954495617289	22
17	PL16_006	PL16	PL	PL	0.164078129939442	0.0771550737234544	0.198028190970015	0.49274934135562	0.338976686338364	14.1574789671379	12.954664908127	15.6344728713927	19.7364261198788	24.6743508381799	32.7935066679505	0.905529664069623	0.656383523006673	21.7954495617289	180
18	PL16_006	PL16	PL	PL	0.164078129939442	0.0771550737234544	0.198028190970015	0.49274934135562	0.338976686338364	14.1574789671379	12.954664908127	15.6344728713927	19.7364261198788	24.6743508381799	32.7935066679505	0.905529664069623	0.656383523006673	21.7954495617289	180
19	PL16_007	PL16	PL	PL	0.20076250965731	0.0894353974993873	0.162643004863607	0.590575276675761	0.366201885859312	19.4892011166257	19.1328322800622	17.2523120942543	22.2713748356871	27.9952402756479	34.6636034750557	1.12965734738339	0.859077287379862	19.7151595457454	27
20	PL16_007	PL16	PL	PL	0.20076250965731	0.0894353974993873	0.162643004863607	0.590575276675761	0.366201885859312	19.4892011166257	19.1328322800622	17.2523120942543	22.2713748356871	27.9952402756479	34.6636034750557	1.12965734738339	0.859077287379862	19.7151595457454	84
21	PL16_007	PL16	PL	PL	0.20076250965731	0.0894353974993873	0.162643004863607	0.590575276675761	0.366201885859312	19.4892011166257	19.1328322800622	17.2523120942543	22.2713748356871	27.9952402756479	34.6636034750557	1.12965734738339	0.859077287379862	19.7151595457454	44
22	PL16_008	PL16	PL	PL	0.146519757103947	0.0819141912645688	0.130230374667064	0.499307591417039	0.373119330052705	19.5914624757702	16.934960577004	17.2915416610347	20.9545355886334	26.1970438295658	31.6667195655825	1.13300843035403	0.808176373338009	18.494598122351	3
23	PL16_008	PL16	PL	PL	0.146519757103947	0.0819141912645688	0.130230374667064	0.499307591417039	0.373119330052705	19.5914624757702	16.934960577004	17.2915416610347	20.9545355886334	26.1970438295658	31.6667195655825	1.13300843035403	0.808176373338009	18.494598122351	63
24	PL16_008	PL16	PL	PL	0.146519757103947	0.0819141912645688	0.130230374667064	0.499307591417039	0.373119330052705	19.5914624757702	16.934960577004	17.2915416610347	20.9545355886334	26.1970438295658	31.6667195655825	1.13300843035403	0.808176373338009	18.494598122351	3
25	PL16_009	PL16	PL	PL	0.151787388227844	0.110066067258732	0.151196934231859	0.446792490152535	0.336109128753096	17.5619508381927	15.0743963871369	17.0087268680811	20.8034115737772	27.847639878336	34.1979111160741	1.03252588946853	0.72461174618774	20.1480774341507	115
26	PL16_009	PL16	PL	PL	0.151787388227844	0.110066067258732	0.151196934231859	0.446792490152535	0.336109128753096	17.5619508381927	15.0743963871369	17.0087268680811	20.8034115737772	27.847639878336	34.1979111160741	1.03252588946853	0.72461174618774	20.1480774341507	8
27	PL16_009	PL16	PL	PL	0.151787388227844	0.110066067258732	0.151196934231859	0.446792490152535	0.336109128753096	17.5619508381927	15.0743963871369	17.0087268680811	20.8034115737772	27.847639878336	34.1979111160741	1.03252588946853	0.72461174618774	20.1480774341507	1
28	PL16_010	PL16	PL	PL	0.129278710651293	0.0643353548521854	0.135823872347834	0.445032058002362	0.330356631605634	18.1013927272338	15.7981794593064	17.5265395536108	20.7585073198931	24.875970030433	30.4447487966942	1.03279901157126	0.761046023967573	20.0992710946847	14
29	PL16_010	PL16	PL	PL	0.129278710651293	0.0643353548521854	0.135823872347834	0.445032058002362	0.330356631605634	18.1013927272338	15.7981794593064	17.5265395536108	20.7585073198931	24.875970030433	30.4447487966942	1.03279901157126	0.761046023967573	20.0992710946847	180
30	PL16_010	PL16	PL	PL	0.129278710651293	0.0643353548521854	0.135823872347834	0.445032058002362	0.330356631605634	18.1013927272338	15.7981794593064	17.5265395536108	20.7585073198931	24.875970030433	30.4447487966942	1.03279901157126	0.761046023967573	20.0992710946847	90
31	PL16_011	PL16	PL	PL	0.0592868409735988	0.10535779321895	0.165388284523248	0.517491487469725	0.274011268875222	21.2145155835264	14.1598237684179	18.5050009276257	19.9871719519657	26.7300707179785	33.8417669524781	1.14642067117412	0.708445587121958	17.4344134352494	23
32	PL16_011	PL16	PL	PL	0.0592868409735988	0.10535779321895	0.165388284523248	0.517491487469725	0.274011268875222	21.2145155835264	14.1598237684179	18.5050009276257	19.9871719519657	26.7300707179785	33.8417669524781	1.14642067117412	0.708445587121958	17.4344134352494	84
33	PL16_011	PL16	PL	PL	0.0592868409735988	0.10535779321895	0.165388284523248	0.517491487469725	0.274011268875222	21.2145155835264	14.1598237684179	18.5050009276257	19.9871719519657	26.7300707179785	33.8417669524781	1.14642067117412	0.708445587121958	17.4344134352494	19
34	PL16_012	PL16	PL	PL	0.137866227973765	0.102052094246393	0.183462723841054	0.446861504001418	0.291680119701256	15.799688798512	12.2392916230604	17.1420302783532	20.5886859776974	27.1200200094665	34.8254544107908	0.921692969966558	0.594466865749401	22.3379006334879	180
35	PL16_012	PL16	PL	PL	0.137866227973765	0.102052094246393	0.183462723841054	0.446861504001418	0.291680119701256	15.799688798512	12.2392916230604	17.1420302783532	20.5886859776974	27.1200200094665	34.8254544107908	0.921692969966558	0.594466865749401	22.3379006334879	180
36	PL16_012	PL16	PL	PL	0.137866227973765	0.102052094246393	0.183462723841054	0.446861504001418	0.291680119701256	15.799688798512	12.2392916230604	17.1420302783532	20.5886859776974	27.1200200094665	34.8254544107908	0.921692969966558	0.594466865749401	22.3379006334879	180
37	PL16_013	PL16	PL	PL	0.0706588565585494	0.141284713446483	0.123763795844493	0.528618888901991	0.300214755749871	20.3194167999533	13.7888857907194	17.8855360607995	19.6520074747633	28.6942291353382	33.8923085608069	1.13608095004143	0.701652785774016	17.2980697141754	95
38	PL16_013	PL16	PL	PL	0.0706588565585494	0.141284713446483	0.123763795844493	0.528618888901991	0.300214755749871	20.3194167999533	13.7888857907194	17.8855360607995	19.6520074747633	28.6942291353382	33.8923085608069	1.13608095004143	0.701652785774016	17.2980697141754	44
39	PL16_013	PL16	PL	PL	0.0706588565585494	0.141284713446483	0.123763795844493	0.528618888901991	0.300214755749871	20.3194167999533	13.7888857907194	17.8855360607995	19.6520074747633	28.6942291353382	33.8923085608069	1.13608095004143	0.701652785774016	17.2980697141754	1
40	PL16_014	PL16	PL	PL	0.120501018101417	0.100273922386029	0.149123762697495	0.526306117505413	0.360042863315615	19.4243502936771	15.0329568610609	17.1769706762808	20.1894961288162	26.6070271615221	32.8702251948168	1.13083678488778	0.744592968796507	17.8535898359724	10
41	PL16_014	PL16	PL	PL	0.120501018101417	0.100273922386029	0.149123762697495	0.526306117505413	0.360042863315615	19.4243502936771	15.0329568610609	17.1769706762808	20.1894961288162	26.6070271615221	32.8702251948168	1.13083678488778	0.744592968796507	17.8535898359724	8
42	PL16_014	PL16	PL	PL	0.120501018101417	0.100273922386029	0.149123762697495	0.526306117505413	0.360042863315615	19.4243502936771	15.0329568610609	17.1769706762808	20.1894961288162	26.6070271615221	32.8702251948168	1.13083678488778	0.744592968796507	17.8535898359724	1
43	PL16_015	PL16	PL	PL	0.0872423084580647	0.114633674108757	0.150744063701353	0.448197000641816	0.318386509490875	19.8694120241452	14.0785973762809	17.8838416072476	20.0648993186992	27.4014544616596	33.5819610734151	1.11102594512428	0.701653028637955	18.0597936589633	180
44	PL16_015	PL16	PL	PL	0.0872423084580647	0.114633674108757	0.150744063701353	0.448197000641816	0.318386509490875	19.8694120241452	14.0785973762809	17.8838416072476	20.0648993186992	27.4014544616596	33.5819610734151	1.11102594512428	0.701653028637955	18.0597936589633	180
45	PL16_015	PL16	PL	PL	0.0872423084580647	0.114633674108757	0.150744063701353	0.448197000641816	0.318386509490875	19.8694120241452	14.0785973762809	17.8838416072476	20.0648993186992	27.4014544616596	33.5819610734151	1.11102594512428	0.701653028637955	18.0597936589633	14
46	PL16_016	PL16	PL	PL	0.118123417480766	0.137192083874269	0.153106689730644	0.421608777740063	0.352287372638629	18.5074689614275	15.0410512386031	17.7362188152057	20.6893042522249	29.4695976201781	35.7469718991345	1.04348447401655	0.726996473889913	19.8271318523678	86
47	PL16_016	PL16	PL	PL	0.118123417480766	0.137192083874269	0.153106689730644	0.421608777740063	0.352287372638629	18.5074689614275	15.0410512386031	17.7362188152057	20.6893042522249	29.4695976201781	35.7469718991345	1.04348447401655	0.726996473889913	19.8271318523678	5
48	PL16_016	PL16	PL	PL	0.118123417480766	0.137192083874269	0.153106689730644	0.421608777740063	0.352287372638629	18.5074689614275	15.0410512386031	17.7362188152057	20.6893042522249	29.4695976201781	35.7469718991345	1.04348447401655	0.726996473889913	19.8271318523678	99
49	PL16_017	PL16	PL	PL	0.118458235600377	0.0861415218273691	0.11913321323571	0.398561691125998	0.3722460776251	20.2630439683245	15.7804518278609	18.0969287920843	21.0583846820937	26.5714420790453	31.6941702481808	1.11969518149332	0.749366680592519	18.8072477493459	71
50	PL16_017	PL16	PL	PL	0.118458235600377	0.0861415218273691	0.11913321323571	0.398561691125998	0.3722460776251	20.2630439683245	15.7804518278609	18.0969287920843	21.0583846820937	26.5714420790453	31.6941702481808	1.11969518149332	0.749366680592519	18.8072477493459	49
51	PL16_017	PL16	PL	PL	0.118458235600377	0.0861415218273691	0.11913321323571	0.398561691125998	0.3722460776251	20.2630439683245	15.7804518278609	18.0969287920843	21.0583846820937	26.5714420790453	31.6941702481808	1.11969518149332	0.749366680592519	18.8072477493459	70
52	PL16_018	PL16	PL	PL	0.107568804716043	0.11869454159974	0.138658695455109	0.438360528035275	0.32101906204654	17.5940636876517	12.9921095310965	17.1001890718819	19.789409189783	27.3858598521663	33.0708663658258	1.02888123714268	0.656518312724776	19.2339100718177	17
53	PL16_018	PL16	PL	PL	0.107568804716043	0.11869454159974	0.138658695455109	0.438360528035275	0.32101906204654	17.5940636876517	12.9921095310965	17.1001890718819	19.789409189783	27.3858598521663	33.0708663658258	1.02888123714268	0.656518312724776	19.2339100718177	15
54	PL16_018	PL16	PL	PL	0.107568804716043	0.11869454159974	0.138658695455109	0.438360528035275	0.32101906204654	17.5940636876517	12.9921095310965	17.1001890718819	19.789409189783	27.3858598521663	33.0708663658258	1.02888123714268	0.656518312724776	19.2339100718177	20
55	PL16_019	PL16	PL	PL	0.0868927776752292	0.107995356217884	0.155634071782217	0.423477875700207	0.359927342702022	16.3040970295927	12.1679012668034	17.0396774506048	19.2119968924856	26.1236996904301	32.6603307052832	0.95683131777908	0.633349116955282	20.0787709761412	180
56	PL16_019	PL16	PL	PL	0.0868927776752292	0.107995356217884	0.155634071782217	0.423477875700207	0.359927342702022	16.3040970295927	12.1679012668034	17.0396774506048	19.2119968924856	26.1236996904301	32.6603307052832	0.95683131777908	0.633349116955282	20.0787709761412	180
57	PL16_019	PL16	PL	PL	0.0868927776752292	0.107995356217884	0.155634071782217	0.423477875700207	0.359927342702022	16.3040970295927	12.1679012668034	17.0396774506048	19.2119968924856	26.1236996904301	32.6603307052832	0.95683131777908	0.633349116955282	20.0787709761412	180
58	PL16_020	PL16	PL	PL	0.113657822523006	0.137722157193659	0.14576223023681	0.499390070331406	0.406181499829685	21.667112669111	16.521856936431	17.4768714082406	20.3183169713158	29.13253503171	35.1087864714192	1.23975923167201	0.813150860858977	16.3889216972503	180
59	PL16_020	PL16	PL	PL	0.113657822523006	0.137722157193659	0.14576223023681	0.499390070331406	0.406181499829685	21.667112669111	16.521856936431	17.4768714082406	20.3183169713158	29.13253503171	35.1087864714192	1.23975923167201	0.813150860858977	16.3889216972503	1
60	PL16_020	PL16	PL	PL	0.113657822523006	0.137722157193659	0.14576223023681	0.499390070331406	0.406181499829685	21.667112669111	16.521856936431	17.4768714082406	20.3183169713158	29.13253503171	35.1087864714192	1.23975923167201	0.813150860858977	16.3889216972503	0.5
61	PL16_021	PL16	PL	PL	0.160727144232953	0.105959280476874	0.179333354727683	0.416465819042868	0.344699705034923	17.9522877174011	15.3657919744648	17.30084334717	21.3190219529938	28.1004159035137	35.6324168020764	1.03765390837653	0.720755014387844	20.5454070773448	6
62	PL16_021	PL16	PL	PL	0.160727144232953	0.105959280476874	0.179333354727683	0.416465819042868	0.344699705034923	17.9522877174011	15.3657919744648	17.30084334717	21.3190219529938	28.1004159035137	35.6324168020764	1.03765390837653	0.720755014387844	20.5454070773448	19
63	PL16_021	PL16	PL	PL	0.160727144232953	0.105959280476874	0.179333354727683	0.416465819042868	0.344699705034923	17.9522877174011	15.3657919744648	17.30084334717	21.3190219529938	28.1004159035137	35.6324168020764	1.03765390837653	0.720755014387844	20.5454070773448	9
64	PL16_022	PL16	PL	PL	0.136983341685463	0.120990204019987	0.142852987225956	0.419765289628131	0.326973916567775	18.4701935626412	15.518751411579	17.7476500927489	21.1722336348855	28.9156066921647	34.7725791684289	1.04071206419533	0.732976580515751	20.3439878937655	180
65	PL16_022	PL16	PL	PL	0.136983341685463	0.120990204019987	0.142852987225956	0.419765289628131	0.326973916567775	18.4701935626412	15.518751411579	17.7476500927489	21.1722336348855	28.9156066921647	34.7725791684289	1.04071206419533	0.732976580515751	20.3439878937655	180
66	PL16_022	PL16	PL	PL	0.136983341685463	0.120990204019987	0.142852987225956	0.419765289628131	0.326973916567775	18.4701935626412	15.518751411579	17.7476500927489	21.1722336348855	28.9156066921647	34.7725791684289	1.04071206419533	0.732976580515751	20.3439878937655	180
67	PL17_001	PL17	PL	PL	0.139695114987743	0.0541552568680566	0.113147201237177	NA	NA	NA	NA	15.3078365363574	18.8002144110509	22.1578403368705	26.9100227888319	NA	NA	NA	17
68	PL17_001	PL17	PL	PL	0.139695114987743	0.0541552568680566	0.113147201237177	NA	NA	NA	NA	15.3078365363574	18.8002144110509	22.1578403368705	26.9100227888319	NA	NA	NA	31
69	PL17_001	PL17	PL	PL	0.139695114987743	0.0541552568680566	0.113147201237177	NA	NA	NA	NA	15.3078365363574	18.8002144110509	22.1578403368705	26.9100227888319	NA	NA	NA	2
70	PL17_002	PL17	PL	PL	0.058137030075974	0.0787275597536644	-0.0148176368487292	0.459922932411028	0.322461389791872	15.8761738506038	10.8378581362754	16.6708063875386	18.1242321394379	23.0053408441651	22.3978177333672	0.952333887248021	0.597976126817117	19.0313842467707	180
71	PL17_002	PL17	PL	PL	0.058137030075974	0.0787275597536644	-0.0148176368487292	0.459922932411028	0.322461389791872	15.8761738506038	10.8378581362754	16.6708063875386	18.1242321394379	23.0053408441651	22.3978177333672	0.952333887248021	0.597976126817117	19.0313842467707	180
72	PL17_002	PL17	PL	PL	0.058137030075974	0.0787275597536644	-0.0148176368487292	0.459922932411028	0.322461389791872	15.8761738506038	10.8378581362754	16.6708063875386	18.1242321394379	23.0053408441651	22.3978177333672	0.952333887248021	0.597976126817117	19.0313842467707	180
73	PL17_003	PL17	PL	PL	0.0979808302238497	0.112934399343183	0.124260520220737	0.510775086430426	0.332713218184902	18.1060582904955	12.2092403554165	16.1152754017223	18.5647961573186	25.5667289165959	30.7856707658669	1.12353390427075	0.657655503026001	16.5235744882736	7
74	PL17_003	PL17	PL	PL	0.0979808302238497	0.112934399343183	0.124260520220737	0.510775086430426	0.332713218184902	18.1060582904955	12.2092403554165	16.1152754017223	18.5647961573186	25.5667289165959	30.7856707658669	1.12353390427075	0.657655503026001	16.5235744882736	114
75	PL17_003	PL17	PL	PL	0.0979808302238497	0.112934399343183	0.124260520220737	0.510775086430426	0.332713218184902	18.1060582904955	12.2092403554165	16.1152754017223	18.5647961573186	25.5667289165959	30.7856707658669	1.12353390427075	0.657655503026001	16.5235744882736	180
76	PL17_004	PL17	PL	PL	0.126665385168668	0.0842704296332662	0.0870649291257022	0.41050755502412	0.284782285892701	14.2317106231288	9.98672340948065	15.732646426877	18.8992810560937	24.1240476933562	27.7807747166357	0.904597372684609	0.528418164682547	20.8924783851688	180
77	PL17_004	PL17	PL	PL	0.126665385168668	0.0842704296332662	0.0870649291257022	0.41050755502412	0.284782285892701	14.2317106231288	9.98672340948065	15.732646426877	18.8992810560937	24.1240476933562	27.7807747166357	0.904597372684609	0.528418164682547	20.8924783851688	180
78	PL17_004	PL17	PL	PL	0.126665385168668	0.0842704296332662	0.0870649291257022	0.41050755502412	0.284782285892701	14.2317106231288	9.98672340948065	15.732646426877	18.8992810560937	24.1240476933562	27.7807747166357	0.904597372684609	0.528418164682547	20.8924783851688	180
79	PL17_005	PL17	PL	PL	0.0949587854582709	0.111021617572119	0.0877869709744006	0.43774916867724	0.295848699987857	15.2802799102591	10.263164524669	15.6771335511014	18.0511031875581	24.9344434770295	28.5337092869799	0.974685828914532	0.568561622967339	18.5199196008225	19
80	PL17_005	PL17	PL	PL	0.0949587854582709	0.111021617572119	0.0877869709744006	0.43774916867724	0.295848699987857	15.2802799102591	10.263164524669	15.6771335511014	18.0511031875581	24.9344434770295	28.5337092869799	0.974685828914532	0.568561622967339	18.5199196008225	34
81	PL17_005	PL17	PL	PL	0.0949587854582709	0.111021617572119	0.0877869709744006	0.43774916867724	0.295848699987857	15.2802799102591	10.263164524669	15.6771335511014	18.0511031875581	24.9344434770295	28.5337092869799	0.974685828914532	0.568561622967339	18.5199196008225	180
82	PL17_006	PL17	PL	PL	0.114380538059713	0.103143567686163	0.114330277576612	0.458378441367229	0.291415623015828	17.0126533011138	11.6864032327064	16.3321430523031	19.1916565037959	25.5865577003381	30.2740990809792	1.04166692923466	0.608931450518348	18.4239855995971	1
83	PL17_006	PL17	PL	PL	0.114380538059713	0.103143567686163	0.114330277576612	0.458378441367229	0.291415623015828	17.0126533011138	11.6864032327064	16.3321430523031	19.1916565037959	25.5865577003381	30.2740990809792	1.04166692923466	0.608931450518348	18.4239855995971	33
84	PL17_006	PL17	PL	PL	0.114380538059713	0.103143567686163	0.114330277576612	0.458378441367229	0.291415623015828	17.0126533011138	11.6864032327064	16.3321430523031	19.1916565037959	25.5865577003381	30.2740990809792	1.04166692923466	0.608931450518348	18.4239855995971	180
85	PL17_009	PL17	PL	PL	0.133950661145863	0.0888156402558058	0.140420285653168	0.464066286428026	0.293969729034863	15.7140278662628	12.3605364860849	15.8362225953678	19.1849891240144	24.6915588198743	30.308370246001	0.992283846203276	0.644281651982428	19.3341745886733	2
86	PL17_009	PL17	PL	PL	0.133950661145863	0.0888156402558058	0.140420285653168	0.464066286428026	0.293969729034863	15.7140278662628	12.3605364860849	15.8362225953678	19.1849891240144	24.6915588198743	30.308370246001	0.992283846203276	0.644281651982428	19.3341745886733	180
87	PL17_009	PL17	PL	PL	0.133950661145863	0.0888156402558058	0.140420285653168	0.464066286428026	0.293969729034863	15.7140278662628	12.3605364860849	15.8362225953678	19.1849891240144	24.6915588198743	30.308370246001	0.992283846203276	0.644281651982428	19.3341745886733	180
88	PL17_010	PL17	PL	PL	0.0894272418246484	0.125691548021324	0.135274377730253	0.501585196269265	0.335247609577279	18.6786333539502	12.0274804943048	16.6490236146222	18.8847046602384	26.6775806375605	32.3591045022311	1.12190563160385	0.636890049947591	16.832703329282	66
89	PL17_010	PL17	PL	PL	0.0894272418246484	0.125691548021324	0.135274377730253	0.501585196269265	0.335247609577279	18.6786333539502	12.0274804943048	16.6490236146222	18.8847046602384	26.6775806375605	32.3591045022311	1.12190563160385	0.636890049947591	16.832703329282	3
90	PL17_010	PL17	PL	PL	0.0894272418246484	0.125691548021324	0.135274377730253	0.501585196269265	0.335247609577279	18.6786333539502	12.0274804943048	16.6490236146222	18.8847046602384	26.6775806375605	32.3591045022311	1.12190563160385	0.636890049947591	16.832703329282	180
91	PL17_013	PL17	PL	PL	0.134218154563231	0.103006733120644	0.106811206776801	0.449255049777839	0.319514455410044	17.3445465533307	13.2440171740928	16.2304257564353	19.5858796205161	25.972297073996	30.3515565518449	1.06864396619132	0.676202316704722	18.3277875889019	56
92	PL17_013	PL17	PL	PL	0.134218154563231	0.103006733120644	0.106811206776801	0.449255049777839	0.319514455410044	17.3445465533307	13.2440171740928	16.2304257564353	19.5858796205161	25.972297073996	30.3515565518449	1.06864396619132	0.676202316704722	18.3277875889019	45
93	PL17_013	PL17	PL	PL	0.134218154563231	0.103006733120644	0.106811206776801	0.449255049777839	0.319514455410044	17.3445465533307	13.2440171740928	16.2304257564353	19.5858796205161	25.972297073996	30.3515565518449	1.06864396619132	0.676202316704722	18.3277875889019	5
94	PL17_014	PL17	PL	PL	0.116994318421265	0.103505849623901	0.179367854514929	0.459764248684749	0.28387122033127	16.9518828952843	11.7194747149776	16.0531129100234	18.977970870555	25.3953335472368	32.570047727834	1.05598727114788	0.617530440683769	17.9717799532996	23
95	PL17_014	PL17	PL	PL	0.116994318421265	0.103505849623901	0.179367854514929	0.459764248684749	0.28387122033127	16.9518828952843	11.7194747149776	16.0531129100234	18.977970870555	25.3953335472368	32.570047727834	1.05598727114788	0.617530440683769	17.9717799532996	22
96	PL17_014	PL17	PL	PL	0.116994318421265	0.103505849623901	0.179367854514929	0.459764248684749	0.28387122033127	16.9518828952843	11.7194747149776	16.0531129100234	18.977970870555	25.3953335472368	32.570047727834	1.05598727114788	0.617530440683769	17.9717799532996	1
97	PL17_015	PL17	PL	PL	0.0922318135652401	0.0959349591500014	0.112920825627995	0.436131814809929	0.276095403684439	14.7799450533594	9.66175393870972	16.0151172369209	18.3209125760519	24.268880043352	28.7857130684718	0.922874608703213	0.527362045891701	19.8520063324699	22
98	PL17_015	PL17	PL	PL	0.0922318135652401	0.0959349591500014	0.112920825627995	0.436131814809929	0.276095403684439	14.7799450533594	9.66175393870972	16.0151172369209	18.3209125760519	24.268880043352	28.7857130684718	0.922874608703213	0.527362045891701	19.8520063324699	25
99	PL17_015	PL17	PL	PL	0.0922318135652401	0.0959349591500014	0.112920825627995	0.436131814809929	0.276095403684439	14.7799450533594	9.66175393870972	16.0151172369209	18.3209125760519	24.268880043352	28.7857130684718	0.922874608703213	0.527362045891701	19.8520063324699	1
100	PL17_016	PL17	PL	PL	0.0801169781846249	0.090824690817008	0.132175254582913	0.484070892139692	0.337825239214595	17.2638501451784	11.9676997423351	16.2431249153174	18.246049369933	23.8771802005875	29.2963656384869	1.06284044696956	0.655906355381032	17.1672516057864	18
101	PL17_016	PL17	PL	PL	0.0801169781846249	0.090824690817008	0.132175254582913	0.484070892139692	0.337825239214595	17.2638501451784	11.9676997423351	16.2431249153174	18.246049369933	23.8771802005875	29.2963656384869	1.06284044696956	0.655906355381032	17.1672516057864	38
102	PL17_016	PL17	PL	PL	0.0801169781846249	0.090824690817008	0.132175254582913	0.484070892139692	0.337825239214595	17.2638501451784	11.9676997423351	16.2431249153174	18.246049369933	23.8771802005875	29.2963656384869	1.06284044696956	0.655906355381032	17.1672516057864	17
103	PL17_025	PL17	PL	PL	0.0892361675815192	0.0980864625032007	0.141325675062619	0.42861146594637	0.337357054465045	17.7965390102093	14.116477175211	16.4292676827853	18.6601718723233	24.7415325475217	30.5358852250891	1.083221684242	0.756503062876312	17.2265494162269	3
104	PL17_025	PL17	PL	PL	0.0892361675815192	0.0980864625032007	0.141325675062619	0.42861146594637	0.337357054465045	17.7965390102093	14.116477175211	16.4292676827853	18.6601718723233	24.7415325475217	30.5358852250891	1.083221684242	0.756503062876312	17.2265494162269	180
105	PL17_025	PL17	PL	PL	0.0892361675815192	0.0980864625032007	0.141325675062619	0.42861146594637	0.337357054465045	17.7965390102093	14.116477175211	16.4292676827853	18.6601718723233	24.7415325475217	30.5358852250891	1.083221684242	0.756503062876312	17.2265494162269	120
106	PL17_029	PL17	PL	PL	0.100275719049125	0.056296741314312	0.272395823392456	0.462338033207703	0.328694633318125	18.430885454226	12.9560736157731	16.5322365757249	19.039129551953	22.5295275134404	33.4253604491386	1.11484525217169	0.680497161407472	17.0778226976931	NA
107	PL17_029	PL17	PL	PL	0.100275719049125	0.056296741314312	0.272395823392456	0.462338033207703	0.328694633318125	18.430885454226	12.9560736157731	16.5322365757249	19.039129551953	22.5295275134404	33.4253604491386	1.11484525217169	0.680497161407472	17.0778226976931	NA
108	PL17_029	PL17	PL	PL	0.100275719049125	0.056296741314312	0.272395823392456	0.462338033207703	0.328694633318125	18.430885454226	12.9560736157731	16.5322365757249	19.039129551953	22.5295275134404	33.4253604491386	1.11484525217169	0.680497161407472	17.0778226976931	NA
109	PL17_040	PL17	PL	PL	0.0682476404492367	0.104577719377974	0.16056162390919	0.456515798614884	0.284938670914295	18.8413436609481	10.9651021903622	17.1542796766283	18.8604706878592	25.3442892892936	32.0878774934796	1.09834653603196	0.58138009235478	17.1716940593241	23
110	PL17_040	PL17	PL	PL	0.0682476404492367	0.104577719377974	0.16056162390919	0.456515798614884	0.284938670914295	18.8413436609481	10.9651021903622	17.1542796766283	18.8604706878592	25.3442892892936	32.0878774934796	1.09834653603196	0.58138009235478	17.1716940593241	95
111	PL17_040	PL17	PL	PL	0.0682476404492367	0.104577719377974	0.16056162390919	0.456515798614884	0.284938670914295	18.8413436609481	10.9651021903622	17.1542796766283	18.8604706878592	25.3442892892936	32.0878774934796	1.09834653603196	0.58138009235478	17.1716940593241	53
112	PL17_042	PL17	PL	PL	0.137429792352051	0.0616163318777794	0.139790042778082	0.458941703754037	0.309983655219467	17.6925226252141	13.219661159088	16.3311239915492	19.7668688003505	23.5870813767728	29.3184731306742	1.08336221281336	0.668778717186285	18.2458540334524	180
113	PL17_042	PL17	PL	PL	0.137429792352051	0.0616163318777794	0.139790042778082	0.458941703754037	0.309983655219467	17.6925226252141	13.219661159088	16.3311239915492	19.7668688003505	23.5870813767728	29.3184731306742	1.08336221281336	0.668778717186285	18.2458540334524	180
114	PL17_042	PL17	PL	PL	0.137429792352051	0.0616163318777794	0.139790042778082	0.458941703754037	0.309983655219467	17.6925226252141	13.219661159088	16.3311239915492	19.7668688003505	23.5870813767728	29.3184731306742	1.08336221281336	0.668778717186285	18.2458540334524	37
115	PLSB2_011	PLSB2	PLSB	hybrid	0.120030410333001	0.0710415234151323	0.0611423436463322	0.407098662851492	0.261842076267154	13.1174782034013	8.9466545214322	15.4088954466565	18.4096557049815	22.95631320355	25.4631492930496	0.851292569854357	0.485976199924875	21.6255331679109	98
116	PLSB2_011	PLSB2	PLSB	hybrid	0.120030410333001	0.0710415234151323	0.0611423436463322	0.407098662851492	0.261842076267154	13.1174782034013	8.9466545214322	15.4088954466565	18.4096557049815	22.95631320355	25.4631492930496	0.851292569854357	0.485976199924875	21.6255331679109	180
117	PLSB2_011	PLSB2	PLSB	hybrid	0.120030410333001	0.0710415234151323	0.0611423436463322	0.407098662851492	0.261842076267154	13.1174782034013	8.9466545214322	15.4088954466565	18.4096557049815	22.95631320355	25.4631492930496	0.851292569854357	0.485976199924875	21.6255331679109	0.5
118	PLSB2_012	PLSB2	PLSB	hybrid	0.0986603130838983	0.0906385204426015	0.140907880413549	0.372753061825639	0.26124194676667	12.8587655519376	8.71522494834322	15.7504521647805	18.216959991878	24.0178253002045	29.9359562775735	0.816406120751951	0.478412696313155	22.3136004603925	180
119	PLSB2_012	PLSB2	PLSB	hybrid	0.0986603130838983	0.0906385204426015	0.140907880413549	0.372753061825639	0.26124194676667	12.8587655519376	8.71522494834322	15.7504521647805	18.216959991878	24.0178253002045	29.9359562775735	0.816406120751951	0.478412696313155	22.3136004603925	20
120	PLSB2_012	PLSB2	PLSB	hybrid	0.0986603130838983	0.0906385204426015	0.140907880413549	0.372753061825639	0.26124194676667	12.8587655519376	8.71522494834322	15.7504521647805	18.216959991878	24.0178253002045	29.9359562775735	0.816406120751951	0.478412696313155	22.3136004603925	52
121	PLSB2_013	PLSB2	PLSB	hybrid	0.115626855799013	0.0660451866313642	0.0469761303966039	0.444078109138962	0.26964240145561	12.7704774230041	10.2153230297882	15.8075444893403	18.6982158843156	22.9251078287229	24.8511291749837	0.807872306265895	0.546326082284515	23.1450140564188	180
122	PLSB2_013	PLSB2	PLSB	hybrid	0.115626855799013	0.0660451866313642	0.0469761303966039	0.444078109138962	0.26964240145561	12.7704774230041	10.2153230297882	15.8075444893403	18.6982158843156	22.9251078287229	24.8511291749837	0.807872306265895	0.546326082284515	23.1450140564188	29
123	PLSB2_013	PLSB2	PLSB	hybrid	0.115626855799013	0.0660451866313642	0.0469761303966039	0.444078109138962	0.26964240145561	12.7704774230041	10.2153230297882	15.8075444893403	18.6982158843156	22.9251078287229	24.8511291749837	0.807872306265895	0.546326082284515	23.1450140564188	120
124	PLSB2_017	PLSB2	PLSB	hybrid	0.107539961314501	0.106126697696133	0.00649916905018656	0.370557625562284	0.278177006284079	12.6762522136347	8.70548941944416	15.4659793136626	18.1544783465251	24.9465869990776	25.2130529301353	0.81962169718128	0.479522972419114	22.1498264491524	40
125	PLSB2_017	PLSB2	PLSB	hybrid	0.107539961314501	0.106126697696133	0.00649916905018656	0.370557625562284	0.278177006284079	12.6762522136347	8.70548941944416	15.4659793136626	18.1544783465251	24.9465869990776	25.2130529301353	0.81962169718128	0.479522972419114	22.1498264491524	12
126	PLSB2_017	PLSB2	PLSB	hybrid	0.107539961314501	0.106126697696133	0.00649916905018656	0.370557625562284	0.278177006284079	12.6762522136347	8.70548941944416	15.4659793136626	18.1544783465251	24.9465869990776	25.2130529301353	0.81962169718128	0.479522972419114	22.1498264491524	180
127	PLSB2_018	PLSB2	PLSB	hybrid	0.0967588836211374	0.0891633118953089	0.0755545299918285	0.400400150502859	0.307162902668301	13.3015709815105	9.53771189191718	15.0159271696309	17.4348992601593	23.1413512214591	26.3146414811159	0.885830813591879	0.547047146622287	19.6819742468249	1
128	PLSB2_018	PLSB2	PLSB	hybrid	0.0967588836211374	0.0891633118953089	0.0755545299918285	0.400400150502859	0.307162902668301	13.3015709815105	9.53771189191718	15.0159271696309	17.4348992601593	23.1413512214591	26.3146414811159	0.885830813591879	0.547047146622287	19.6819742468249	62
129	PLSB2_018	PLSB2	PLSB	hybrid	0.0967588836211374	0.0891633118953089	0.0755545299918285	0.400400150502859	0.307162902668301	13.3015709815105	9.53771189191718	15.0159271696309	17.4348992601593	23.1413512214591	26.3146414811159	0.885830813591879	0.547047146622287	19.6819742468249	73
130	PLSB2_020	PLSB2	PLSB	hybrid	0.0943011246830946	0.102788021575592	0.0215024835259808	0.395506981744516	0.270778561733017	15.2542450485086	9.80489124569402	15.9301881977363	18.2877163148136	24.8661496956515	25.7907564872687	0.957568414080401	0.53614628950427	19.0980780546904	34
131	PLSB2_020	PLSB2	PLSB	hybrid	0.0943011246830946	0.102788021575592	0.0215024835259808	0.395506981744516	0.270778561733017	15.2542450485086	9.80489124569402	15.9301881977363	18.2877163148136	24.8661496956515	25.7907564872687	0.957568414080401	0.53614628950427	19.0980780546904	16
132	PLSB2_020	PLSB2	PLSB	hybrid	0.0943011246830946	0.102788021575592	0.0215024835259808	0.395506981744516	0.270778561733017	15.2542450485086	9.80489124569402	15.9301881977363	18.2877163148136	24.8661496956515	25.7907564872687	0.957568414080401	0.53614628950427	19.0980780546904	85
133	PLSB2_021	PLSB2	PLSB	hybrid	0.141438399818624	0.0877164265967491	0.0450863179741349	0.418121269954657	0.298161902805914	12.7360373056214	9.69805172877118	15.0562748118872	18.5922348073528	24.2060861095447	26.0546251464842	0.845895645818451	0.52161839764071	21.9793480428236	1
134	PLSB2_021	PLSB2	PLSB	hybrid	0.141438399818624	0.0877164265967491	0.0450863179741349	0.418121269954657	0.298161902805914	12.7360373056214	9.69805172877118	15.0562748118872	18.5922348073528	24.2060861095447	26.0546251464842	0.845895645818451	0.52161839764071	21.9793480428236	6
135	PLSB2_021	PLSB2	PLSB	hybrid	0.141438399818624	0.0877164265967491	0.0450863179741349	0.418121269954657	0.298161902805914	12.7360373056214	9.69805172877118	15.0562748118872	18.5922348073528	24.2060861095447	26.0546251464842	0.845895645818451	0.52161839764071	21.9793480428236	180
136	PLSB2_024	PLSB2	PLSB	hybrid	0.118694704954208	0.099610752319569	0.0869083936467443	0.39839289455978	0.256947109693082	13.1552778801454	9.55144280273819	15.2088399629281	18.1762075867832	24.5512957352357	28.2014482683989	0.864975758322906	0.525491511754272	21.0135456536088	26
137	PLSB2_024	PLSB2	PLSB	hybrid	0.118694704954208	0.099610752319569	0.0869083936467443	0.39839289455978	0.256947109693082	13.1552778801454	9.55144280273819	15.2088399629281	18.1762075867832	24.5512957352357	28.2014482683989	0.864975758322906	0.525491511754272	21.0135456536088	21
138	PLSB2_024	PLSB2	PLSB	hybrid	0.118694704954208	0.099610752319569	0.0869083936467443	0.39839289455978	0.256947109693082	13.1552778801454	9.55144280273819	15.2088399629281	18.1762075867832	24.5512957352357	28.2014482683989	0.864975758322906	0.525491511754272	21.0135456536088	2
139	PLSB2_025	PLSB2	PLSB	hybrid	0.161272092430511	0.127603465571498	-0.0928432070311058	0.399339993157794	0.252000056270694	11.0554250006612	9.39678245645684	14.8302351522689	18.8620374630317	27.0286592596076	23.2220877713322	0.745465253055663	0.498184911087886	25.3023697425416	1
140	PLSB2_025	PLSB2	PLSB	hybrid	0.161272092430511	0.127603465571498	-0.0928432070311058	0.399339993157794	0.252000056270694	11.0554250006612	9.39678245645684	14.8302351522689	18.8620374630317	27.0286592596076	23.2220877713322	0.745465253055663	0.498184911087886	25.3023697425416	60
141	PLSB2_025	PLSB2	PLSB	hybrid	0.161272092430511	0.127603465571498	-0.0928432070311058	0.399339993157794	0.252000056270694	11.0554250006612	9.39678245645684	14.8302351522689	18.8620374630317	27.0286592596076	23.2220877713322	0.745465253055663	0.498184911087886	25.3023697425416	113
142	PLSB2_027	PLSB2	PLSB	hybrid	0.113708624007125	0.0555112157497483	0.117137643201516	0.39868640266544	0.299326364567959	14.4752117638885	10.3432053044635	15.7611552249021	18.6038708250803	22.1565886330642	26.9592320043263	0.918410583319305	0.55597060427444	20.2565945590941	114
143	PLSB2_027	PLSB2	PLSB	hybrid	0.113708624007125	0.0555112157497483	0.117137643201516	0.39868640266544	0.299326364567959	14.4752117638885	10.3432053044635	15.7611552249021	18.6038708250803	22.1565886330642	26.9592320043263	0.918410583319305	0.55597060427444	20.2565945590941	54
144	PLSB2_027	PLSB2	PLSB	hybrid	0.113708624007125	0.0555112157497483	0.117137643201516	0.39868640266544	0.299326364567959	14.4752117638885	10.3432053044635	15.7611552249021	18.6038708250803	22.1565886330642	26.9592320043263	0.918410583319305	0.55597060427444	20.2565945590941	71
145	PLSB2_030	PLSB2	PLSB	hybrid	0.123216573711417	0.033705995244794	0.133154270957016	0.383952067910143	0.257186662359488	12.7892085429363	9.70894421671715	15.5641047262449	18.6445190690303	20.8017027646971	26.5273364158488	0.821711802116738	0.520739858226984	22.6898518689908	83
146	PLSB2_030	PLSB2	PLSB	hybrid	0.123216573711417	0.033705995244794	0.133154270957016	0.383952067910143	0.257186662359488	12.7892085429363	9.70894421671715	15.5641047262449	18.6445190690303	20.8017027646971	26.5273364158488	0.821711802116738	0.520739858226984	22.6898518689908	180
147	PLSB2_030	PLSB2	PLSB	hybrid	0.123216573711417	0.033705995244794	0.133154270957016	0.383952067910143	0.257186662359488	12.7892085429363	9.70894421671715	15.5641047262449	18.6445190690303	20.8017027646971	26.5273364158488	0.821711802116738	0.520739858226984	22.6898518689908	0.5
148	PLSB4_006	PLSB4	PLSB	hybrid	0.103349900297013	0.0686964985723534	0.0535252926085695	0.356913312472692	0.219694810053191	9.28848164777636	6.62396942897429	15.0525807863259	17.6363282937512	22.0329042023818	24.3344917845503	0.617069044812185	0.375586648118886	28.5808021679635	180
149	PLSB4_006	PLSB4	PLSB	hybrid	0.103349900297013	0.0686964985723534	0.0535252926085695	0.356913312472692	0.219694810053191	9.28848164777636	6.62396942897429	15.0525807863259	17.6363282937512	22.0329042023818	24.3344917845503	0.617069044812185	0.375586648118886	28.5808021679635	1
150	PLSB4_006	PLSB4	PLSB	hybrid	0.103349900297013	0.0686964985723534	0.0535252926085695	0.356913312472692	0.219694810053191	9.28848164777636	6.62396942897429	15.0525807863259	17.6363282937512	22.0329042023818	24.3344917845503	0.617069044812185	0.375586648118886	28.5808021679635	180
151	PLSB4_008	PLSB4	PLSB	hybrid	0.0825339648449507	0.0941056176266242	0.0146558015176891	0.360126346798724	0.245474807882856	11.9872711549983	7.2184661188167	16.0897623386469	18.1531114597707	24.1758709878746	24.8060704531352	0.745024749446136	0.397643463756262	24.3657831142737	12
152	PLSB4_008	PLSB4	PLSB	hybrid	0.0825339648449507	0.0941056176266242	0.0146558015176891	0.360126346798724	0.245474807882856	11.9872711549983	7.2184661188167	16.0897623386469	18.1531114597707	24.1758709878746	24.8060704531352	0.745024749446136	0.397643463756262	24.3657831142737	1
153	PLSB4_008	PLSB4	PLSB	hybrid	0.0825339648449507	0.0941056176266242	0.0146558015176891	0.360126346798724	0.245474807882856	11.9872711549983	7.2184661188167	16.0897623386469	18.1531114597707	24.1758709878746	24.8060704531352	0.745024749446136	0.397643463756262	24.3657831142737	3
154	PLSB4_010	PLSB4	PLSB	hybrid	0.117154899467398	0.0404428196665366	0.10071089886491	0.409516627605251	0.297178451437304	9.79193358870519	9.21501452106802	13.989928805759	16.918801292444	19.5071417511023	23.7369995034286	0.699927335203756	0.544661194477382	24.1722253746795	180
155	PLSB4_010	PLSB4	PLSB	hybrid	0.117154899467398	0.0404428196665366	0.10071089886491	0.409516627605251	0.297178451437304	9.79193358870519	9.21501452106802	13.989928805759	16.918801292444	19.5071417511023	23.7369995034286	0.699927335203756	0.544661194477382	24.1722253746795	180
156	PLSB4_010	PLSB4	PLSB	hybrid	0.117154899467398	0.0404428196665366	0.10071089886491	0.409516627605251	0.297178451437304	9.79193358870519	9.21501452106802	13.989928805759	16.918801292444	19.5071417511023	23.7369995034286	0.699927335203756	0.544661194477382	24.1722253746795	180
157	PLSB4_012	PLSB4	PLSB	hybrid	0.111461162516974	0.0681977775590675	0.059697445067184	0.337417820797916	0.249318861069292	9.07633128864303	7.31682965939031	15.2570392137064	18.0435682766307	22.408226040411	24.9752161782999	0.594894668717191	0.405509018350143	30.3306941975782	1
158	PLSB4_012	PLSB4	PLSB	hybrid	0.111461162516974	0.0681977775590675	0.059697445067184	0.337417820797916	0.249318861069292	9.07633128864303	7.31682965939031	15.2570392137064	18.0435682766307	22.408226040411	24.9752161782999	0.594894668717191	0.405509018350143	30.3306941975782	180
159	PLSB4_012	PLSB4	PLSB	hybrid	0.111461162516974	0.0681977775590675	0.059697445067184	0.337417820797916	0.249318861069292	9.07633128864303	7.31682965939031	15.2570392137064	18.0435682766307	22.408226040411	24.9752161782999	0.594894668717191	0.405509018350143	30.3306941975782	1
160	PLSB4_013	PLSB4	PLSB	hybrid	0.0968545688124217	0.0614580218564343	0.071140352013977	0.341379491219825	0.237709745071327	9.025086545059	7.21434372083976	14.4445118264644	16.865876046775	20.7991894455868	23.7870842301738	0.624810769203271	0.427747939142435	26.9935744998146	20
161	PLSB4_013	PLSB4	PLSB	hybrid	0.0968545688124217	0.0614580218564343	0.071140352013977	0.341379491219825	0.237709745071327	9.025086545059	7.21434372083976	14.4445118264644	16.865876046775	20.7991894455868	23.7870842301738	0.624810769203271	0.427747939142435	26.9935744998146	1
162	PLSB4_013	PLSB4	PLSB	hybrid	0.0968545688124217	0.0614580218564343	0.071140352013977	0.341379491219825	0.237709745071327	9.025086545059	7.21434372083976	14.4445118264644	16.865876046775	20.7991894455868	23.7870842301738	0.624810769203271	0.427747939142435	26.9935744998146	6
163	PLSB4_017	PLSB4	PLSB	hybrid	0.0991057561414645	0.0696459255461445	0.0850958680035383	0.329713876356294	0.269054487065241	8.38673637539405	7.57702169315192	14.4375078801315	16.9151517836681	21.3724910186214	24.94651747477	0.58089917214422	0.447942873351433	29.1189118435662	59
164	PLSB4_017	PLSB4	PLSB	hybrid	0.0991057561414645	0.0696459255461445	0.0850958680035383	0.329713876356294	0.269054487065241	8.38673637539405	7.57702169315192	14.4375078801315	16.9151517836681	21.3724910186214	24.94651747477	0.58089917214422	0.447942873351433	29.1189118435662	180
165	PLSB4_017	PLSB4	PLSB	hybrid	0.0991057561414645	0.0696459255461445	0.0850958680035383	0.329713876356294	0.269054487065241	8.38673637539405	7.57702169315192	14.4375078801315	16.9151517836681	21.3724910186214	24.94651747477	0.58089917214422	0.447942873351433	29.1189118435662	180
166	PLSB4_019	PLSB4	PLSB	hybrid	0.0974829755410866	0.0832649037333063	0.0360009091797118	0.323934698538844	0.24884534793445	8.93102045335966	6.92851745199366	14.2630598991134	16.7001342876406	22.0290881265722	23.6131281304795	0.626164407674877	0.414877948443882	26.6705262754439	1
167	PLSB4_019	PLSB4	PLSB	hybrid	0.0974829755410866	0.0832649037333063	0.0360009091797118	0.323934698538844	0.24884534793445	8.93102045335966	6.92851745199366	14.2630598991134	16.7001342876406	22.0290881265722	23.6131281304795	0.626164407674877	0.414877948443882	26.6705262754439	1
168	PLSB4_019	PLSB4	PLSB	hybrid	0.0974829755410866	0.0832649037333063	0.0360009091797118	0.323934698538844	0.24884534793445	8.93102045335966	6.92851745199366	14.2630598991134	16.7001342876406	22.0290881265722	23.6131281304795	0.626164407674877	0.414877948443882	26.6705262754439	118
169	PLSB7_006	PLSB7	PLSB	hybrid	0.102086400503848	0.142880993000585	0.155792621767501	0.513469315041398	0.358297927880046	20.774455246571	13.9843192000681	16.8537987686766	19.4059587812728	28.5503423333103	35.0936324475453	1.23262746468654	0.720619854843931	15.743571628276	1
170	PLSB7_006	PLSB7	PLSB	hybrid	0.102086400503848	0.142880993000585	0.155792621767501	0.513469315041398	0.358297927880046	20.774455246571	13.9843192000681	16.8537987686766	19.4059587812728	28.5503423333103	35.0936324475453	1.23262746468654	0.720619854843931	15.743571628276	98
171	PLSB7_006	PLSB7	PLSB	hybrid	0.102086400503848	0.142880993000585	0.155792621767501	0.513469315041398	0.358297927880046	20.774455246571	13.9843192000681	16.8537987686766	19.4059587812728	28.5503423333103	35.0936324475453	1.23262746468654	0.720619854843931	15.743571628276	9
172	PLSB7_007	PLSB7	PLSB	hybrid	0.10175071420536	0.146475680729199	0.0494631543037191	0.53813762592436	0.336270845911954	16.5803628904642	11.4308635133786	15.6545130060162	18.1982808611502	27.572724427819	29.6501769085752	1.05914268199159	0.628128755710175	17.1820862010118	19
173	PLSB7_007	PLSB7	PLSB	hybrid	0.10175071420536	0.146475680729199	0.0494631543037191	0.53813762592436	0.336270845911954	16.5803628904642	11.4308635133786	15.6545130060162	18.1982808611502	27.572724427819	29.6501769085752	1.05914268199159	0.628128755710175	17.1820862010118	1
174	PLSB7_007	PLSB7	PLSB	hybrid	0.10175071420536	0.146475680729199	0.0494631543037191	0.53813762592436	0.336270845911954	16.5803628904642	11.4308635133786	15.6545130060162	18.1982808611502	27.572724427819	29.6501769085752	1.05914268199159	0.628128755710175	17.1820862010118	180
175	PLSB7_008	PLSB7	PLSB	hybrid	0.115557422178789	0.128313567177199	0.0890493680679558	0.533084113556474	0.33763320191187	20.9050007270791	13.9434062627697	17.281640557465	20.1705761119347	28.3826444112755	32.1227178701296	1.20966528944782	0.691274566744753	16.6745101210121	25
176	PLSB7_008	PLSB7	PLSB	hybrid	0.115557422178789	0.128313567177199	0.0890493680679558	0.533084113556474	0.33763320191187	20.9050007270791	13.9434062627697	17.281640557465	20.1705761119347	28.3826444112755	32.1227178701296	1.20966528944782	0.691274566744753	16.6745101210121	180
177	PLSB7_008	PLSB7	PLSB	hybrid	0.115557422178789	0.128313567177199	0.0890493680679558	0.533084113556474	0.33763320191187	20.9050007270791	13.9434062627697	17.281640557465	20.1705761119347	28.3826444112755	32.1227178701296	1.20966528944782	0.691274566744753	16.6745101210121	0.5
178	PLSB7_009	PLSB7	PLSB	hybrid	0.0985916032262087	0.117982528686328	0.105456042927393	0.50063782290315	0.30301232922435	17.38155505662	12.2988890915764	16.5744282513628	19.039218332018	26.590100167943	31.0192539708936	1.04869711298734	0.645976577247057	18.1551165691517	1
179	PLSB7_009	PLSB7	PLSB	hybrid	0.0985916032262087	0.117982528686328	0.105456042927393	0.50063782290315	0.30301232922435	17.38155505662	12.2988890915764	16.5744282513628	19.039218332018	26.590100167943	31.0192539708936	1.04869711298734	0.645976577247057	18.1551165691517	180
180	PLSB7_009	PLSB7	PLSB	hybrid	0.0985916032262087	0.117982528686328	0.105456042927393	0.50063782290315	0.30301232922435	17.38155505662	12.2988890915764	16.5744282513628	19.039218332018	26.590100167943	31.0192539708936	1.04869711298734	0.645976577247057	18.1551165691517	1
181	PLSB7_011	PLSB7	PLSB	hybrid	0.0986076063426212	0.125830945169976	0.112579520088979	0.488509816450782	0.347341641080755	20.3377519246975	14.1190727169825	16.4007581372777	18.8659482958432	26.9191287867217	31.6474686304588	1.24004949981375	0.748389240528845	15.2138671066572	6
182	PLSB7_011	PLSB7	PLSB	hybrid	0.0986076063426212	0.125830945169976	0.112579520088979	0.488509816450782	0.347341641080755	20.3377519246975	14.1190727169825	16.4007581372777	18.8659482958432	26.9191287867217	31.6474686304588	1.24004949981375	0.748389240528845	15.2138671066572	43
183	PLSB7_011	PLSB7	PLSB	hybrid	0.0986076063426212	0.125830945169976	0.112579520088979	0.488509816450782	0.347341641080755	20.3377519246975	14.1190727169825	16.4007581372777	18.8659482958432	26.9191287867217	31.6474686304588	1.24004949981375	0.748389240528845	15.2138671066572	1
184	PLSB7_012	PLSB7	PLSB	hybrid	0.0775353092601533	0.139552421769356	0.159200791622071	0.512234935088155	0.352996305900357	22.2280880542828	13.0382540115388	17.5771214532133	19.5155041847172	28.446859177956	35.1332924260829	1.26460342857899	0.668097215840787	15.4321139289069	14
185	PLSB7_012	PLSB7	PLSB	hybrid	0.0775353092601533	0.139552421769356	0.159200791622071	0.512234935088155	0.352996305900357	22.2280880542828	13.0382540115388	17.5771214532133	19.5155041847172	28.446859177956	35.1332924260829	1.26460342857899	0.668097215840787	15.4321139289069	80
186	PLSB7_012	PLSB7	PLSB	hybrid	0.0775353092601533	0.139552421769356	0.159200791622071	0.512234935088155	0.352996305900357	22.2280880542828	13.0382540115388	17.5771214532133	19.5155041847172	28.446859177956	35.1332924260829	1.26460342857899	0.668097215840787	15.4321139289069	180
187	PLSB7_013	PLSB7	PLSB	hybrid	0.0860563401715619	0.139294352504435	0.152628507560048	0.548099778827966	0.35965723321893	21.5077675305525	14.9413749619225	16.5147673670715	18.6661758713605	27.5810144316443	33.9914117491663	1.30233548269269	0.800451847496357	14.3328475031384	1
188	PLSB7_013	PLSB7	PLSB	hybrid	0.0860563401715619	0.139294352504435	0.152628507560048	0.548099778827966	0.35965723321893	21.5077675305525	14.9413749619225	16.5147673670715	18.6661758713605	27.5810144316443	33.9914117491663	1.30233548269269	0.800451847496357	14.3328475031384	1
189	PLSB7_013	PLSB7	PLSB	hybrid	0.0860563401715619	0.139294352504435	0.152628507560048	0.548099778827966	0.35965723321893	21.5077675305525	14.9413749619225	16.5147673670715	18.6661758713605	27.5810144316443	33.9914117491663	1.30233548269269	0.800451847496357	14.3328475031384	71
190	PLSB7_016	PLSB7	PLSB	hybrid	0.107703777063974	0.0945835314594366	0.140738683528449	0.454259201819125	0.352195622629266	21.9101546532323	16.0003296438591	17.3730797774046	20.0656742040039	26.1190202174079	31.8893062420743	1.26115547352339	0.797398058056099	15.9105476091262	0.5
191	PLSB7_016	PLSB7	PLSB	hybrid	0.107703777063974	0.0945835314594366	0.140738683528449	0.454259201819125	0.352195622629266	21.9101546532323	16.0003296438591	17.3730797774046	20.0656742040039	26.1190202174079	31.8893062420743	1.26115547352339	0.797398058056099	15.9105476091262	15
192	PLSB7_016	PLSB7	PLSB	hybrid	0.107703777063974	0.0945835314594366	0.140738683528449	0.454259201819125	0.352195622629266	21.9101546532323	16.0003296438591	17.3730797774046	20.0656742040039	26.1190202174079	31.8893062420743	1.26115547352339	0.797398058056099	15.9105476091262	15
193	PLSB7_017	PLSB7	PLSB	hybrid	0.133336094585763	0.096649888449128	0.139621905069173	0.513555351027504	0.347288405154078	20.2513324927307	15.6307484619235	16.7157855091167	20.0491878737608	26.234780734505	32.2385226524794	1.21150947298802	0.779620030514057	16.5489319900342	180
194	PLSB7_017	PLSB7	PLSB	hybrid	0.133336094585763	0.096649888449128	0.139621905069173	0.513555351027504	0.347288405154078	20.2513324927307	15.6307484619235	16.7157855091167	20.0491878737608	26.234780734505	32.2385226524794	1.21150947298802	0.779620030514057	16.5489319900342	180
195	PLSB7_017	PLSB7	PLSB	hybrid	0.133336094585763	0.096649888449128	0.139621905069173	0.513555351027504	0.347288405154078	20.2513324927307	15.6307484619235	16.7157855091167	20.0491878737608	26.234780734505	32.2385226524794	1.21150947298802	0.779620030514057	16.5489319900342	180
196	PLSB7_018	PLSB7	PLSB	hybrid	0.0913392928792963	0.111456249138792	0.187072384078719	0.469471521319354	0.376664127882824	21.8584523521507	16.1048445583436	17.6817773624335	19.9652596844159	27.0984596292986	34.9554997606048	1.23621352673464	0.806643380196774	16.1503326509883	180
197	PLSB7_018	PLSB7	PLSB	hybrid	0.0913392928792963	0.111456249138792	0.187072384078719	0.469471521319354	0.376664127882824	21.8584523521507	16.1048445583436	17.6817773624335	19.9652596844159	27.0984596292986	34.9554997606048	1.23621352673464	0.806643380196774	16.1503326509883	77
198	PLSB7_018	PLSB7	PLSB	hybrid	0.0913392928792963	0.111456249138792	0.187072384078719	0.469471521319354	0.376664127882824	21.8584523521507	16.1048445583436	17.6817773624335	19.9652596844159	27.0984596292986	34.9554997606048	1.23621352673464	0.806643380196774	16.1503326509883	99
199	PLSB7_019	PLSB7	PLSB	hybrid	0.114163659526542	0.0962820739205733	0.137116469311203	0.487409742972868	0.368476139345857	20.9433928415454	15.3852061700881	16.9155183865882	19.7696098747518	25.9316626056685	31.5534378474278	1.2381171160649	0.778225077154246	15.9674796658861	49
200	PLSB7_019	PLSB7	PLSB	hybrid	0.114163659526542	0.0962820739205733	0.137116469311203	0.487409742972868	0.368476139345857	20.9433928415454	15.3852061700881	16.9155183865882	19.7696098747518	25.9316626056685	31.5534378474278	1.2381171160649	0.778225077154246	15.9674796658861	18
201	PLSB7_019	PLSB7	PLSB	hybrid	0.114163659526542	0.0962820739205733	0.137116469311203	0.487409742972868	0.368476139345857	20.9433928415454	15.3852061700881	16.9155183865882	19.7696098747518	25.9316626056685	31.5534378474278	1.2381171160649	0.778225077154246	15.9674796658861	14
202	PLSB7_020	PLSB7	PLSB	hybrid	0.0931866759222888	0.114023693009459	0.0929452757014216	0.461036180156597	0.311746153984744	18.7834576796354	13.4439359518834	17.1974584309	19.5271253289572	26.8246416815626	30.8212885367238	1.09222288602168	0.688474915042773	17.8783337896197	180
203	PLSB7_020	PLSB7	PLSB	hybrid	0.0931866759222888	0.114023693009459	0.0929452757014216	0.461036180156597	0.311746153984744	18.7834576796354	13.4439359518834	17.1974584309	19.5271253289572	26.8246416815626	30.8212885367238	1.09222288602168	0.688474915042773	17.8783337896197	180
204	PLSB7_020	PLSB7	PLSB	hybrid	0.0931866759222888	0.114023693009459	0.0929452757014216	0.461036180156597	0.311746153984744	18.7834576796354	13.4439359518834	17.1974584309	19.5271253289572	26.8246416815626	30.8212885367238	1.09222288602168	0.688474915042773	17.8783337896197	115
205	PLSB7_021	PLSB7	PLSB	hybrid	0.0854015661699036	0.119938515329073	0.0804460634862778	0.475926172581633	0.328438930075806	18.7079301274711	12.9084939100514	16.960462529137	19.0955016833846	26.7715666644453	30.0698552673827	1.10303183626814	0.675996584121343	17.3118318578998	76
206	PLSB7_021	PLSB7	PLSB	hybrid	0.0854015661699036	0.119938515329073	0.0804460634862778	0.475926172581633	0.328438930075806	18.7079301274711	12.9084939100514	16.960462529137	19.0955016833846	26.7715666644453	30.0698552673827	1.10303183626814	0.675996584121343	17.3118318578998	25
207	PLSB7_021	PLSB7	PLSB	hybrid	0.0854015661699036	0.119938515329073	0.0804460634862778	0.475926172581633	0.328438930075806	18.7079301274711	12.9084939100514	16.960462529137	19.0955016833846	26.7715666644453	30.0698552673827	1.10303183626814	0.675996584121343	17.3118318578998	180
208	PLSB7_022	PLSB7	PLSB	hybrid	0.06657675489255	0.0869097431239965	0.123641345833263	0.507343148146485	0.34021578750528	20.1593551801808	12.7108899584922	17.6318531648642	19.2962720371779	24.8584955971137	29.9277907762775	1.14334863112139	0.658722572629689	16.8769800496042	1
209	PLSB7_022	PLSB7	PLSB	hybrid	0.06657675489255	0.0869097431239965	0.123641345833263	0.507343148146485	0.34021578750528	20.1593551801808	12.7108899584922	17.6318531648642	19.2962720371779	24.8584955971137	29.9277907762775	1.14334863112139	0.658722572629689	16.8769800496042	30
210	PLSB7_022	PLSB7	PLSB	hybrid	0.06657675489255	0.0869097431239965	0.123641345833263	0.507343148146485	0.34021578750528	20.1593551801808	12.7108899584922	17.6318531648642	19.2962720371779	24.8584955971137	29.9277907762775	1.14334863112139	0.658722572629689	16.8769800496042	120
211	PLSB7_025	PLSB7	PLSB	hybrid	0.110971063771919	0.11876370929559	0.135604587199371	0.540756397794695	0.339613650464216	21.0487440587167	13.7789129583515	16.9923806553779	19.7666572496759	27.3675346445937	32.9273227197679	1.23871660396537	0.697078559328864	15.9573684460182	1
212	PLSB7_025	PLSB7	PLSB	hybrid	0.110971063771919	0.11876370929559	0.135604587199371	0.540756397794695	0.339613650464216	21.0487440587167	13.7789129583515	16.9923806553779	19.7666572496759	27.3675346445937	32.9273227197679	1.23871660396537	0.697078559328864	15.9573684460182	1
213	PLSB7_025	PLSB7	PLSB	hybrid	0.110971063771919	0.11876370929559	0.135604587199371	0.540756397794695	0.339613650464216	21.0487440587167	13.7789129583515	16.9923806553779	19.7666572496759	27.3675346445937	32.9273227197679	1.23871660396537	0.697078559328864	15.9573684460182	1
214	SB19_001	SB19	SB	SB	0.127177160360645	0.0831023368037555	0.0443090799861803	0.477171025799989	0.296000569421774	15.2053270068177	11.1970665214676	15.1853804639186	18.3648094729347	23.6833590283751	25.5000313078085	1.00131353593323	0.60970229710084	18.3407182804322	27
215	SB19_001	SB19	SB	SB	0.127177160360645	0.0831023368037555	0.0443090799861803	0.477171025799989	0.296000569421774	15.2053270068177	11.1970665214676	15.1853804639186	18.3648094729347	23.6833590283751	25.5000313078085	1.00131353593323	0.60970229710084	18.3407182804322	180
216	SB19_001	SB19	SB	SB	0.127177160360645	0.0831023368037555	0.0443090799861803	0.477171025799989	0.296000569421774	15.2053270068177	11.1970665214676	15.1853804639186	18.3648094729347	23.6833590283751	25.5000313078085	1.00131353593323	0.60970229710084	18.3407182804322	20
217	SB19_007	SB19	SB	SB	0.15917153875929	0.096211487569397	0.0453251494873065	0.531264261353174	0.332544389992736	15.609154224039	13.62365794901	15.217204783043	19.1964932520253	25.3540284564667	27.2123595854463	1.02575699325758	0.709695139114674	18.7144649056318	180
218	SB19_007	SB19	SB	SB	0.15917153875929	0.096211487569397	0.0453251494873065	0.531264261353174	0.332544389992736	15.609154224039	13.62365794901	15.217204783043	19.1964932520253	25.3540284564667	27.2123595854463	1.02575699325758	0.709695139114674	18.7144649056318	180
219	SB19_007	SB19	SB	SB	0.15917153875929	0.096211487569397	0.0453251494873065	0.531264261353174	0.332544389992736	15.609154224039	13.62365794901	15.217204783043	19.1964932520253	25.3540284564667	27.2123595854463	1.02575699325758	0.709695139114674	18.7144649056318	180
220	SB19_008	SB19	SB	SB	0.154998519826413	0.146349995221286	-0.00771321137485415	0.561147573924144	0.394654660876461	14.3737025057407	13.9475564569101	14.2956114535778	18.1705744492381	27.5369741434004	27.2207324770314	1.00546258916007	0.767590287025563	18.0718553282199	119
221	SB19_008	SB19	SB	SB	0.154998519826413	0.146349995221286	-0.00771321137485415	0.561147573924144	0.394654660876461	14.3737025057407	13.9475564569101	14.2956114535778	18.1705744492381	27.5369741434004	27.2207324770314	1.00546258916007	0.767590287025563	18.0718553282199	180
222	SB19_008	SB19	SB	SB	0.154998519826413	0.146349995221286	-0.00771321137485415	0.561147573924144	0.394654660876461	14.3737025057407	13.9475564569101	14.2956114535778	18.1705744492381	27.5369741434004	27.2207324770314	1.00546258916007	0.767590287025563	18.0718553282199	35
223	SB19_010	SB19	SB	SB	0.116377325200162	0.0867980203834518	0.0850406479535669	0.476283074919835	0.342104355140368	15.4333138471362	13.2867950749434	16.1933713061297	19.1028044361337	24.6578777406746	28.1445443067709	0.953063667557248	0.695541595442966	20.043576401454	5
224	SB19_010	SB19	SB	SB	0.116377325200162	0.0867980203834518	0.0850406479535669	0.476283074919835	0.342104355140368	15.4333138471362	13.2867950749434	16.1933713061297	19.1028044361337	24.6578777406746	28.1445443067709	0.953063667557248	0.695541595442966	20.043576401454	160
225	SB19_010	SB19	SB	SB	0.116377325200162	0.0867980203834518	0.0850406479535669	0.476283074919835	0.342104355140368	15.4333138471362	13.2867950749434	16.1933713061297	19.1028044361337	24.6578777406746	28.1445443067709	0.953063667557248	0.695541595442966	20.043576401454	180
226	SB19_017	SB19	SB	SB	0.113385877481503	0.0574873556301315	0.066285906484946	0.41663681001376	0.340889993995537	14.0634087471809	10.9216755961526	15.2959016490194	18.130548586057	21.8097393463854	24.5937474187531	0.919423324618619	0.602390796081686	19.7194786129421	180
227	SB19_017	SB19	SB	SB	0.113385877481503	0.0574873556301315	0.066285906484946	0.41663681001376	0.340889993995537	14.0634087471809	10.9216755961526	15.2959016490194	18.130548586057	21.8097393463854	24.5937474187531	0.919423324618619	0.602390796081686	19.7194786129421	180
228	SB19_017	SB19	SB	SB	0.113385877481503	0.0574873556301315	0.066285906484946	0.41663681001376	0.340889993995537	14.0634087471809	10.9216755961526	15.2959016490194	18.130548586057	21.8097393463854	24.5937474187531	0.919423324618619	0.602390796081686	19.7194786129421	180
229	SB19_020	SB19	SB	SB	0.109207203399301	0.104798867549574	0.038256558479274	0.455610460472289	0.299309798566855	15.6610036673468	11.5181119345182	16.000754415266	18.7309345002486	25.4380620234213	27.0830940380301	0.978766579431086	0.614924574871873	19.1372845108136	1
230	SB19_020	SB19	SB	SB	0.109207203399301	0.104798867549574	0.038256558479274	0.455610460472289	0.299309798566855	15.6610036673468	11.5181119345182	16.000754415266	18.7309345002486	25.4380620234213	27.0830940380301	0.978766579431086	0.614924574871873	19.1372845108136	33
231	SB19_020	SB19	SB	SB	0.109207203399301	0.104798867549574	0.038256558479274	0.455610460472289	0.299309798566855	15.6610036673468	11.5181119345182	16.000754415266	18.7309345002486	25.4380620234213	27.0830940380301	0.978766579431086	0.614924574871873	19.1372845108136	8
232	SB19_021	SB19	SB	SB	0.0771449906921057	0.106044805961786	0.0702173291663543	0.49113823637263	0.367017648665047	19.4293923266371	13.1392984180717	16.2579580452633	18.1865828125659	24.9734503941202	27.9225782191071	1.19506965589063	0.722472085794655	15.2180107016543	1
233	SB19_021	SB19	SB	SB	0.0771449906921057	0.106044805961786	0.0702173291663543	0.49113823637263	0.367017648665047	19.4293923266371	13.1392984180717	16.2579580452633	18.1865828125659	24.9734503941202	27.9225782191071	1.19506965589063	0.722472085794655	15.2180107016543	1
234	SB19_021	SB19	SB	SB	0.0771449906921057	0.106044805961786	0.0702173291663543	0.49113823637263	0.367017648665047	19.4293923266371	13.1392984180717	16.2579580452633	18.1865828125659	24.9734503941202	27.9225782191071	1.19506965589063	0.722472085794655	15.2180107016543	180
235	SB19_022	SB19	SB	SB	0.107710933248691	0.0760178726037115	0.0673852775697334	0.479909737805953	0.308918767864139	16.2798011672792	11.26578374953	15.054973325616	17.7477466568333	22.6128905034708	25.3756868838299	1.08135702502901	0.63477262592051	16.4124764033018	180
236	SB19_022	SB19	SB	SB	0.107710933248691	0.0760178726037115	0.0673852775697334	0.479909737805953	0.308918767864139	16.2798011672792	11.26578374953	15.054973325616	17.7477466568333	22.6128905034708	25.3756868838299	1.08135702502901	0.63477262592051	16.4124764033018	8
237	SB19_022	SB19	SB	SB	0.107710933248691	0.0760178726037115	0.0673852775697334	0.479909737805953	0.308918767864139	16.2798011672792	11.26578374953	15.054973325616	17.7477466568333	22.6128905034708	25.3756868838299	1.08135702502901	0.63477262592051	16.4124764033018	180
238	SB20_001	SB20	SB	SB	0.114829847613711	0.119325321308246	0.0370535799898472	0.460160084437736	0.294100522812254	13.7798957169254	10.0830360158203	15.0657145086654	17.9364606990082	25.5732812627359	27.0924780423197	0.914652651157005	0.562153045967305	19.6101336133659	48
239	SB20_001	SB20	SB	SB	0.114829847613711	0.119325321308246	0.0370535799898472	0.460160084437736	0.294100522812254	13.7798957169254	10.0830360158203	15.0657145086654	17.9364606990082	25.5732812627359	27.0924780423197	0.914652651157005	0.562153045967305	19.6101336133659	1
240	SB20_001	SB20	SB	SB	0.114829847613711	0.119325321308246	0.0370535799898472	0.460160084437736	0.294100522812254	13.7798957169254	10.0830360158203	15.0657145086654	17.9364606990082	25.5732812627359	27.0924780423197	0.914652651157005	0.562153045967305	19.6101336133659	55
241	SB20_002	SB20	SB	SB	0.113106195319601	NA	NA	0.473747371714492	0.289514033212281	12.7711085510228	10.2743207613464	14.7759790530466	17.6036339360367	NA	26.3023829862643	0.864315556023308	0.583647717208756	20.3671376887286	0.5
242	SB20_002	SB20	SB	SB	0.113106195319601	NA	NA	0.473747371714492	0.289514033212281	12.7711085510228	10.2743207613464	14.7759790530466	17.6036339360367	NA	26.3023829862643	0.864315556023308	0.583647717208756	20.3671376887286	1
243	SB20_002	SB20	SB	SB	0.113106195319601	NA	NA	0.473747371714492	0.289514033212281	12.7711085510228	10.2743207613464	14.7759790530466	17.6036339360367	NA	26.3023829862643	0.864315556023308	0.583647717208756	20.3671376887286	1
244	SB20_003	SB20	SB	SB	0.0917646804634001	0.12396377518614	0.111419469489912	0.43363677855708	0.214378269266485	12.1986298415919	9.01781808782586	14.9571990009309	17.2513160125159	25.1849976244288	29.976034812495	0.81556913435682	0.522732183520573	21.1524876135985	25
245	SB20_003	SB20	SB	SB	0.0917646804634001	0.12396377518614	0.111419469489912	0.43363677855708	0.214378269266485	12.1986298415919	9.01781808782586	14.9571990009309	17.2513160125159	25.1849976244288	29.976034812495	0.81556913435682	0.522732183520573	21.1524876135985	26
246	SB20_003	SB20	SB	SB	0.0917646804634001	0.12396377518614	0.111419469489912	0.43363677855708	0.214378269266485	12.1986298415919	9.01781808782586	14.9571990009309	17.2513160125159	25.1849976244288	29.976034812495	0.81556913435682	0.522732183520573	21.1524876135985	30
247	SB20_005	SB20	SB	SB	0.108931636766404	0.123236599239695	-0.00366109000969897	0.424125042178487	0.255388850968865	14.9744552627332	10.1918622607263	16.2426914257047	18.9659823448648	26.8531246962053	26.7030200058076	0.921919580337254	0.537375922607344	20.5722741433984	0.5
248	SB20_005	SB20	SB	SB	0.108931636766404	0.123236599239695	-0.00366109000969897	0.424125042178487	0.255388850968865	14.9744552627332	10.1918622607263	16.2426914257047	18.9659823448648	26.8531246962053	26.7030200058076	0.921919580337254	0.537375922607344	20.5722741433984	180
249	SB20_005	SB20	SB	SB	0.108931636766404	0.123236599239695	-0.00366109000969897	0.424125042178487	0.255388850968865	14.9744552627332	10.1918622607263	16.2426914257047	18.9659823448648	26.8531246962053	26.7030200058076	0.921919580337254	0.537375922607344	20.5722741433984	80
250	SB20_007	SB20	SB	SB	0.0792895874811311	0.0811625731657468	0.0920624274079035	0.44360953639205	0.299696186590261	15.0183093772854	9.45995309116877	15.5946313509335	17.5768710379618	22.7712757205696	26.5458352442936	0.963043565398959	0.538204613934845	18.2513768530089	1
251	SB20_007	SB20	SB	SB	0.0792895874811311	0.0811625731657468	0.0920624274079035	0.44360953639205	0.299696186590261	15.0183093772854	9.45995309116877	15.5946313509335	17.5768710379618	22.7712757205696	26.5458352442936	0.963043565398959	0.538204613934845	18.2513768530089	18
252	SB20_007	SB20	SB	SB	0.0792895874811311	0.0811625731657468	0.0920624274079035	0.44360953639205	0.299696186590261	15.0183093772854	9.45995309116877	15.5946313509335	17.5768710379618	22.7712757205696	26.5458352442936	0.963043565398959	0.538204613934845	18.2513768530089	59
253	SB20_008	SB20	SB	SB	0.0971264460002694	0.0925874928601482	0.096221103213701	0.388949774696296	0.275681141381317	12.8084233104147	9.21531450448367	15.2701819233839	17.6983430733907	23.6239426164402	27.6652289514156	0.838786556354025	0.520687980014289	21.0999364967418	1
254	SB20_008	SB20	SB	SB	0.0971264460002694	0.0925874928601482	0.096221103213701	0.388949774696296	0.275681141381317	12.8084233104147	9.21531450448367	15.2701819233839	17.6983430733907	23.6239426164402	27.6652289514156	0.838786556354025	0.520687980014289	21.0999364967418	180
255	SB20_008	SB20	SB	SB	0.0971264460002694	0.0925874928601482	0.096221103213701	0.388949774696296	0.275681141381317	12.8084233104147	9.21531450448367	15.2701819233839	17.6983430733907	23.6239426164402	27.6652289514156	0.838786556354025	0.520687980014289	21.0999364967418	1
256	SB20_010	SB20	SB	SB	0.0607038148368243	0.12188203121141	0.0568095471321629	0.432242014951954	0.312953393466873	13.1350657928389	9.69091129340502	15.3085393719957	16.8261347429163	24.6265847404465	27.0125857199974	0.858022145265354	0.575943996733107	19.6103735034865	7
257	SB20_010	SB20	SB	SB	0.0607038148368243	0.12188203121141	0.0568095471321629	0.432242014951954	0.312953393466873	13.1350657928389	9.69091129340502	15.3085393719957	16.8261347429163	24.6265847404465	27.0125857199974	0.858022145265354	0.575943996733107	19.6103735034865	7
258	SB20_010	SB20	SB	SB	0.0607038148368243	0.12188203121141	0.0568095471321629	0.432242014951954	0.312953393466873	13.1350657928389	9.69091129340502	15.3085393719957	16.8261347429163	24.6265847404465	27.0125857199974	0.858022145265354	0.575943996733107	19.6103735034865	180
259	SB20_012	SB20	SB	SB	0.113119213309141	0.107577204859393	0.0533047177733327	0.423619881066798	0.323793449987597	13.6736068637347	11.0945514326064	15.1482928118364	17.9762731445649	24.8612142555661	27.0467076842727	0.902650023575633	0.617177506337614	19.9149977012754	1
260	SB20_012	SB20	SB	SB	0.113119213309141	0.107577204859393	0.0533047177733327	0.423619881066798	0.323793449987597	13.6736068637347	11.0945514326064	15.1482928118364	17.9762731445649	24.8612142555661	27.0467076842727	0.902650023575633	0.617177506337614	19.9149977012754	1
261	SB20_012	SB20	SB	SB	0.113119213309141	0.107577204859393	0.0533047177733327	0.423619881066798	0.323793449987597	13.6736068637347	11.0945514326064	15.1482928118364	17.9762731445649	24.8612142555661	27.0467076842727	0.902650023575633	0.617177506337614	19.9149977012754	1
262	SB20_013	SB20	SB	SB	0.0606574045569053	0.118389491203677	0.229949273692435	0.435901659865473	0.273953105400903	14.1347147611743	8.49201583872181	15.3182057059026	16.8346408198252	24.4115682568606	34.0694377519428	0.922739584031551	0.504437007573172	18.2441949073788	1
263	SB20_013	SB20	SB	SB	0.0606574045569053	0.118389491203677	0.229949273692435	0.435901659865473	0.273953105400903	14.1347147611743	8.49201583872181	15.3182057059026	16.8346408198252	24.4115682568606	34.0694377519428	0.922739584031551	0.504437007573172	18.2441949073788	1
264	SB20_013	SB20	SB	SB	0.0606574045569053	0.118389491203677	0.229949273692435	0.435901659865473	0.273953105400903	14.1347147611743	8.49201583872181	15.3182057059026	16.8346408198252	24.4115682568606	34.0694377519428	0.922739584031551	0.504437007573172	18.2441949073788	34
265	SB20_014	SB20	SB	SB	0.0896021083527046	0.0676311173615801	0.124338541779589	0.403384606275121	0.237206424702607	13.0952994962524	8.09106513580867	15.5422162746334	17.782268983451	22.1106604945921	27.3328792493348	0.842563201081262	0.455007465208102	21.1049675094177	180
266	SB20_014	SB20	SB	SB	0.0896021083527046	0.0676311173615801	0.124338541779589	0.403384606275121	0.237206424702607	13.0952994962524	8.09106513580867	15.5422162746334	17.782268983451	22.1106604945921	27.3328792493348	0.842563201081262	0.455007465208102	21.1049675094177	82
267	SB20_014	SB20	SB	SB	0.0896021083527046	0.0676311173615801	0.124338541779589	0.403384606275121	0.237206424702607	13.0952994962524	8.09106513580867	15.5422162746334	17.782268983451	22.1106604945921	27.3328792493348	0.842563201081262	0.455007465208102	21.1049675094177	27
268	SB20_015	SB20	SB	SB	0.13068059886779	0.0897057099695913	0.0609038865209229	0.403629961464464	0.270091756158182	11.5294773182312	10.1214545681827	15.3061215257382	18.573136497433	24.3143019354868	26.8113612828447	0.753259230226522	0.544951283246185	24.6570314071659	1
269	SB20_015	SB20	SB	SB	0.13068059886779	0.0897057099695913	0.0609038865209229	0.403629961464464	0.270091756158182	11.5294773182312	10.1214545681827	15.3061215257382	18.573136497433	24.3143019354868	26.8113612828447	0.753259230226522	0.544951283246185	24.6570314071659	40
270	SB20_015	SB20	SB	SB	0.13068059886779	0.0897057099695913	0.0609038865209229	0.403629961464464	0.270091756158182	11.5294773182312	10.1214545681827	15.3061215257382	18.573136497433	24.3143019354868	26.8113612828447	0.753259230226522	0.544951283246185	24.6570314071659	7
271	SB20_017	SB20	SB	SB	NA	NA	0.122075068593665	0.464502495043209	NA	14.527914089579	NA	15.8831872334954	NA	21.4969634105426	26.6241162914765	0.914672469448806	NA	NA	180
272	SB20_017	SB20	SB	SB	NA	NA	0.122075068593665	0.464502495043209	NA	14.527914089579	NA	15.8831872334954	NA	21.4969634105426	26.6241162914765	0.914672469448806	NA	NA	59
273	SB20_017	SB20	SB	SB	NA	NA	0.122075068593665	0.464502495043209	NA	14.527914089579	NA	15.8831872334954	NA	21.4969634105426	26.6241162914765	0.914672469448806	NA	NA	180
274	SB20_019	SB20	SB	SB	0.117462919634023	0.103778846769655	0.170619368011788	0.444101288267606	0.29118234813831	12.9119702144167	9.91648934266814	14.8028499887097	17.7394229795603	24.3812691728182	31.5472826293133	0.872262451099946	0.559008562685162	20.3372539505632	24
275	SB20_019	SB20	SB	SB	0.117462919634023	0.103778846769655	0.170619368011788	0.444101288267606	0.29118234813831	12.9119702144167	9.91648934266814	14.8028499887097	17.7394229795603	24.3812691728182	31.5472826293133	0.872262451099946	0.559008562685162	20.3372539505632	0.5
276	SB20_019	SB20	SB	SB	0.117462919634023	0.103778846769655	0.170619368011788	0.444101288267606	0.29118234813831	12.9119702144167	9.91648934266814	14.8028499887097	17.7394229795603	24.3812691728182	31.5472826293133	0.872262451099946	0.559008562685162	20.3372539505632	30
277	SBPL1_001	SBPL1	SBPL	hybrid	0.106602863520315	0.0807401798661431	0.200369236409678	0.430589154705929	0.263200762956226	12.0026297949847	8.99366022332323	15.604264657362	18.2693362453699	23.436707756803	31.4514772131902	0.769189068407777	0.492281717438013	23.7514247091257	NA
278	SBPL1_001	SBPL1	SBPL	hybrid	0.106602863520315	0.0807401798661431	0.200369236409678	0.430589154705929	0.263200762956226	12.0026297949847	8.99366022332323	15.604264657362	18.2693362453699	23.436707756803	31.4514772131902	0.769189068407777	0.492281717438013	23.7514247091257	NA
279	SBPL1_001	SBPL1	SBPL	hybrid	0.106602863520315	0.0807401798661431	0.200369236409678	0.430589154705929	0.263200762956226	12.0026297949847	8.99366022332323	15.604264657362	18.2693362453699	23.436707756803	31.4514772131902	0.769189068407777	0.492281717438013	23.7514247091257	NA
280	SBPL1_003	SBPL1	SBPL	hybrid	0.0851323829374185	0.110495103979829	0.0829930386767029	0.365699490155187	0.257445906088361	10.9988981401068	8.27947456322521	14.9831199220075	17.111429495443	24.183116150152	27.5858307358969	0.734085971236966	0.483856393495946	23.3098440317686	1
281	SBPL1_003	SBPL1	SBPL	hybrid	0.0851323829374185	0.110495103979829	0.0829930386767029	0.365699490155187	0.257445906088361	10.9988981401068	8.27947456322521	14.9831199220075	17.111429495443	24.183116150152	27.5858307358969	0.734085971236966	0.483856393495946	23.3098440317686	22
282	SBPL1_003	SBPL1	SBPL	hybrid	0.0851323829374185	0.110495103979829	0.0829930386767029	0.365699490155187	0.257445906088361	10.9988981401068	8.27947456322521	14.9831199220075	17.111429495443	24.183116150152	27.5858307358969	0.734085971236966	0.483856393495946	23.3098440317686	82
283	SBPL1_011	SBPL1	SBPL	hybrid	0.108242379190295	0.082008570500732	0.0714287322733888	0.357026024573876	0.26372169954137	10.938750103005	8.7827860787003	14.6714954533024	17.3775549330598	22.6261034451066	25.5546814683156	0.745578399817637	0.505409772118835	23.3074817313783	110
284	SBPL1_011	SBPL1	SBPL	hybrid	0.108242379190295	0.082008570500732	0.0714287322733888	0.357026024573876	0.26372169954137	10.938750103005	8.7827860787003	14.6714954533024	17.3775549330598	22.6261034451066	25.5546814683156	0.745578399817637	0.505409772118835	23.3074817313783	40
285	SBPL1_011	SBPL1	SBPL	hybrid	0.108242379190295	0.082008570500732	0.0714287322733888	0.357026024573876	0.26372169954137	10.938750103005	8.7827860787003	14.6714954533024	17.3775549330598	22.6261034451066	25.5546814683156	0.745578399817637	0.505409772118835	23.3074817313783	133
286	SBPL1_013	SBPL1	SBPL	hybrid	0.0499422981870195	0.136631220542199	0.0604675717589245	0.359806391578417	0.254834906821246	11.3217261270951	7.34446225702146	15.07865959976	16.3272170544355	25.0716151691362	27.4903180394932	0.75084433415257	0.449829400352477	21.7451425172742	180
287	SBPL1_013	SBPL1	SBPL	hybrid	0.0499422981870195	0.136631220542199	0.0604675717589245	0.359806391578417	0.254834906821246	11.3217261270951	7.34446225702146	15.07865959976	16.3272170544355	25.0716151691362	27.4903180394932	0.75084433415257	0.449829400352477	21.7451425172742	180
288	SBPL1_013	SBPL1	SBPL	hybrid	0.0499422981870195	0.136631220542199	0.0604675717589245	0.359806391578417	0.254834906821246	11.3217261270951	7.34446225702146	15.07865959976	16.3272170544355	25.0716151691362	27.4903180394932	0.75084433415257	0.449829400352477	21.7451425172742	1
289	SBPL1_016	SBPL1	SBPL	hybrid	0.0885953493885733	0.0923892897472987	0.142406821711858	0.396859524955001	0.260949811015735	11.3056263069845	8.26839467024699	15.2288231270155	17.4437068617298	23.3566214055569	29.1953010957431	0.74238345357946	0.474004449615421	23.496896081969	101
290	SBPL1_016	SBPL1	SBPL	hybrid	0.0885953493885733	0.0923892897472987	0.142406821711858	0.396859524955001	0.260949811015735	11.3056263069845	8.26839467024699	15.2288231270155	17.4437068617298	23.3566214055569	29.1953010957431	0.74238345357946	0.474004449615421	23.496896081969	180
291	SBPL1_016	SBPL1	SBPL	hybrid	0.0885953493885733	0.0923892897472987	0.142406821711858	0.396859524955001	0.260949811015735	11.3056263069845	8.26839467024699	15.2288231270155	17.4437068617298	23.3566214055569	29.1953010957431	0.74238345357946	0.474004449615421	23.496896081969	50
292	SBPL1_022	SBPL1	SBPL	hybrid	0.13453262600279	0.0970257327644444	0.144113949614359	0.359261644979635	0.273922028116836	11.0120816167741	9.32752596593297	15.1202962998909	18.4836119499607	24.6932588468851	30.6019307810738	0.728298004110774	0.504637621217363	25.3791879774935	1
293	SBPL1_022	SBPL1	SBPL	hybrid	0.13453262600279	0.0970257327644444	0.144113949614359	0.359261644979635	0.273922028116836	11.0120816167741	9.32752596593297	15.1202962998909	18.4836119499607	24.6932588468851	30.6019307810738	0.728298004110774	0.504637621217363	25.3791879774935	40
294	SBPL1_022	SBPL1	SBPL	hybrid	0.13453262600279	0.0970257327644444	0.144113949614359	0.359261644979635	0.273922028116836	11.0120816167741	9.32752596593297	15.1202962998909	18.4836119499607	24.6932588468851	30.6019307810738	0.728298004110774	0.504637621217363	25.3791879774935	0.5
295	SBPL1_024	SBPL1	SBPL	hybrid	0.0821571808195587	0.106850499566011	0.0946125627169351	0.343074805448755	0.26060872006709	11.4409143898449	8.53817852792097	15.2395015783857	17.2934310988747	24.1318630710993	28.0109781424937	0.750740720160539	0.493723800621415	23.0351579905998	180
296	SBPL1_024	SBPL1	SBPL	hybrid	0.0821571808195587	0.106850499566011	0.0946125627169351	0.343074805448755	0.26060872006709	11.4409143898449	8.53817852792097	15.2395015783857	17.2934310988747	24.1318630710993	28.0109781424937	0.750740720160539	0.493723800621415	23.0351579905998	16
297	SBPL1_024	SBPL1	SBPL	hybrid	0.0821571808195587	0.106850499566011	0.0946125627169351	0.343074805448755	0.26060872006709	11.4409143898449	8.53817852792097	15.2395015783857	17.2934310988747	24.1318630710993	28.0109781424937	0.750740720160539	0.493723800621415	23.0351579905998	180
298	SBPL1_025	SBPL1	SBPL	hybrid	0.122029195170519	0.0806570251720837	0.129162526041218	0.382562876997749	0.25408182309197	11.0719854012419	8.50442788658573	14.8517766629271	17.9025065421901	23.0645561532034	28.3602197208934	0.745499050553303	0.47504118300662	24.014123866292	1
299	SBPL1_025	SBPL1	SBPL	hybrid	0.122029195170519	0.0806570251720837	0.129162526041218	0.382562876997749	0.25408182309197	11.0719854012419	8.50442788658573	14.8517766629271	17.9025065421901	23.0645561532034	28.3602197208934	0.745499050553303	0.47504118300662	24.014123866292	22
300	SBPL1_025	SBPL1	SBPL	hybrid	0.122029195170519	0.0806570251720837	0.129162526041218	0.382562876997749	0.25408182309197	11.0719854012419	8.50442788658573	14.8517766629271	17.9025065421901	23.0645561532034	28.3602197208934	0.745499050553303	0.47504118300662	24.014123866292	1
301	SBPL1_027	SBPL1	SBPL	hybrid	0.108226810499732	0.0650306382146603	0.0683353126430364	0.388003069200877	0.269801869605762	12.5949215510328	9.05517514125963	15.662413717525	18.3680839800183	22.5300448257565	25.331792644121	0.804149461135743	0.492984197541252	22.8416294081402	21
302	SBPL1_027	SBPL1	SBPL	hybrid	0.108226810499732	0.0650306382146603	0.0683353126430364	0.388003069200877	0.269801869605762	12.5949215510328	9.05517514125963	15.662413717525	18.3680839800183	22.5300448257565	25.331792644121	0.804149461135743	0.492984197541252	22.8416294081402	1
303	SBPL1_027	SBPL1	SBPL	hybrid	0.108226810499732	0.0650306382146603	0.0683353126430364	0.388003069200877	0.269801869605762	12.5949215510328	9.05517514125963	15.662413717525	18.3680839800183	22.5300448257565	25.331792644121	0.804149461135743	0.492984197541252	22.8416294081402	180
349	PL17_007	PL17	PL	PL	0.112418922472098	NA	NA	0.423713802829922	0.310593739629422	16.0859795074201	11.5737200671136	16.1166120241892	18.9270850859917	NA	NA	0.998099320333379	0.611489831346484	18.9631279176403	NA
350	PL17_008	PL17	PL	PL	0.136357955885566	NA	NA	0.405798991874775	0.319955600714761	15.818978099481	12.0091474323252	15.9645171857971	19.3734660829362	NA	NA	0.990883589862304	0.619876039781166	19.5517074670985	NA
351	PL17_011	PL17	PL	PL	0.146204623459681	NA	NA	0.438064559252005	0.335808088250152	15.5194015465509	12.4502714039214	15.4845877478563	19.1397033343484	NA	NA	1.00224828708788	0.650494481885621	19.0967683167217	NA
352	PL17_012	PL17	PL	PL	0.122568251294469	NA	NA	0.430625463294249	0.327959437672657	16.4341023545987	12.3873051018507	15.8562452724124	18.9204515547741	NA	NA	1.03644350047938	0.654704517278027	18.2551692842138	NA
353	PL17_017	PL17	PL	PL	0.0837048176124085	NA	NA	0.435619682184244	0.341184514015081	19.3639472428255	13.7197354601747	17.3170913508209	19.4097117911311	NA	NA	1.11819859643506	0.706849004653623	17.3580183815393	NA
354	PL17_018	PL17	PL	PL	0.104851235075112	NA	NA	0.44982003555916	0.332839254251552	17.5582489275062	13.739626590234	16.6467510106391	19.2680318875169	NA	NA	1.05475530428037	0.71307887958891	18.2677743447453	NA
355	PL17_019	PL17	PL	PL	0.0788832913877657	NA	NA	0.449369542902707	0.314952623656863	18.2041890289457	11.9548386096104	16.508054088868	18.4801363735621	NA	NA	1.10274590396584	0.646902077341435	16.7582906516374	NA
356	PL17_020	PL17	PL	PL	0.0885250654478968	NA	NA	0.425028348583183	0.311462126072679	15.4254258787569	10.4474082836181	16.4394035223536	18.652530158551	NA	NA	0.938320289892637	0.560106762718654	19.8786388395004	NA
357	PL17_021	PL17	PL	PL	0.105761081275662	NA	NA	0.416591197033844	0.30069734825274	15.5278635448345	11.3386045805812	16.1679711710748	18.8119982029663	NA	NA	0.960408908485347	0.602732599601953	19.5874882425181	NA
358	PL17_022	PL17	PL	PL	0.0748467507680525	NA	NA	0.438540987249727	0.283655451228726	14.6552337729721	9.84992106531813	16.2025129041701	18.0736816733714	NA	NA	0.904503755661275	0.544986972954735	19.9818757636422	NA
359	PL17_023	PL17	PL	PL	0.117751390368638	NA	NA	0.392995274484598	0.317388158253039	17.0836531814745	13.0603976569619	16.1089826843053	19.0527674435212	NA	NA	1.06050478272094	0.685485596550597	17.965753435489	NA
360	PL17_024	PL17	PL	PL	0.127279969962458	NA	NA	0.429959533308885	0.288798804111515	15.394440310573	11.3807359737063	15.9952860651333	19.1772853141947	NA	NA	0.962436073220975	0.593448748727877	19.9257756933552	NA
361	PL17_026	PL17	PL	PL	0.0985982125644091	NA	NA	0.412038575642328	0.262006571006271	14.894610324408	9.64816154176405	16.30981837321	18.7747736873203	NA	NA	0.913229686780164	0.513889632037484	20.5586545850429	NA
362	PL17_027	PL17	PL	PL	0.116953063569403	NA	NA	0.433383221454269	0.309180649073582	18.5052316075056	12.829633884166	16.8693459958074	19.7931725850425	NA	NA	1.09697386087788	0.648184813679707	18.0434313805823	NA
363	PL17_028	PL17	PL	PL	0.0760035133564111	NA	NA	0.416604285020084	0.313939973669147	19.2590734976947	12.2304384991125	17.5036713630941	19.4037591970044	NA	NA	1.10028765384054	0.630312836545644	17.6351694298084	NA
364	PL17_030	PL17	PL	PL	0.12521167606773	NA	NA	0.419117262470388	0.330074937901253	19.6727326384486	13.3759560067669	16.4900884810145	19.6203803827078	NA	NA	1.19300346150952	0.68173785349012	16.4462057451886	NA
365	PL17_031	PL17	PL	PL	0.101708793033701	NA	NA	0.40707342961286	0.264580433198115	14.0868500710408	9.76579679705329	16.1764035757488	18.7191234015914	NA	NA	0.870827066416628	0.521701608966533	21.4957987911639	NA
366	PL17_032	PL17	PL	PL	0.0734778014986277	NA	NA	0.457215477569817	0.307464623411783	18.230385462712	11.5799118168677	16.972697816442	18.8096428539077	NA	NA	1.07410063266734	0.615636985072366	17.5119930869021	NA
367	PL17_032	PL17	PL	PL	0.0734778014986277	NA	NA	0.457215477569817	0.307464623411783	18.230385462712	11.5799118168677	16.972697816442	18.8096428539077	NA	NA	1.07410063266734	0.615636985072366	17.5119930869021	NA
368	PL17_032	PL17	PL	PL	0.0734778014986277	NA	NA	0.457215477569817	0.307464623411783	18.230385462712	11.5799118168677	16.972697816442	18.8096428539077	NA	NA	1.07410063266734	0.615636985072366	17.5119930869021	NA
369	PL17_033	PL17	PL	PL	0.119878717152017	NA	NA	0.399113770453501	0.285335881301046	15.4233407337559	11.4922456132289	16.2315944826906	19.228562411491	NA	NA	0.950204907484803	0.597665356738324	20.2362272179683	NA
370	PL17_034	PL17	PL	PL	0.124949226397965	NA	NA	0.460198341872716	0.31137824445707	17.0031659661563	12.7358139550699	16.2850679641862	19.4087986241353	NA	NA	1.04409548695464	0.656187649823547	18.5891030721203	NA
371	PL17_035	PL17	PL	PL	0.0853849429371454	NA	NA	0.472130686050585	0.340180032365594	20.0560082434056	12.5224473284369	16.735784646647	18.8704082200757	NA	NA	1.19839067404729	0.663602354670558	15.7464578361122	NA
372	PL17_036	PL17	PL	PL	0.104414845608987	NA	NA	0.422901689047346	0.336391674648118	18.082148081474	13.0486758247789	16.4139237632908	19.0242949035155	NA	NA	1.10163470613371	0.685895371731632	17.2691499256437	NA
373	PL17_037	PL17	PL	PL	0.0779700465767773	NA	NA	0.421556738356295	0.29179056934843	16.7142562177767	10.552690540697	16.2650869725794	18.2143381369988	NA	NA	1.02761554524452	0.579361734767692	17.7248565587481	NA
374	PL17_038	PL17	PL	PL	0.147038892231259	NA	NA	0.408635392537982	0.295502206171737	16.2819334598595	11.4225470578116	15.9034400383016	19.5794123440831	NA	NA	1.0237994685833	0.583395806629686	19.1242650000361	NA
375	PLSB2_014	PLSB2	PLSB	hybrid	0.0792610492553813	0.0443107591596087	NA	0.416525162976917	0.269363475039252	13.4554311388495	8.48389692186172	15.5511114223348	17.5326376537193	20.3685262399343	NA	0.865239195670901	0.483891647647322	20.2633419075804	1
376	PLSB2_014	PLSB2	PLSB	hybrid	0.0792610492553813	0.0443107591596087	NA	0.416525162976917	0.269363475039252	13.4554311388495	8.48389692186172	15.5511114223348	17.5326376537193	20.3685262399343	NA	0.865239195670901	0.483891647647322	20.2633419075804	180
377	PLSB2_014	PLSB2	PLSB	hybrid	0.0792610492553813	0.0443107591596087	NA	0.416525162976917	0.269363475039252	13.4554311388495	8.48389692186172	15.5511114223348	17.5326376537193	20.3685262399343	NA	0.865239195670901	0.483891647647322	20.2633419075804	48
378	PLSB2_015	PLSB2	PLSB	hybrid	0.0945933993642331	0.100092183746046	NA	0.374817877080845	0.280955939248819	11.9755729581753	8.22488952214063	15.3646761800825	17.7295111641884	24.1354109239353	NA	0.77942241136845	0.463909548659976	22.7469866218759	1
379	PLSB2_015	PLSB2	PLSB	hybrid	0.0945933993642331	0.100092183746046	NA	0.374817877080845	0.280955939248819	11.9755729581753	8.22488952214063	15.3646761800825	17.7295111641884	24.1354109239353	NA	0.77942241136845	0.463909548659976	22.7469866218759	180
380	PLSB2_015	PLSB2	PLSB	hybrid	0.0945933993642331	0.100092183746046	NA	0.374817877080845	0.280955939248819	11.9755729581753	8.22488952214063	15.3646761800825	17.7295111641884	24.1354109239353	NA	0.77942241136845	0.463909548659976	22.7469866218759	27
381	PLSB2_016	PLSB2	PLSB	hybrid	0.132269880066767	NA	NA	0.415332868650384	0.313569731946803	13.5536164252733	10.3676528055779	15.0368801568218	18.343627158491	NA	NA	0.901358279371828	0.565190990636707	20.3510940968723	NA
382	PLSB2_019	PLSB2	PLSB	hybrid	0.074363070750867	0.104876231924278	NA	0.375970279441283	0.309976724101504	14.3707826373115	10.0980805596282	16.1049315601346	17.9640083289063	24.67608717206	NA	0.892321869462907	0.562128472373236	20.1317584424093	180
383	PLSB2_019	PLSB2	PLSB	hybrid	0.074363070750867	0.104876231924278	NA	0.375970279441283	0.309976724101504	14.3707826373115	10.0980805596282	16.1049315601346	17.9640083289063	24.67608717206	NA	0.892321869462907	0.562128472373236	20.1317584424093	180
384	PLSB2_019	PLSB2	PLSB	hybrid	0.074363070750867	0.104876231924278	NA	0.375970279441283	0.309976724101504	14.3707826373115	10.0980805596282	16.1049315601346	17.9640083289063	24.67608717206	NA	0.892321869462907	0.562128472373236	20.1317584424093	180
385	PLSB2_023	PLSB2	PLSB	hybrid	0.0990142173965149	0.093852816817375	NA	0.359279732862938	0.275702273301988	12.0993370920304	9.56386988573911	15.649969395049	18.1253248299619	24.1319051062739	NA	0.773122092868638	0.527652330397392	23.4443239911935	14
386	PLSB2_023	PLSB2	PLSB	hybrid	0.0990142173965149	0.093852816817375	NA	0.359279732862938	0.275702273301988	12.0993370920304	9.56386988573911	15.649969395049	18.1253248299619	24.1319051062739	NA	0.773122092868638	0.527652330397392	23.4443239911935	10
387	PLSB2_023	PLSB2	PLSB	hybrid	0.0990142173965149	0.093852816817375	NA	0.359279732862938	0.275702273301988	12.0993370920304	9.56386988573911	15.649969395049	18.1253248299619	24.1319051062739	NA	0.773122092868638	0.527652330397392	23.4443239911935	32
388	PLSB2_026	PLSB2	PLSB	hybrid	0.0829896135705739	0.116153387187162	NA	0.419204118194592	0.294118245865026	13.9238055526206	10.2574504267861	15.6612141110858	17.7359544503502	25.1697712303285	NA	0.889062971354477	0.5783421724216	19.9490418809476	118
389	PLSB2_026	PLSB2	PLSB	hybrid	0.0829896135705739	0.116153387187162	NA	0.419204118194592	0.294118245865026	13.9238055526206	10.2574504267861	15.6612141110858	17.7359544503502	25.1697712303285	NA	0.889062971354477	0.5783421724216	19.9490418809476	21
390	PLSB2_026	PLSB2	PLSB	hybrid	0.0829896135705739	0.116153387187162	NA	0.419204118194592	0.294118245865026	13.9238055526206	10.2574504267861	15.6612141110858	17.7359544503502	25.1697712303285	NA	0.889062971354477	0.5783421724216	19.9490418809476	60
391	PLSB2_028	PLSB2	PLSB	hybrid	0.11354144078079	0.108033765216984	NA	0.433551710967606	0.293253199481981	15.5197244491071	11.5823015281308	15.9147028177124	18.7532388372322	25.6673998111191	NA	0.975181542933635	0.617616062412407	19.2305104348231	96
392	PLSB2_028	PLSB2	PLSB	hybrid	0.11354144078079	0.108033765216984	NA	0.433551710967606	0.293253199481981	15.5197244491071	11.5823015281308	15.9147028177124	18.7532388372322	25.6673998111191	NA	0.975181542933635	0.617616062412407	19.2305104348231	68
393	PLSB2_028	PLSB2	PLSB	hybrid	0.11354144078079	0.108033765216984	NA	0.433551710967606	0.293253199481981	15.5197244491071	11.5823015281308	15.9147028177124	18.7532388372322	25.6673998111191	NA	0.975181542933635	0.617616062412407	19.2305104348231	20
394	PLSB2_029	PLSB2	PLSB	hybrid	0.103846082407915	0.104258065359626	NA	0.40967650179763	0.276878098838541	13.8260032083765	9.84598486288679	15.8319805989566	18.4281326591544	25.1006488421705	NA	0.873295866045196	0.534290969410601	21.1018205578002	180
395	PLSB2_029	PLSB2	PLSB	hybrid	0.103846082407915	0.104258065359626	NA	0.40967650179763	0.276878098838541	13.8260032083765	9.84598486288679	15.8319805989566	18.4281326591544	25.1006488421705	NA	0.873295866045196	0.534290969410601	21.1018205578002	180
396	PLSB2_029	PLSB2	PLSB	hybrid	0.103846082407915	0.104258065359626	NA	0.40967650179763	0.276878098838541	13.8260032083765	9.84598486288679	15.8319805989566	18.4281326591544	25.1006488421705	NA	0.873295866045196	0.534290969410601	21.1018205578002	39
397	PLSB4_009	PLSB4	PLSB	hybrid	0.0730591359537289	0.0508132621792413	NA	0.34349216872696	0.237688851203765	10.7768060381898	7.65222774794376	15.3185711172345	17.1450495160777	20.3970982955491	NA	0.703512485316933	0.446322872428447	24.3706400012984	14
398	PLSB4_009	PLSB4	PLSB	hybrid	0.0730591359537289	0.0508132621792413	NA	0.34349216872696	0.237688851203765	10.7768060381898	7.65222774794376	15.3185711172345	17.1450495160777	20.3970982955491	NA	0.703512485316933	0.446322872428447	24.3706400012984	82
399	PLSB4_009	PLSB4	PLSB	hybrid	0.0730591359537289	0.0508132621792413	NA	0.34349216872696	0.237688851203765	10.7768060381898	7.65222774794376	15.3185711172345	17.1450495160777	20.3970982955491	NA	0.703512485316933	0.446322872428447	24.3706400012984	4
400	PLSB4_014	PLSB4	PLSB	hybrid	0.0630139373735383	NA	NA	0.384610231189702	0.246874133587237	10.9112837381839	8.08149377179281	15.1874220858252	16.7627705201637	NA	NA	0.718442121152848	0.482109670479096	23.3321098897504	92
401	PLSB4_014	PLSB4	PLSB	hybrid	0.0630139373735383	NA	NA	0.384610231189702	0.246874133587237	10.9112837381839	8.08149377179281	15.1874220858252	16.7627705201637	NA	NA	0.718442121152848	0.482109670479096	23.3321098897504	180
402	PLSB4_014	PLSB4	PLSB	hybrid	0.0630139373735383	NA	NA	0.384610231189702	0.246874133587237	10.9112837381839	8.08149377179281	15.1874220858252	16.7627705201637	NA	NA	0.718442121152848	0.482109670479096	23.3321098897504	180
403	PLSB4_015	PLSB4	PLSB	hybrid	0.111378473607349	0.069751995407407	NA	0.366848286307255	0.281690987361174	9.27532378931397	7.89562972811419	14.6539804961924	17.4384423363761	21.9025700424501	NA	0.632955925642459	0.452771501938802	27.5508003478691	1
404	PLSB4_015	PLSB4	PLSB	hybrid	0.111378473607349	0.069751995407407	NA	0.366848286307255	0.281690987361174	9.27532378931397	7.89562972811419	14.6539804961924	17.4384423363761	21.9025700424501	NA	0.632955925642459	0.452771501938802	27.5508003478691	110
405	PLSB4_015	PLSB4	PLSB	hybrid	0.111378473607349	0.069751995407407	NA	0.366848286307255	0.281690987361174	9.27532378931397	7.89562972811419	14.6539804961924	17.4384423363761	21.9025700424501	NA	0.632955925642459	0.452771501938802	27.5508003478691	72
406	PLSB4_016	PLSB4	PLSB	hybrid	0.068519651333096	0.119268675186507	NA	0.363697864552812	0.24995582439708	10.3738025149589	7.73083561626682	15.4340033681197	17.1469946514471	24.7801898633835	NA	0.672139448692032	0.450856594605306	25.5110672120417	180
407	PLSB4_016	PLSB4	PLSB	hybrid	0.068519651333096	0.119268675186507	NA	0.363697864552812	0.24995582439708	10.3738025149589	7.73083561626682	15.4340033681197	17.1469946514471	24.7801898633835	NA	0.672139448692032	0.450856594605306	25.5110672120417	95
408	PLSB4_016	PLSB4	PLSB	hybrid	0.068519651333096	0.119268675186507	NA	0.363697864552812	0.24995582439708	10.3738025149589	7.73083561626682	15.4340033681197	17.1469946514471	24.7801898633835	NA	0.672139448692032	0.450856594605306	25.5110672120417	107
409	PLSB4_018	PLSB4	PLSB	hybrid	0.0447665217153261	0.0951320498999026	NA	0.335432510740142	0.24897423809191	10.1839591542806	6.71172369718684	14.9429301728131	16.0620932156962	22.15054440929	NA	0.681523572452284	0.417861084919368	23.5679202670877	180
410	PLSB4_018	PLSB4	PLSB	hybrid	0.0447665217153261	0.0951320498999026	NA	0.335432510740142	0.24897423809191	10.1839591542806	6.71172369718684	14.9429301728131	16.0620932156962	22.15054440929	NA	0.681523572452284	0.417861084919368	23.5679202670877	180
411	PLSB4_018	PLSB4	PLSB	hybrid	0.0447665217153261	0.0951320498999026	NA	0.335432510740142	0.24897423809191	10.1839591542806	6.71172369718684	14.9429301728131	16.0620932156962	22.15054440929	NA	0.681523572452284	0.417861084919368	23.5679202670877	180
412	PLSB4_020	PLSB4	PLSB	hybrid	0.115113858776724	0.0857022866215865	NA	0.390891474748358	0.236955909752625	8.97415749205456	6.75118904682086	14.243413988904	17.1212604583221	22.6062068021037	NA	0.630056635231248	0.394316123118103	27.1741610213155	12
413	PLSB4_020	PLSB4	PLSB	hybrid	0.115113858776724	0.0857022866215865	NA	0.390891474748358	0.236955909752625	8.97415749205456	6.75118904682086	14.243413988904	17.1212604583221	22.6062068021037	NA	0.630056635231248	0.394316123118103	27.1741610213155	180
414	PLSB4_020	PLSB4	PLSB	hybrid	0.115113858776724	0.0857022866215865	NA	0.390891474748358	0.236955909752625	8.97415749205456	6.75118904682086	14.243413988904	17.1212604583221	22.6062068021037	NA	0.630056635231248	0.394316123118103	27.1741610213155	18
415	PLSB7_014	PLSB7	PLSB	hybrid	0.0874344495856379	NA	NA	0.494182352276442	0.335650689657877	19.7242383721913	13.2079756363345	16.662320338281	18.8481815779219	NA	NA	1.18376300369617	0.70075596320686	15.9222593703896	NA
416	PLSB7_015	PLSB7	PLSB	hybrid	0.0474632800164103	NA	NA	0.50571919290575	0.471000106662019	20.1369982953663	16.1825102314763	16.3544861716091	17.5410681720194	NA	NA	1.23128284704679	0.922549873974595	14.2461727734544	NA
417	PLSB7_023	PLSB7	PLSB	hybrid	NA	NA	NA	0.497420862148479	NA	22.6112408267219	NA	16.975168684275	NA	NA	NA	1.3320186236304	NA	NA	NA
418	PLSB7_024	PLSB7	PLSB	hybrid	0.168728923048821	0.125281269593546	NA	0.512685312421694	0.333049106394392	19.1858964783744	15.6402825986121	16.5203774914801	20.7386005677007	28.7566018216877	NA	1.16134734138302	0.754162873601559	17.8573625897344	21
419	PLSB7_024	PLSB7	PLSB	hybrid	0.168728923048821	0.125281269593546	NA	0.512685312421694	0.333049106394392	19.1858964783744	15.6402825986121	16.5203774914801	20.7386005677007	28.7566018216877	NA	1.16134734138302	0.754162873601559	17.8573625897344	3
420	PLSB7_024	PLSB7	PLSB	hybrid	0.168728923048821	0.125281269593546	NA	0.512685312421694	0.333049106394392	19.1858964783744	15.6402825986121	16.5203774914801	20.7386005677007	28.7566018216877	NA	1.16134734138302	0.754162873601559	17.8573625897344	36
421	SB19_002	SB19	SB	SB	0.137490817233639	0.0977178896611313	NA	0.516464757335421	0.310944669118967	14.7208204199749	11.8229923104343	15.206213415278	18.643483846119	24.8974287844314	NA	0.968079298767736	0.634162177413824	19.2582197242005	86
422	SB19_002	SB19	SB	SB	0.137490817233639	0.0977178896611313	NA	0.516464757335421	0.310944669118967	14.7208204199749	11.8229923104343	15.206213415278	18.643483846119	24.8974287844314	NA	0.968079298767736	0.634162177413824	19.2582197242005	119
423	SB19_002	SB19	SB	SB	0.137490817233639	0.0977178896611313	NA	0.516464757335421	0.310944669118967	14.7208204199749	11.8229923104343	15.206213415278	18.643483846119	24.8974287844314	NA	0.968079298767736	0.634162177413824	19.2582197242005	9
424	SB19_004	SB19	SB	SB	0.0808236990934046	0.117744178903619	NA	0.453153552175652	0.30585135976739	15.7400230742218	10.9077229093824	16.0034158648745	18.0240083422096	25.5596357920413	NA	0.983541464342572	0.605177422373807	18.3256212327127	180
425	SB19_004	SB19	SB	SB	0.0808236990934046	0.117744178903619	NA	0.453153552175652	0.30585135976739	15.7400230742218	10.9077229093824	16.0034158648745	18.0240083422096	25.5596357920413	NA	0.983541464342572	0.605177422373807	18.3256212327127	110
426	SB19_004	SB19	SB	SB	0.0808236990934046	0.117744178903619	NA	0.453153552175652	0.30585135976739	15.7400230742218	10.9077229093824	16.0034158648745	18.0240083422096	25.5596357920413	NA	0.983541464342572	0.605177422373807	18.3256212327127	94
427	SB19_005	SB19	SB	SB	0.0834967284495761	0.100109450227029	NA	0.513236233224602	0.333212357086536	16.6113882689312	11.6086675352136	15.841501549729	17.9289197609684	24.3359245754983	NA	1.04859935257939	0.647482820492391	17.0979695122509	60
428	SB19_005	SB19	SB	SB	0.0834967284495761	0.100109450227029	NA	0.513236233224602	0.333212357086536	16.6113882689312	11.6086675352136	15.841501549729	17.9289197609684	24.3359245754983	NA	1.04859935257939	0.647482820492391	17.0979695122509	180
429	SB19_005	SB19	SB	SB	0.0834967284495761	0.100109450227029	NA	0.513236233224602	0.333212357086536	16.6113882689312	11.6086675352136	15.841501549729	17.9289197609684	24.3359245754983	NA	1.04859935257939	0.647482820492391	17.0979695122509	60
430	SB19_011	SB19	SB	SB	0.121122712983705	0.0967525469004361	NA	0.472696334119444	0.307592319231186	14.9662961090626	11.8139948341338	15.8044286481649	18.8324964727575	25.0246594743854	NA	0.946968501186562	0.627319636099417	19.8871413876598	180
431	SB19_011	SB19	SB	SB	0.121122712983705	0.0967525469004361	NA	0.472696334119444	0.307592319231186	14.9662961090626	11.8139948341338	15.8044286481649	18.8324964727575	25.0246594743854	NA	0.946968501186562	0.627319636099417	19.8871413876598	63
432	SB19_011	SB19	SB	SB	0.121122712983705	0.0967525469004361	NA	0.472696334119444	0.307592319231186	14.9662961090626	11.8139948341338	15.8044286481649	18.8324964727575	25.0246594743854	NA	0.946968501186562	0.627319636099417	19.8871413876598	86
433	SB19_012	SB19	SB	SB	0.0936194379086118	0.0976088643785945	NA	0.507340139728984	0.334613988739291	18.3271608753049	13.0590878042994	16.2076553991787	18.548141346894	24.795108667124	NA	1.13077187439669	0.704064496817429	16.4030798491429	0.5
434	SB19_012	SB19	SB	SB	0.0936194379086118	0.0976088643785945	NA	0.507340139728984	0.334613988739291	18.3271608753049	13.0590878042994	16.2076553991787	18.548141346894	24.795108667124	NA	1.13077187439669	0.704064496817429	16.4030798491429	180
435	SB19_012	SB19	SB	SB	0.0936194379086118	0.0976088643785945	NA	0.507340139728984	0.334613988739291	18.3271608753049	13.0590878042994	16.2076553991787	18.548141346894	24.795108667124	NA	1.13077187439669	0.704064496817429	16.4030798491429	180
436	SB19_013	SB19	SB	SB	0.0901940065299053	0.11116306878683	NA	0.441410825729948	0.312763897262196	12.7108727499921	9.53898199750314	14.9793959939431	17.2342461571907	24.3486825595478	NA	0.848557095034526	0.553489947311862	20.3100607584802	180
437	SB19_013	SB19	SB	SB	0.0901940065299053	0.11116306878683	NA	0.441410825729948	0.312763897262196	12.7108727499921	9.53898199750314	14.9793959939431	17.2342461571907	24.3486825595478	NA	0.848557095034526	0.553489947311862	20.3100607584802	180
438	SB19_013	SB19	SB	SB	0.0901940065299053	0.11116306878683	NA	0.441410825729948	0.312763897262196	12.7108727499921	9.53898199750314	14.9793959939431	17.2342461571907	24.3486825595478	NA	0.848557095034526	0.553489947311862	20.3100607584802	49
439	SB19_014	SB19	SB	SB	0.11737445098052	0.121820281514421	NA	0.460017492769217	0.326324277860496	15.4061566538219	14.114294398328	16.2248414289263	19.1592027034393	26.9557007203622	NA	0.949541277263592	0.736684851494072	20.1773247379542	180
440	SB19_014	SB19	SB	SB	0.11737445098052	0.121820281514421	NA	0.460017492769217	0.326324277860496	15.4061566538219	14.114294398328	16.2248414289263	19.1592027034393	26.9557007203622	NA	0.949541277263592	0.736684851494072	20.1773247379542	50
441	SB19_014	SB19	SB	SB	0.11737445098052	0.121820281514421	NA	0.460017492769217	0.326324277860496	15.4061566538219	14.114294398328	16.2248414289263	19.1592027034393	26.9557007203622	NA	0.949541277263592	0.736684851494072	20.1773247379542	180
442	SB19_015	SB19	SB	SB	0.133485513784795	0.0699963996544538	NA	0.453860497905234	0.309571646298694	15.9683112083422	13.068838424624	16.1651382841877	19.5022761288075	23.9820457066926	NA	0.987823978218732	0.670118622990861	19.7426632262709	86
443	SB19_015	SB19	SB	SB	0.133485513784795	0.0699963996544538	NA	0.453860497905234	0.309571646298694	15.9683112083422	13.068838424624	16.1651382841877	19.5022761288075	23.9820457066926	NA	0.987823978218732	0.670118622990861	19.7426632262709	37
444	SB19_015	SB19	SB	SB	0.133485513784795	0.0699963996544538	NA	0.453860497905234	0.309571646298694	15.9683112083422	13.068838424624	16.1651382841877	19.5022761288075	23.9820457066926	NA	0.987823978218732	0.670118622990861	19.7426632262709	35
445	SB19_016	SB19	SB	SB	0.149366557893805	0.0885700052958902	NA	0.458072654537551	0.335196772190996	16.5670480858985	13.749984799907	16.2184623679472	19.9526263152923	25.6211066542293	NA	1.02149314220072	0.689131575093379	19.5328049606931	50
446	SB19_016	SB19	SB	SB	0.149366557893805	0.0885700052958902	NA	0.458072654537551	0.335196772190996	16.5670480858985	13.749984799907	16.2184623679472	19.9526263152923	25.6211066542293	NA	1.02149314220072	0.689131575093379	19.5328049606931	180
447	SB19_016	SB19	SB	SB	0.149366557893805	0.0885700052958902	NA	0.458072654537551	0.335196772190996	16.5670480858985	13.749984799907	16.2184623679472	19.9526263152923	25.6211066542293	NA	1.02149314220072	0.689131575093379	19.5328049606931	180
448	SB19_018	SB19	SB	SB	0.0811058052855182	0.0863652919288611	NA	0.481731576273976	0.346148812724842	19.558475088427	14.1270372750404	16.8153603438537	18.8430054759917	24.3703841594388	NA	1.16313148743054	0.749723142257748	16.2002367570821	6
449	SB19_018	SB19	SB	SB	0.0811058052855182	0.0863652919288611	NA	0.481731576273976	0.346148812724842	19.558475088427	14.1270372750404	16.8153603438537	18.8430054759917	24.3703841594388	NA	1.16313148743054	0.749723142257748	16.2002367570821	113
450	SB19_018	SB19	SB	SB	0.0811058052855182	0.0863652919288611	NA	0.481731576273976	0.346148812724842	19.558475088427	14.1270372750404	16.8153603438537	18.8430054759917	24.3703841594388	NA	1.16313148743054	0.749723142257748	16.2002367570821	180
451	SB19_019	SB19	SB	SB	0.110637794510654	0.128096061736885	NA	0.424311107590307	0.325525689882971	15.9797721098599	11.0352882890581	15.6068350268797	18.3727798896461	26.5709278408067	NA	1.02389575351683	0.600632476704136	17.9439946171669	19
452	SB19_019	SB19	SB	SB	0.110637794510654	0.128096061736885	NA	0.424311107590307	0.325525689882971	15.9797721098599	11.0352882890581	15.6068350268797	18.3727798896461	26.5709278408067	NA	1.02389575351683	0.600632476704136	17.9439946171669	5
453	SB19_019	SB19	SB	SB	0.110637794510654	0.128096061736885	NA	0.424311107590307	0.325525689882971	15.9797721098599	11.0352882890581	15.6068350268797	18.3727798896461	26.5709278408067	NA	1.02389575351683	0.600632476704136	17.9439946171669	56
454	SB20_009	SB20	SB	SB	0.0788752843476104	0.13992679340204	NA	0.448022214038355	0.322965627298445	14.239312692103	10.7544870126752	15.8385372873711	17.8104193960614	26.7657341737919	NA	0.899029527395608	0.603831205404038	19.8107168378065	2
455	SB20_009	SB20	SB	SB	0.0788752843476104	0.13992679340204	NA	0.448022214038355	0.322965627298445	14.239312692103	10.7544870126752	15.8385372873711	17.8104193960614	26.7657341737919	NA	0.899029527395608	0.603831205404038	19.8107168378065	15
456	SB20_009	SB20	SB	SB	0.0788752843476104	0.13992679340204	NA	0.448022214038355	0.322965627298445	14.239312692103	10.7544870126752	15.8385372873711	17.8104193960614	26.7657341737919	NA	0.899029527395608	0.603831205404038	19.8107168378065	33
457	SB20_011	SB20	SB	SB	0.100886930706466	0.0775507393148982	NA	0.443372256289084	0.28869077033427	13.6286037117045	10.0960879918333	14.8659061545037	17.3880794221654	22.3513267383188	NA	0.91676912056758	0.580632728130016	18.9666940476794	12
458	SB20_011	SB20	SB	SB	0.100886930706466	0.0775507393148982	NA	0.443372256289084	0.28869077033427	13.6286037117045	10.0960879918333	14.8659061545037	17.3880794221654	22.3513267383188	NA	0.91676912056758	0.580632728130016	18.9666940476794	6
459	SB20_011	SB20	SB	SB	0.100886930706466	0.0775507393148982	NA	0.443372256289084	0.28869077033427	13.6286037117045	10.0960879918333	14.8659061545037	17.3880794221654	22.3513267383188	NA	0.91676912056758	0.580632728130016	18.9666940476794	59
460	SB20_016	SB20	SB	SB	0.112099848405814	0.0899828050772032	0.0181346386775893	0.425700916665546	0.29050044029882	13.5131923309368	9.52599232839556	15.4542825726301	18.2567787827755	24.0156783077165	24.7773331321752	0.87439790669215	0.521778372939641	20.8792571929191	1
461	SB20_016	SB20	SB	SB	0.112099848405814	0.0899828050772032	0.0181346386775893	0.425700916665546	0.29050044029882	13.5131923309368	9.52599232839556	15.4542825726301	18.2567787827755	24.0156783077165	24.7773331321752	0.87439790669215	0.521778372939641	20.8792571929191	29
462	SB20_016	SB20	SB	SB	0.112099848405814	0.0899828050772032	0.0181346386775893	0.425700916665546	0.29050044029882	13.5131923309368	9.52599232839556	15.4542825726301	18.2567787827755	24.0156783077165	24.7773331321752	0.87439790669215	0.521778372939641	20.8792571929191	90
463	SB20_018	SB20	SB	SB	0.0598163223650835	0.111555963208264	NA	0.454698737302329	0.251174947120819	14.1671879028638	9.08647198409504	15.0994869486229	16.59489500775	23.7344766530788	NA	0.938256243478252	0.547546217065644	17.6869539884225	1
464	SB20_018	SB20	SB	SB	0.0598163223650835	0.111555963208264	NA	0.454698737302329	0.251174947120819	14.1671879028638	9.08647198409504	15.0994869486229	16.59489500775	23.7344766530788	NA	0.938256243478252	0.547546217065644	17.6869539884225	180
465	SB20_018	SB20	SB	SB	0.0598163223650835	0.111555963208264	NA	0.454698737302329	0.251174947120819	14.1671879028638	9.08647198409504	15.0994869486229	16.59489500775	23.7344766530788	NA	0.938256243478252	0.547546217065644	17.6869539884225	180
466	SBPL1_002	SBPL1	SBPL	hybrid	0.0682576067604766	0.0988885311411533	NA	0.405874870397546	0.258481230172771	10.7164234602154	7.37995453351219	14.9939310630443	16.7003712320562	23.02923722509	NA	0.714717402338091	0.441903621839642	23.3663979321385	180
467	SBPL1_002	SBPL1	SBPL	hybrid	0.0682576067604766	0.0988885311411533	NA	0.405874870397546	0.258481230172771	10.7164234602154	7.37995453351219	14.9939310630443	16.7003712320562	23.02923722509	NA	0.714717402338091	0.441903621839642	23.3663979321385	1
468	SBPL1_002	SBPL1	SBPL	hybrid	0.0682576067604766	0.0988885311411533	NA	0.405874870397546	0.258481230172771	10.7164234602154	7.37995453351219	14.9939310630443	16.7003712320562	23.02923722509	NA	0.714717402338091	0.441903621839642	23.3663979321385	30
469	SBPL1_004	SBPL1	SBPL	hybrid	0.0687400306928875	0.123012747678997	NA	0.397860434014837	0.294183964431727	11.1722231109405	7.68738714802709	14.9770679370671	16.6955687043893	24.5683845558451	NA	0.745955293645298	0.460444761369887	22.3814601848352	180
470	SBPL1_004	SBPL1	SBPL	hybrid	0.0687400306928875	0.123012747678997	NA	0.397860434014837	0.294183964431727	11.1722231109405	7.68738714802709	14.9770679370671	16.6955687043893	24.5683845558451	NA	0.745955293645298	0.460444761369887	22.3814601848352	1
471	SBPL1_004	SBPL1	SBPL	hybrid	0.0687400306928875	0.123012747678997	NA	0.397860434014837	0.294183964431727	11.1722231109405	7.68738714802709	14.9770679370671	16.6955687043893	24.5683845558451	NA	0.745955293645298	0.460444761369887	22.3814601848352	0.5
472	SBPL1_005	SBPL1	SBPL	hybrid	0.0900596016648041	0.105903384617062	NA	0.38738664999543	0.30087741099705	11.9720007484569	8.84649387299469	15.2827914485677	17.5342814901878	24.3120981056797	NA	0.783364792272879	0.504525599064051	22.3832902156775	180
473	SBPL1_005	SBPL1	SBPL	hybrid	0.0900596016648041	0.105903384617062	NA	0.38738664999543	0.30087741099705	11.9720007484569	8.84649387299469	15.2827914485677	17.5342814901878	24.3120981056797	NA	0.783364792272879	0.504525599064051	22.3832902156775	1
474	SBPL1_005	SBPL1	SBPL	hybrid	0.0900596016648041	0.105903384617062	NA	0.38738664999543	0.30087741099705	11.9720007484569	8.84649387299469	15.2827914485677	17.5342814901878	24.3120981056797	NA	0.783364792272879	0.504525599064051	22.3832902156775	25
475	SBPL1_006	SBPL1	SBPL	hybrid	0.115314060223318	0.107846942988781	NA	0.447134134690563	0.28451547415107	11.1688371026461	9.00378836047403	14.646770055557	17.5296215611399	24.4318259124219	NA	0.762546080827467	0.513632786028527	22.9882783504937	180
476	SBPL1_006	SBPL1	SBPL	hybrid	0.115314060223318	0.107846942988781	NA	0.447134134690563	0.28451547415107	11.1688371026461	9.00378836047403	14.646770055557	17.5296215611399	24.4318259124219	NA	0.762546080827467	0.513632786028527	22.9882783504937	180
477	SBPL1_006	SBPL1	SBPL	hybrid	0.115314060223318	0.107846942988781	NA	0.447134134690563	0.28451547415107	11.1688371026461	9.00378836047403	14.646770055557	17.5296215611399	24.4318259124219	NA	0.762546080827467	0.513632786028527	22.9882783504937	0.5
478	SBPL1_007	SBPL1	SBPL	hybrid	0.079828042363243	0.0927167616612579	NA	0.385848647731551	0.279802789063703	11.203422435305	8.08153823696405	15.3275962727664	17.3232973318475	23.257170078168	NA	0.730931467395896	0.466512701488232	23.7003031126373	1
479	SBPL1_007	SBPL1	SBPL	hybrid	0.079828042363243	0.0927167616612579	NA	0.385848647731551	0.279802789063703	11.203422435305	8.08153823696405	15.3275962727664	17.3232973318475	23.257170078168	NA	0.730931467395896	0.466512701488232	23.7003031126373	100
480	SBPL1_007	SBPL1	SBPL	hybrid	0.079828042363243	0.0927167616612579	NA	0.385848647731551	0.279802789063703	11.203422435305	8.08153823696405	15.3275962727664	17.3232973318475	23.257170078168	NA	0.730931467395896	0.466512701488232	23.7003031126373	5
481	SBPL1_008	SBPL1	SBPL	hybrid	0.0970500483412129	0.0995684040230515	NA	0.3904676954817	0.315311921134135	12.8687855971787	9.3002934051189	15.2701534790675	17.6964046875978	24.0687825450731	NA	0.842741077541846	0.525547057117021	20.9986259827463	16
482	SBPL1_008	SBPL1	SBPL	hybrid	0.0970500483412129	0.0995684040230515	NA	0.3904676954817	0.315311921134135	12.8687855971787	9.3002934051189	15.2701534790675	17.6964046875978	24.0687825450731	NA	0.842741077541846	0.525547057117021	20.9986259827463	180
483	SBPL1_008	SBPL1	SBPL	hybrid	0.0970500483412129	0.0995684040230515	NA	0.3904676954817	0.315311921134135	12.8687855971787	9.3002934051189	15.2701534790675	17.6964046875978	24.0687825450731	NA	0.842741077541846	0.525547057117021	20.9986259827463	1
484	SBPL1_009	SBPL1	SBPL	hybrid	0.068727510330954	0.0709015904131732	0.0473218813809565	0.378735347160656	0.261886376654342	11.9147186164674	7.73045550056915	15.4460386402295	17.1642263985034	21.7019281849465	23.6421253215657	0.77137697852414	0.450381818620337	22.25141127668	0.5
485	SBPL1_009	SBPL1	SBPL	hybrid	0.068727510330954	0.0709015904131732	0.0473218813809565	0.378735347160656	0.261886376654342	11.9147186164674	7.73045550056915	15.4460386402295	17.1642263985034	21.7019281849465	23.6421253215657	0.77137697852414	0.450381818620337	22.25141127668	4
486	SBPL1_009	SBPL1	SBPL	hybrid	0.068727510330954	0.0709015904131732	0.0473218813809565	0.378735347160656	0.261886376654342	11.9147186164674	7.73045550056915	15.4460386402295	17.1642263985034	21.7019281849465	23.6421253215657	0.77137697852414	0.450381818620337	22.25141127668	12
487	SBPL1_010	SBPL1	SBPL	hybrid	0.0636355119445143	0.109696764764075	NA	0.383746962775892	0.277325154591078	11.7847923541872	7.66364718242073	15.6889024103118	17.2797902089247	24.3003831538255	NA	0.751154672645642	0.443503485271632	23.0043036916266	1
488	SBPL1_010	SBPL1	SBPL	hybrid	0.0636355119445143	0.109696764764075	NA	0.383746962775892	0.277325154591078	11.7847923541872	7.66364718242073	15.6889024103118	17.2797902089247	24.3003831538255	NA	0.751154672645642	0.443503485271632	23.0043036916266	4
489	SBPL1_010	SBPL1	SBPL	hybrid	0.0636355119445143	0.109696764764075	NA	0.383746962775892	0.277325154591078	11.7847923541872	7.66364718242073	15.6889024103118	17.2797902089247	24.3003831538255	NA	0.751154672645642	0.443503485271632	23.0043036916266	1
490	SBPL1_012	SBPL1	SBPL	hybrid	0.105681789897879	0.0769238322791791	NA	0.34035222320963	0.235526417473252	11.2810916390295	7.90102976569318	15.4601491559853	18.1021939034323	23.0253191692997	NA	0.729688408902708	0.436468077175723	24.8081149194271	5
491	SBPL1_012	SBPL1	SBPL	hybrid	0.105681789897879	0.0769238322791791	NA	0.34035222320963	0.235526417473252	11.2810916390295	7.90102976569318	15.4601491559853	18.1021939034323	23.0253191692997	NA	0.729688408902708	0.436468077175723	24.8081149194271	65
492	SBPL1_012	SBPL1	SBPL	hybrid	0.105681789897879	0.0769238322791791	NA	0.34035222320963	0.235526417473252	11.2810916390295	7.90102976569318	15.4601491559853	18.1021939034323	23.0253191692997	NA	0.729688408902708	0.436468077175723	24.8081149194271	180
493	SBPL1_014	SBPL1	SBPL	hybrid	0.059685520597344	0.130257984501072	NA	0.345488284482978	0.253762037744399	10.7126764723564	7.15267001594375	15.023926643902	16.5160646588356	24.8525756669042	NA	0.71304105286646	0.43307350532303	23.1628523945995	180
494	SBPL1_014	SBPL1	SBPL	hybrid	0.059685520597344	0.130257984501072	NA	0.345488284482978	0.253762037744399	10.7126764723564	7.15267001594375	15.023926643902	16.5160646588356	24.8525756669042	NA	0.71304105286646	0.43307350532303	23.1628523945995	11
495	SBPL1_014	SBPL1	SBPL	hybrid	0.059685520597344	0.130257984501072	NA	0.345488284482978	0.253762037744399	10.7126764723564	7.15267001594375	15.023926643902	16.5160646588356	24.8525756669042	NA	0.71304105286646	0.43307350532303	23.1628523945995	2
496	SBPL1_015	SBPL1	SBPL	hybrid	0.120292510793901	0.0881478586915779	NA	0.382768271242747	0.273229967744335	10.4726245226784	7.83671647061251	14.2761819715197	17.2834947413672	22.9249576976282	NA	0.733573202104791	0.45342198368341	23.5606953631578	18
497	SBPL1_015	SBPL1	SBPL	hybrid	0.120292510793901	0.0881478586915779	NA	0.382768271242747	0.273229967744335	10.4726245226784	7.83671647061251	14.2761819715197	17.2834947413672	22.9249576976282	NA	0.733573202104791	0.45342198368341	23.5606953631578	180
498	SBPL1_015	SBPL1	SBPL	hybrid	0.120292510793901	0.0881478586915779	NA	0.382768271242747	0.273229967744335	10.4726245226784	7.83671647061251	14.2761819715197	17.2834947413672	22.9249576976282	NA	0.733573202104791	0.45342198368341	23.5606953631578	180
499	SBPL1_017	SBPL1	SBPL	hybrid	0.0756622308768382	0.14112131438221	NA	0.378808702276467	0.28917344928315	12.1882643273893	8.57483465550002	15.2417162015108	17.1332719734317	26.1650360938932	NA	0.799664825551677	0.500478523238111	21.4255665948689	48
500	SBPL1_017	SBPL1	SBPL	hybrid	0.0756622308768382	0.14112131438221	NA	0.378808702276467	0.28917344928315	12.1882643273893	8.57483465550002	15.2417162015108	17.1332719734317	26.1650360938932	NA	0.799664825551677	0.500478523238111	21.4255665948689	180
501	SBPL1_017	SBPL1	SBPL	hybrid	0.0756622308768382	0.14112131438221	NA	0.378808702276467	0.28917344928315	12.1882643273893	8.57483465550002	15.2417162015108	17.1332719734317	26.1650360938932	NA	0.799664825551677	0.500478523238111	21.4255665948689	46
502	SBPL1_018	SBPL1	SBPL	hybrid	0.061367546816858	0.0574983880687377	NA	0.394084720516878	0.282029679058665	12.3229580554262	8.95916312898526	16.1390904263577	17.6732790967792	21.3531759331784	NA	0.763547246460732	0.506932702184169	23.1462809651925	180
503	SBPL1_018	SBPL1	SBPL	hybrid	0.061367546816858	0.0574983880687377	NA	0.394084720516878	0.282029679058665	12.3229580554262	8.95916312898526	16.1390904263577	17.6732790967792	21.3531759331784	NA	0.763547246460732	0.506932702184169	23.1462809651925	61
504	SBPL1_018	SBPL1	SBPL	hybrid	0.061367546816858	0.0574983880687377	NA	0.394084720516878	0.282029679058665	12.3229580554262	8.95916312898526	16.1390904263577	17.6732790967792	21.3531759331784	NA	0.763547246460732	0.506932702184169	23.1462809651925	62
505	SBPL1_019	SBPL1	SBPL	hybrid	0.0761614617068692	0.0727638197299793	NA	0.366225984285696	0.264997341623881	11.7747905381857	8.02267785204487	15.7126279701336	17.6166645128054	22.273548975524	NA	0.74938390704388	0.455402771972712	23.5081969965147	1
506	SBPL1_019	SBPL1	SBPL	hybrid	0.0761614617068692	0.0727638197299793	NA	0.366225984285696	0.264997341623881	11.7747905381857	8.02267785204487	15.7126279701336	17.6166645128054	22.273548975524	NA	0.74938390704388	0.455402771972712	23.5081969965147	1
507	SBPL1_019	SBPL1	SBPL	hybrid	0.0761614617068692	0.0727638197299793	NA	0.366225984285696	0.264997341623881	11.7747905381857	8.02267785204487	15.7126279701336	17.6166645128054	22.273548975524	NA	0.74938390704388	0.455402771972712	23.5081969965147	51
508	SBPL1_020	SBPL1	SBPL	hybrid	0.0681359093476263	0.0614763525237953	NA	0.377812944307	0.246046976862743	11.914430036357	7.96352402987894	15.5851082966088	17.2885060302995	21.2229925918224	NA	0.764475280479732	0.460625343561916	22.6148660025349	11
509	SBPL1_020	SBPL1	SBPL	hybrid	0.0681359093476263	0.0614763525237953	NA	0.377812944307	0.246046976862743	11.914430036357	7.96352402987894	15.5851082966088	17.2885060302995	21.2229925918224	NA	0.764475280479732	0.460625343561916	22.6148660025349	6
510	SBPL1_020	SBPL1	SBPL	hybrid	0.0681359093476263	0.0614763525237953	NA	0.377812944307	0.246046976862743	11.914430036357	7.96352402987894	15.5851082966088	17.2885060302995	21.2229925918224	NA	0.764475280479732	0.460625343561916	22.6148660025349	56
511	SBPL1_021	SBPL1	SBPL	hybrid	0.161640891718669	NA	NA	0.342833843594159	0.238958491833663	7.32329326366355	6.93491031217643	13.2049929864432	17.24601527941	NA	NA	0.554585168745029	0.402116674479352	31.0971447693705	NA
512	SBPL1_021	SBPL1	SBPL	hybrid	0.161640891718669	NA	NA	0.342833843594159	0.238958491833663	7.32329326366355	6.93491031217643	13.2049929864432	17.24601527941	NA	NA	0.554585168745029	0.402116674479352	31.0971447693705	NA
513	SBPL1_021	SBPL1	SBPL	hybrid	0.161640891718669	NA	NA	0.342833843594159	0.238958491833663	7.32329326366355	6.93491031217643	13.2049929864432	17.24601527941	NA	NA	0.554585168745029	0.402116674479352	31.0971447693705	NA
514	SBPL1_023	SBPL1	SBPL	hybrid	0.0943588754559258	0.133981578150615	NA	0.313080886326682	0.249331163720759	10.7687721678851	8.02508630281496	15.4286701633692	17.7876420497674	26.3624630514068	NA	0.697971507191352	0.451160771077014	25.4847681696136	180
515	SBPL1_023	SBPL1	SBPL	hybrid	0.0943588754559258	0.133981578150615	NA	0.313080886326682	0.249331163720759	10.7687721678851	8.02508630281496	15.4286701633692	17.7876420497674	26.3624630514068	NA	0.697971507191352	0.451160771077014	25.4847681696136	50
516	SBPL1_023	SBPL1	SBPL	hybrid	0.0943588754559258	0.133981578150615	NA	0.313080886326682	0.249331163720759	10.7687721678851	8.02508630281496	15.4286701633692	17.7876420497674	26.3624630514068	NA	0.697971507191352	0.451160771077014	25.4847681696136	15
517	SBPL1_026	SBPL1	SBPL	hybrid	0.0664542529934188	0.08937669742929	NA	0.398394382096387	0.289035150828507	12.317946609266	9.24991227766417	15.1190327779584	16.7803891027938	22.5004977382684	NA	0.814731126664664	0.551233479807933	20.5962293001977	180
518	SBPL1_026	SBPL1	SBPL	hybrid	0.0664542529934188	0.08937669742929	NA	0.398394382096387	0.289035150828507	12.317946609266	9.24991227766417	15.1190327779584	16.7803891027938	22.5004977382684	NA	0.814731126664664	0.551233479807933	20.5962293001977	180
519	SBPL1_026	SBPL1	SBPL	hybrid	0.0664542529934188	0.08937669742929	NA	0.398394382096387	0.289035150828507	12.317946609266	9.24991227766417	15.1190327779584	16.7803891027938	22.5004977382684	NA	0.814731126664664	0.551233479807933	20.5962293001977	180
520	SBPL1_028	SBPL1	SBPL	hybrid	0.0870959732732818	0.108903011977538	NA	0.39909039998847	0.307957046169486	12.3052493762594	8.36846933766633	14.9231516751946	17.1005510070267	24.0703437735891	NA	0.824574436023005	0.489368403054831	20.738638332646	180
521	SBPL1_028	SBPL1	SBPL	hybrid	0.0870959732732818	0.108903011977538	NA	0.39909039998847	0.307957046169486	12.3052493762594	8.36846933766633	14.9231516751946	17.1005510070267	24.0703437735891	NA	0.824574436023005	0.489368403054831	20.738638332646	72
522	SBPL1_028	SBPL1	SBPL	hybrid	0.0870959732732818	0.108903011977538	NA	0.39909039998847	0.307957046169486	12.3052493762594	8.36846933766633	14.9231516751946	17.1005510070267	24.0703437735891	NA	0.824574436023005	0.489368403054831	20.738638332646	180
523	SBPL1_029	SBPL1	SBPL	hybrid	0.0910347023581728	0.0998527803701718	NA	0.38851349420423	0.263494145843709	11.2826037236301	7.81404542498432	15.134340482292	17.4102080412464	23.8007859849374	NA	0.745496887481246	0.448819761743923	23.3538306243892	85
524	SBPL1_029	SBPL1	SBPL	hybrid	0.0910347023581728	0.0998527803701718	NA	0.38851349420423	0.263494145843709	11.2826037236301	7.81404542498432	15.134340482292	17.4102080412464	23.8007859849374	NA	0.745496887481246	0.448819761743923	23.3538306243892	180
525	SBPL1_029	SBPL1	SBPL	hybrid	0.0910347023581728	0.0998527803701718	NA	0.38851349420423	0.263494145843709	11.2826037236301	7.81404542498432	15.134340482292	17.4102080412464	23.8007859849374	NA	0.745496887481246	0.448819761743923	23.3538306243892	12
NA	NA	NA	NA	NA	NA	NA	NA	NA	NA	NA	NA	NA	NA	NA	NA	NA	NA	NA	NA
NA.1	NA	NA	NA	NA	NA	NA	NA	NA	NA	NA	NA	NA	NA	NA	NA	NA	NA	NA	NA
NA.2	NA	NA	NA	NA	NA	NA	NA	NA	NA	NA	NA	NA	NA	NA	NA	NA	NA	NA	NA
538	PL17_039	PL17	PL	PL	0.0500841363148351	NA	NA	0.429561539942298	0.318814329383422	18.7115503098104	11.7437011826388	17.6566173848785	18.9087207927493	NA	NA	1.05974717024992	0.621073276788875	17.8426716518527	NA
539	PL17_041	PL17	PL	PL	0.093143489311966	NA	NA	0.516499063745667	0.371569430429112	18.6558615309668	14.2481698536635	15.9379228385661	18.2665100713653	NA	NA	1.17053280530534	0.780015985428935	15.605295288243	1
540	PL17_041	PL17	PL	PL	0.093143489311966	NA	NA	0.516499063745667	0.371569430429112	18.6558615309668	14.2481698536635	15.9379228385661	18.2665100713653	NA	NA	1.17053280530534	0.780015985428935	15.605295288243	114
541	PL17_041	PL17	PL	PL	0.093143489311966	NA	NA	0.516499063745667	0.371569430429112	18.6558615309668	14.2481698536635	15.9379228385661	18.2665100713653	NA	NA	1.17053280530534	0.780015985428935	15.605295288243	0.5
542	PLSB2_001	PLSB2	PLSB	hybrid	0.085449715551868	NA	NA	0.443796130964907	0.282588674828824	13.5750327024978	8.6301360088704	15.6484801144082	17.7847230032049	NA	NA	0.867498479293122	0.485255576222087	20.5011575555691	NA
543	PLSB2_002	PLSB2	PLSB	hybrid	0.109637136754564	NA	NA	0.4622788772906	0.295963600140859	15.218571529853	10.580475844434	15.5506680713682	18.2915964902323	NA	NA	0.978644226730895	0.578433700419967	18.6907519511297	NA
544	PLSB2_003	PLSB2	PLSB	hybrid	0.143659998212595	NA	NA	0.419041933180293	0.26395729996277	14.1532257638965	10.0159929403103	15.4665179294286	19.0580178847435	NA	NA	0.915088052040899	0.525552709672311	20.8264306830789	NA
545	PLSB2_004	PLSB2	PLSB	hybrid	0.116983023175234	NA	NA	0.433194918726315	0.298601492786909	15.8233280314743	10.3480999162039	15.3540546576014	18.2786302369823	NA	NA	1.03056348204678	0.566131038378744	17.7365398206032	NA
546	PLSB2_005	PLSB2	PLSB	hybrid	0.123171014265973	NA	NA	0.399195945394704	0.277101886068255	13.3091527142536	10.0187755670308	15.0353827946102	18.1146581512595	NA	NA	0.885188817342558	0.553075607796343	20.4641741923964	NA
547	PLSB2_006	PLSB2	PLSB	hybrid	0.0783130216445014	NA	NA	0.429734778663035	0.293576435870665	13.2713446504487	9.48891021586564	15.6635314295197	17.6213569706322	NA	NA	0.847276663641596	0.5384891885273	20.7976422894685	NA
548	PLSB2_007	PLSB2	PLSB	hybrid	0.0850358243308618	NA	NA	0.395811338843873	0.304185375361265	14.9859970455202	10.4583179816814	16.0862648035343	18.2121604118058	NA	NA	0.931602036181054	0.574249168972941	19.5492921918285	NA
549	PLSB2_008	PLSB2	PLSB	hybrid	0.0860847076420917	NA	NA	0.39919435308914	0.249824821317008	13.604075925248	8.45172494132067	15.6936237602966	17.8457414513489	NA	NA	0.866853706513916	0.473598979586351	20.5867971922462	NA
550	PLSB2_009	PLSB2	PLSB	hybrid	0.0999659800548203	NA	NA	0.405913824366038	0.256581203902233	12.2656368650412	8.76272178564068	15.1597821034419	17.6589316048124	NA	NA	0.809090578040461	0.496220381942737	21.8256547339615	NA
551	PLSB2_010	PLSB2	PLSB	hybrid	0.0782441538737866	NA	NA	0.385975225637897	0.269455174234528	14.0692311819641	9.43871213412599	16.1244908052996	18.0805946521442	NA	NA	0.872538013872662	0.522035492511118	20.7218417589573	NA
552	PLSB2_022	PLSB2	PLSB	hybrid	0.117917186873834	NA	NA	0.389626115018818	0.270488064106279	13.5206102906451	10.5297926726495	15.7614738039087	18.7094034757545	NA	NA	0.857826524274153	0.562807504060462	21.8102412857721	NA
553	PLSB4_001	PLSB4	PLSB	hybrid	0.10097217013462	NA	NA	0.316894665282324	0.207291835729816	9.38555548136806	6.22211460830529	14.4679492723017	16.9922535256672	NA	NA	0.648713601680669	0.366173597804825	26.1937679149075	NA
554	PLSB4_002	PLSB4	PLSB	hybrid	0.0710287391305263	NA	NA	0.329245517585365	0.219835609417615	9.86279132489536	6.08195847559654	14.7272598145267	16.5029782927898	NA	NA	0.669696294429932	0.368537022087326	24.6424811217415	NA
555	PLSB4_003	PLSB4	PLSB	hybrid	0.0932796711140648	NA	NA	0.376983310837298	0.244325547580715	9.54175759711258	6.64546463386615	14.7178947817106	17.0498865595622	NA	NA	0.64830994776303	0.38976591490218	26.2989741533232	NA
556	PLSB4_004	PLSB4	PLSB	hybrid	0.0865619135769326	NA	NA	0.371612923778796	0.239668533781796	10.9421739409772	7.27119935707146	15.2944323089135	17.4584801483368	NA	NA	0.715435115208569	0.416485243577411	24.4026044811167	NA
557	PLSB4_005	PLSB4	PLSB	hybrid	0.132563908669417	NA	NA	0.354889475369589	0.273436194990222	9.52672915597969	8.22422356342252	14.7218756005263	18.0359733172618	NA	NA	0.64711381990207	0.455990005016881	27.8714080314205	NA
558	PLSB4_007	PLSB4	PLSB	hybrid	0.121916474604612	NA	NA	0.400438993656065	0.265395195848954	9.39442342301366	7.01903025313689	13.822547566811	16.8704594319263	NA	NA	0.67964486123892	0.416054481590098	24.8224630157187	11
559	PLSB4_007	PLSB4	PLSB	hybrid	0.121916474604612	NA	NA	0.400438993656065	0.265395195848954	9.39442342301366	7.01903025313689	13.822547566811	16.8704594319263	NA	NA	0.67964486123892	0.416054481590098	24.8224630157187	44
560	PLSB4_007	PLSB4	PLSB	hybrid	0.121916474604612	NA	NA	0.400438993656065	0.265395195848954	9.39442342301366	7.01903025313689	13.822547566811	16.8704594319263	NA	NA	0.67964486123892	0.416054481590098	24.8224630157187	136
561	PLSB4_011	PLSB4	PLSB	hybrid	0.0568992818844463	NA	NA	0.372642700637942	0.237785017329091	10.3052919783333	7.20078432271646	15.5817775961137	17.0042596432248	NA	NA	0.661368185675014	0.423469440822467	25.7107311956195	NA
562	PLSB7_001	PLSB7	PLSB	hybrid	0.0718006557104547	NA	NA	0.457384794091417	0.299114175397076	18.0503226738893	11.5309593689986	17.0515601032399	18.8465764960013	NA	NA	1.05857309035668	0.611833102497167	17.8037555155034	NA
563	PLSB7_002	PLSB7	PLSB	hybrid	0.0877414295991942	NA	NA	0.522374619121917	0.361363381302365	20.882413080112	13.4892559955747	17.1020838183725	19.2956195583524	NA	NA	1.22104494995389	0.699083849304837	15.8025464656981	NA
564	PLSB7_003	PLSB7	PLSB	hybrid	0.114925441560965	0.0850711026966875	NA	0.512300661057814	0.32475514510284	18.5812615393934	12.9278324789774	16.0127827364509	18.8859187754751	24.3304693480631	NA	1.16040177683144	0.684522295826309	16.2753273500188	NA
565	PLSB7_004	PLSB7	PLSB	hybrid	0.104888520517637	NA	NA	0.526138141208561	0.396371652828527	20.6074508127414	14.2308613741997	16.4630163433191	19.08522935626	NA	NA	1.2517421098901	0.745647909624516	15.2469340173717	NA
566	PLSB7_005	PLSB7	PLSB	hybrid	0.129021152603918	NA	NA	0.483776816881282	0.330860073765865	19.9529059590921	14.2886428695244	16.5600323445715	19.7855611596695	NA	NA	1.20488327220162	0.722175264791079	16.4211435382585	NA
567	PLSB7_010	PLSB7	PLSB	hybrid	0.160022161631801	NA	NA	0.555167970305116	0.371640621871811	20.3929141609123	16.4426389656625	16.2825164101106	20.2830704509056	NA	NA	1.25244241413749	0.810658278067973	16.1948128089176	NA
568	SB19_009	SB19	SB	SB	0.131968806498768	0.118817283940933	NA	0.496644898672622	0.344913984489711	16.2701565445183	14.3820767679023	15.9630353238464	19.2622554863156	26.8665616585353	NA	1.01923952521818	0.746645520205031	18.8986543493712	2
569	SB19_009	SB19	SB	SB	0.131968806498768	0.118817283940933	NA	0.496644898672622	0.344913984489711	16.2701565445183	14.3820767679023	15.9630353238464	19.2622554863156	26.8665616585353	NA	1.01923952521818	0.746645520205031	18.8986543493712	58
570	SB19_009	SB19	SB	SB	0.131968806498768	0.118817283940933	NA	0.496644898672622	0.344913984489711	16.2701565445183	14.3820767679023	15.9630353238464	19.2622554863156	26.8665616585353	NA	1.01923952521818	0.746645520205031	18.8986543493712	93
571	SB20_004	SB20	SB	SB	NA	NA	NA	0.460542806966106	NA	14.3615566786643	NA	15.4934225554677	NA	NA	NA	0.926945394230921	NA	NA	NA
572	SB20_006	SB20	SB	SB	0.105237501832163	0.06006411709227	NA	0.465507837406827	0.269312339008986	13.3681132025241	9.19840954829858	15.4916896685326	18.1226272143367	21.966730708242	NA	0.862921572052784	0.507564904332511	21.0014766130197	180
573	SB20_006	SB20	SB	SB	0.105237501832163	0.06006411709227	NA	0.465507837406827	0.269312339008986	13.3681132025241	9.19840954829858	15.4916896685326	18.1226272143367	21.966730708242	NA	0.862921572052784	0.507564904332511	21.0014766130197	95
574	SB20_006	SB20	SB	SB	0.105237501832163	0.06006411709227	NA	0.465507837406827	0.269312339008986	13.3681132025241	9.19840954829858	15.4916896685326	18.1226272143367	21.966730708242	NA	0.862921572052784	0.507564904332511	21.0014766130197	67
575	SB20_020	SB20	SB	SB	0.114780268828714	NA	NA	0.410915247603289	0.263275919463846	13.7082079550744	9.24147244199385	15.25274370618	18.1222504268979	NA	NA	0.898737185855961	0.509951701598674	20.1641266346826	NA
