# Supplementary material for: Multivariate analysis of morphology, behaviour, growth and developmental timing in hybrids brings new insights into the divergence of sympatric Arctic charr morphs
Source: BMC Ecol Evol. 2021 Sep 7;21:170. doi: 10.1186/s12862-021-01904-8 (PMC8422654; doi:10.1186/s12862-021-01904-8)
Supplement: Supplementary file 2 — Additional file 2. Datsets. [file 12862_2021_1904_MOESM2_ESM.zip › datasets/dataset.per.trait.analyses.csv]

	ind	age	Trial1_boldness	Trial1_doormat	Trial1_sociality	Trial2_boldness	Trial2_doormat	Trial2_sociality	date.centered.first.feeding	degree.day.frist.feeding	X1.time.response	X1.nb.bouts	X1.bottom	X1.collumn	X1.surface	X1.spitted	X1.prop.spitted	X2.time.response	X2.nb.bouts	X2.bottom	X2.collumn	X2.surface	X2.spitted	X2.prop.spitted	X3.time.response	X3.nb.bouts	X3.bottom	X3.collumn	X3.surface	X3.spitted	X3.prop.spitted	X3.feedingresp	X1.feedingresp	X2.feedingresp	growth.d1.d2	growth.d2.d3	growth.d3.d4	growth.goblal.to.d3	growth.goblal.to.d4	D1_body.area	D1_relative.yolk	D1_yolk.area	D2_body.area	D2_relative.yolk	D2_yolk.area	resorption	fam	cross	length
1	PL16_001	D1	0.783165414997151	-0.222561715026709	62	0.671525678080522	0.431224011030992	40	3	646.2974305	56	3	1	2	0	1	0.333333333	30	1	1	0	0	0	0	NA	0	0	0	0	0	NA	0	1	1	0.0953816054454251	0.1264388835226	0.149509465056885	0.163697323149719	0.127908597053215	43.2322232696984	0.4453054279143	19.2515436827996	44.8128906151466	0.322089453443441	14.4337594454533	0.123215974470858	PL16	PL	17.430176270996
2	PL16_001	D2	0.783165414997151	-0.222561715026709	62	0.671525678080522	0.431224011030992	40	3	646.2974305	56	3	1	2	0	1	0.333333333	30	1	1	0	0	0	0	NA	0	0	0	0	0	NA	0	1	1	0.0953816054454251	0.1264388835226	0.149509465056885	0.163697323149719	0.127908597053215	43.2322232696984	0.4453054279143	19.2515436827996	44.8128906151466	0.322089453443441	14.4337594454533	0.123215974470858	PL16	PL	19.8147164071317
3	PL16_001	D3	0.783165414997151	-0.222561715026709	62	0.671525678080522	0.431224011030992	40	3	646.2974305	56	3	1	2	0	1	0.333333333	30	1	1	0	0	0	0	NA	0	0	0	0	0	NA	0	1	1	0.0953816054454251	0.1264388835226	0.149509465056885	0.163697323149719	0.127908597053215	43.2322232696984	0.4453054279143	19.2515436827996	44.8128906151466	0.322089453443441	14.4337594454533	0.123215974470858	PL16	PL	27.906804952578
4	PL16_001	D4	0.783165414997151	-0.222561715026709	62	0.671525678080522	0.431224011030992	40	3	646.2974305	56	3	1	2	0	1	0.333333333	30	1	1	0	0	0	0	NA	0	0	0	0	0	NA	0	1	1	0.0953816054454251	0.1264388835226	0.149509465056885	0.163697323149719	0.127908597053215	43.2322232696984	0.4453054279143	19.2515436827996	44.8128906151466	0.322089453443441	14.4337594454533	0.123215974470858	PL16	PL	34.1862024849672
5	PL16_002	D1	1.01906301376081	-0.183939566207933	115	-0.685147942598787	-0.603777427732177	279	1	635.3974305	NA	0	0	0	0	0	NA	NA	1	0	1	0	1	1	NA	0	0	0	0	0	NA	0	NA	NA	0.0955468099905467	0.128367770960147	-0.0419762881296235	0.165690743612705	0.0674901029753352	36.1712110021744	0.473292353787068	17.1195575945478	41.4664410413931	0.36837522475125	15.2752095382576	0.104917129035819	PL16	PL	16.7007453742592
6	PL16_002	D2	1.01906301376081	-0.183939566207933	115	-0.685147942598787	-0.603777427732177	279	1	635.3974305	NA	0	0	0	0	0	NA	NA	1	0	1	0	1	1	NA	0	0	0	0	0	NA	0	NA	NA	0.0955468099905467	0.128367770960147	-0.0419762881296235	0.165690743612705	0.0674901029753352	36.1712110021744	0.473292353787068	17.1195575945478	41.4664410413931	0.36837522475125	15.2752095382576	0.104917129035819	PL16	PL	19.0894156240229
7	PL16_002	D3	1.01906301376081	-0.183939566207933	115	-0.685147942598787	-0.603777427732177	279	1	635.3974305	NA	0	0	0	0	0	NA	NA	1	0	1	0	1	1	NA	0	0	0	0	0	NA	0	NA	NA	0.0955468099905467	0.128367770960147	-0.0419762881296235	0.165690743612705	0.0674901029753352	36.1712110021744	0.473292353787068	17.1195575945478	41.4664410413931	0.36837522475125	15.2752095382576	0.104917129035819	PL16	PL	27.3049529654723
8	PL16_002	D4	1.01906301376081	-0.183939566207933	115	-0.685147942598787	-0.603777427732177	279	1	635.3974305	NA	0	0	0	0	0	NA	NA	1	0	1	0	1	1	NA	0	0	0	0	0	NA	0	NA	NA	0.0955468099905467	0.128367770960147	-0.0419762881296235	0.165690743612705	0.0674901029753352	36.1712110021744	0.473292353787068	17.1195575945478	41.4664410413931	0.36837522475125	15.2752095382576	0.104917129035819	PL16	PL	25.5419488640281
9	PL16_003	D1	0.977399480018949	-0.314357068298754	95	-0.235807101265207	0.64955568897477	65	2	640.9974305	5	1	1	0	0	0	0	NA	0	0	0	0	0	NA	NA	0	0	0	0	0	NA	0	1	0	0.0941288082006017	0.114659058759357	0.115085209857528	0.151428124462717	0.110877700607863	37.4931114536428	0.475750818056335	17.8373784455479	38.6664796076141	0.358594479857099	13.8655861427975	0.117156338199236	PL16	PL	17.1811040836893
10	PL16_003	D2	0.977399480018949	-0.314357068298754	95	-0.235807101265207	0.64955568897477	65	2	640.9974305	5	1	1	0	0	0	0	NA	0	0	0	0	0	NA	NA	0	0	0	0	0	NA	0	1	0	0.0941288082006017	0.114659058759357	0.115085209857528	0.151428124462717	0.110877700607863	37.4931114536428	0.475750818056335	17.8373784455479	38.6664796076141	0.358594479857099	13.8655861427975	0.117156338199236	PL16	PL	19.5343242887044
11	PL16_003	D3	0.977399480018949	-0.314357068298754	95	-0.235807101265207	0.64955568897477	65	2	640.9974305	5	1	1	0	0	0	0	NA	0	0	0	0	0	NA	NA	0	0	0	0	0	NA	0	1	0	0.0941288082006017	0.114659058759357	0.115085209857528	0.151428124462717	0.110877700607863	37.4931114536428	0.475750818056335	17.8373784455479	38.6664796076141	0.358594479857099	13.8655861427975	0.117156338199236	PL16	PL	26.8725040493032
12	PL16_003	D4	0.977399480018949	-0.314357068298754	95	-0.235807101265207	0.64955568897477	65	2	640.9974305	5	1	1	0	0	0	0	NA	0	0	0	0	0	NA	NA	0	0	0	0	0	NA	0	1	0	0.0941288082006017	0.114659058759357	0.115085209857528	0.151428124462717	0.110877700607863	37.4931114536428	0.475750818056335	17.8373784455479	38.6664796076141	0.358594479857099	13.8655861427975	0.117156338199236	PL16	PL	31.7060828633193
13	PL16_004	D1	1.05716066896272	-0.756803546947127	116	0.9353368984425	-0.811883045290895	31	4	651.5974305	12	3	1	1	1	0	0	21	1	0	1	0	0	0	12	3	1	2	0	0	0	1	1	1	0.148068990486782	0.144120868249698	0.160145533785573	0.201960317658597	0.150012005718658	30.9735855010497	0.525735861836964	16.2839246675753	42.1500953045518	0.315346725491993	13.2918945334658	0.210389136344971	PL16	PL	16.4232745662786
14	PL16_004	D2	1.05716066896272	-0.756803546947127	116	0.9353368984425	-0.811883045290895	31	4	651.5974305	12	3	1	1	1	0	0	21	1	0	1	0	0	0	12	3	1	2	0	0	0	1	1	1	0.148068990486782	0.144120868249698	0.160145533785573	0.201960317658597	0.150012005718658	30.9735855010497	0.525735861836964	16.2839246675753	42.1500953045518	0.315346725491993	13.2918945334658	0.210389136344971	PL16	PL	20.1249993284482
15	PL16_004	D3	1.05716066896272	-0.756803546947127	116	0.9353368984425	-0.811883045290895	31	4	651.5974305	12	3	1	1	1	0	0	21	1	0	1	0	0	0	12	3	1	2	0	0	0	1	1	1	0.148068990486782	0.144120868249698	0.160145533785573	0.201960317658597	0.150012005718658	30.9735855010497	0.525735861836964	16.2839246675753	42.1500953045518	0.315346725491993	13.2918945334658	0.210389136344971	PL16	PL	29.3487348964289
16	PL16_004	D4	1.05716066896272	-0.756803546947127	116	0.9353368984425	-0.811883045290895	31	4	651.5974305	12	3	1	1	1	0	0	21	1	0	1	0	0	0	12	3	1	2	0	0	0	1	1	1	0.148068990486782	0.144120868249698	0.160145533785573	0.201960317658597	0.150012005718658	30.9735855010497	0.525735861836964	16.2839246675753	42.1500953045518	0.315346725491993	13.2918945334658	0.210389136344971	PL16	PL	36.0748473154229
17	PL16_005	D1	1.16886053305581	-0.900501667917985	90	1.30228299927398	-0.985862810465296	9	4	651.5974305	34	1	1	0	0	0	0	1	1	1	0	0	1	1	1	1	1	0	0	1	1	1	1	1	0.0844005412086713	0.137266509325576	0.0733213870363444	0.170235470735213	0.106676094523512	40.1114585818274	0.488328242091687	19.5875580569973	39.590078185606	0.340865429768615	13.4948890153097	0.147462812323072	PL16	PL	17.6883793854687
18	PL16_005	D2	1.16886053305581	-0.900501667917985	90	1.30228299927398	-0.985862810465296	9	4	651.5974305	34	1	1	0	0	0	0	1	1	1	0	0	1	1	1	1	1	0	0	1	1	1	1	1	0.0844005412086713	0.137266509325576	0.0733213870363444	0.170235470735213	0.106676094523512	40.1114585818274	0.488328242091687	19.5875580569973	39.590078185606	0.340865429768615	13.4948890153097	0.147462812323072	PL16	PL	19.7983929156855
19	PL16_005	D3	1.16886053305581	-0.900501667917985	90	1.30228299927398	-0.985862810465296	9	4	651.5974305	34	1	1	0	0	0	0	1	1	1	0	0	1	1	1	1	1	0	0	1	1	1	1	1	0.0844005412086713	0.137266509325576	0.0733213870363444	0.170235470735213	0.106676094523512	40.1114585818274	0.488328242091687	19.5875580569973	39.590078185606	0.340865429768615	13.4948890153097	0.147462812323072	PL16	PL	28.5834495125224
20	PL16_005	D4	1.16886053305581	-0.900501667917985	90	1.30228299927398	-0.985862810465296	9	4	651.5974305	34	1	1	0	0	0	0	1	1	1	0	0	1	1	1	1	1	0	0	1	1	1	1	1	0.0844005412086713	0.137266509325576	0.0733213870363444	0.170235470735213	0.106676094523512	40.1114585818274	0.488328242091687	19.5875580569973	39.590078185606	0.340865429768615	13.4948890153097	0.147462812323072	PL16	PL	31.6629477680488
21	PL16_006	D1	1.1146994205567	-0.426480729289374	129	1.28527094838792	-0.873448040408737	92	11	690.2307638	NA	0	0	0	0	0	NA	NA	0	0	0	0	0	NA	22	1	1	0	0	0	0	1	0	0	0.164078129939442	0.0771550737234544	0.198028190970015	0.141248093231049	0.131992567665829	28.7316040406848	0.49274934135562	14.1574789671379	38.2169790142904	0.338976686338364	12.954664908127	0.153772655017256	PL16	PL	15.6344728713927
22	PL16_006	D2	1.1146994205567	-0.426480729289374	129	1.28527094838792	-0.873448040408737	92	11	690.2307638	NA	0	0	0	0	0	NA	NA	0	0	0	0	0	NA	22	1	1	0	0	0	0	1	0	0	0.164078129939442	0.0771550737234544	0.198028190970015	0.141248093231049	0.131992567665829	28.7316040406848	0.49274934135562	14.1574789671379	38.2169790142904	0.338976686338364	12.954664908127	0.153772655017256	PL16	PL	19.7364261198788
23	PL16_006	D3	1.1146994205567	-0.426480729289374	129	1.28527094838792	-0.873448040408737	92	11	690.2307638	NA	0	0	0	0	0	NA	NA	0	0	0	0	0	NA	22	1	1	0	0	0	0	1	0	0	0.164078129939442	0.0771550737234544	0.198028190970015	0.141248093231049	0.131992567665829	28.7316040406848	0.49274934135562	14.1574789671379	38.2169790142904	0.338976686338364	12.954664908127	0.153772655017256	PL16	PL	24.6743508381799
24	PL16_006	D4	1.1146994205567	-0.426480729289374	129	1.28527094838792	-0.873448040408737	92	11	690.2307638	NA	0	0	0	0	0	NA	NA	0	0	0	0	0	NA	22	1	1	0	0	0	0	1	0	0	0.164078129939442	0.0771550737234544	0.198028190970015	0.141248093231049	0.131992567665829	28.7316040406848	0.49274934135562	14.1574789671379	38.2169790142904	0.338976686338364	12.954664908127	0.153772655017256	PL16	PL	32.7935066679505
25	PL16_007	D1	0.849411892359628	0.198006109422975	175	-0.78573786292197	-0.10828724681467	74	10	636.7402181	27	1	1	0	0	0	0	84	4	1	3	0	0	0	44	3	3	0	0	0	0	1	1	1	0.20076250965731	0.0894353974993873	0.162643004863607	0.167858252834274	0.133933010621549	33.0003674151867	0.590575276675761	19.4892011166257	52.2466787279535	0.366201885859312	19.1328322800622	0.224373390816449	PL16	PL	17.2523120942543
26	PL16_007	D2	0.849411892359628	0.198006109422975	175	-0.78573786292197	-0.10828724681467	74	10	636.7402181	27	1	1	0	0	0	0	84	4	1	3	0	0	0	44	3	3	0	0	0	0	1	1	1	0.20076250965731	0.0894353974993873	0.162643004863607	0.167858252834274	0.133933010621549	33.0003674151867	0.590575276675761	19.4892011166257	52.2466787279535	0.366201885859312	19.1328322800622	0.224373390816449	PL16	PL	22.2713748356871
27	PL16_007	D3	0.849411892359628	0.198006109422975	175	-0.78573786292197	-0.10828724681467	74	10	636.7402181	27	1	1	0	0	0	0	84	4	1	3	0	0	0	44	3	3	0	0	0	0	1	1	1	0.20076250965731	0.0894353974993873	0.162643004863607	0.167858252834274	0.133933010621549	33.0003674151867	0.590575276675761	19.4892011166257	52.2466787279535	0.366201885859312	19.1328322800622	0.224373390816449	PL16	PL	27.9952402756479
28	PL16_007	D4	0.849411892359628	0.198006109422975	175	-0.78573786292197	-0.10828724681467	74	10	636.7402181	27	1	1	0	0	0	0	84	4	1	3	0	0	0	44	3	3	0	0	0	0	1	1	1	0.20076250965731	0.0894353974993873	0.162643004863607	0.167858252834274	0.133933010621549	33.0003674151867	0.590575276675761	19.4892011166257	52.2466787279535	0.366201885859312	19.1328322800622	0.224373390816449	PL16	PL	34.6636034750557
29	PL16_008	D1	-0.0493109542225731	1.50848713744995	51	0.857552648975506	1.20211545286141	35	3	646.2974305	3	3	1	2	0	3	1	3	5	3	2	0	0	0	63	2	2	0	0	0	0	1	1	1	0.146519757103947	0.0819141912645688	0.130230374667064	0.139148471383298	0.109734182477464	39.2372613846496	0.499307591417039	19.5914624757702	45.3875187185071	0.373119330052705	16.934960577004	0.126188261364334	PL16	PL	17.2915416610347
30	PL16_008	D2	-0.0493109542225731	1.50848713744995	51	0.857552648975506	1.20211545286141	35	3	646.2974305	3	3	1	2	0	3	1	3	5	3	2	0	0	0	63	2	2	0	0	0	0	1	1	1	0.146519757103947	0.0819141912645688	0.130230374667064	0.139148471383298	0.109734182477464	39.2372613846496	0.499307591417039	19.5914624757702	45.3875187185071	0.373119330052705	16.934960577004	0.126188261364334	PL16	PL	20.9545355886334
31	PL16_008	D3	-0.0493109542225731	1.50848713744995	51	0.857552648975506	1.20211545286141	35	3	646.2974305	3	3	1	2	0	3	1	3	5	3	2	0	0	0	63	2	2	0	0	0	0	1	1	1	0.146519757103947	0.0819141912645688	0.130230374667064	0.139148471383298	0.109734182477464	39.2372613846496	0.499307591417039	19.5914624757702	45.3875187185071	0.373119330052705	16.934960577004	0.126188261364334	PL16	PL	26.1970438295658
32	PL16_008	D4	-0.0493109542225731	1.50848713744995	51	0.857552648975506	1.20211545286141	35	3	646.2974305	3	3	1	2	0	3	1	3	5	3	2	0	0	0	63	2	2	0	0	0	0	1	1	1	0.146519757103947	0.0819141912645688	0.130230374667064	0.139148471383298	0.109734182477464	39.2372613846496	0.499307591417039	19.5914624757702	45.3875187185071	0.373119330052705	16.934960577004	0.126188261364334	PL16	PL	31.6667195655825
33	PL16_009	D1	-0.783470154104081	1.3784437600931	75	-1.50856555327232	-0.544236200321183	113	5	656.9640971	1	2	1	0	1	1	0.5	8	3	1	1	1	0	0	115	2	1	1	0	0	0	1	1	1	0.151787388227844	0.110066067258732	0.151196934231859	0.169358015785233	0.131215146931245	39.3067279000079	0.446792490152535	17.5619508381927	44.8497083166418	0.336109128753096	15.0743963871369	0.110683361399439	PL16	PL	17.0087268680811
34	PL16_009	D2	-0.783470154104081	1.3784437600931	75	-1.50856555327232	-0.544236200321183	113	5	656.9640971	1	2	1	0	1	1	0.5	8	3	1	1	1	0	0	115	2	1	1	0	0	0	1	1	1	0.151787388227844	0.110066067258732	0.151196934231859	0.169358015785233	0.131215146931245	39.3067279000079	0.446792490152535	17.5619508381927	44.8497083166418	0.336109128753096	15.0743963871369	0.110683361399439	PL16	PL	20.8034115737772
35	PL16_009	D3	-0.783470154104081	1.3784437600931	75	-1.50856555327232	-0.544236200321183	113	5	656.9640971	1	2	1	0	1	1	0.5	8	3	1	1	1	0	0	115	2	1	1	0	0	0	1	1	1	0.151787388227844	0.110066067258732	0.151196934231859	0.169358015785233	0.131215146931245	39.3067279000079	0.446792490152535	17.5619508381927	44.8497083166418	0.336109128753096	15.0743963871369	0.110683361399439	PL16	PL	27.847639878336
36	PL16_009	D4	-0.783470154104081	1.3784437600931	75	-1.50856555327232	-0.544236200321183	113	5	656.9640971	1	2	1	0	1	1	0.5	8	3	1	1	1	0	0	115	2	1	1	0	0	0	1	1	1	0.151787388227844	0.110066067258732	0.151196934231859	0.169358015785233	0.131215146931245	39.3067279000079	0.446792490152535	17.5619508381927	44.8497083166418	0.336109128753096	15.0743963871369	0.110683361399439	PL16	PL	34.1979111160741
37	PL16_010	D1	0.535425464118672	2.32356450889551	12	0.638329028423059	1.22807990542429	3	2	640.9974305	14	2	0	2	0	0	0	NA	0	0	0	0	0	NA	90	5	4	1	0	0	0	1	1	0	0.129278710651293	0.0643353548521854	0.135823872347834	0.114834851200347	0.0993708403314107	40.6743568283293	0.445032058002362	18.1013927272338	47.8215902085042	0.330356631605634	15.7981794593064	0.114675426396728	PL16	PL	17.5265395536108
38	PL16_010	D2	0.535425464118672	2.32356450889551	12	0.638329028423059	1.22807990542429	3	2	640.9974305	14	2	0	2	0	0	0	NA	0	0	0	0	0	NA	90	5	4	1	0	0	0	1	1	0	0.129278710651293	0.0643353548521854	0.135823872347834	0.114834851200347	0.0993708403314107	40.6743568283293	0.445032058002362	18.1013927272338	47.8215902085042	0.330356631605634	15.7981794593064	0.114675426396728	PL16	PL	20.7585073198931
39	PL16_010	D3	0.535425464118672	2.32356450889551	12	0.638329028423059	1.22807990542429	3	2	640.9974305	14	2	0	2	0	0	0	NA	0	0	0	0	0	NA	90	5	4	1	0	0	0	1	1	0	0.129278710651293	0.0643353548521854	0.135823872347834	0.114834851200347	0.0993708403314107	40.6743568283293	0.445032058002362	18.1013927272338	47.8215902085042	0.330356631605634	15.7981794593064	0.114675426396728	PL16	PL	24.875970030433
40	PL16_010	D4	0.535425464118672	2.32356450889551	12	0.638329028423059	1.22807990542429	3	2	640.9974305	14	2	0	2	0	0	0	NA	0	0	0	0	0	NA	90	5	4	1	0	0	0	1	1	0	0.129278710651293	0.0643353548521854	0.135823872347834	0.114834851200347	0.0993708403314107	40.6743568283293	0.445032058002362	18.1013927272338	47.8215902085042	0.330356631605634	15.7981794593064	0.114675426396728	PL16	PL	30.4447487966942
41	PL16_011	D1	0.954127132274746	-0.121232296949319	78	0.372587942330863	-0.849435710562898	35	9	678.9640971	84	1	0	0	1	0	0	23	3	0	3	0	0	0	19	3	3	0	0	0	0	1	1	1	0.0592868409735988	0.10535779321895	0.165388284523248	0.128516715474262	0.116187621400397	40.9949073505631	0.517491487469725	21.2145155835264	51.6760636397984	0.274011268875222	14.1598237684179	0.243480218594503	PL16	PL	18.5050009276257
42	PL16_011	D2	0.954127132274746	-0.121232296949319	78	0.372587942330863	-0.849435710562898	35	9	678.9640971	84	1	0	0	1	0	0	23	3	0	3	0	0	0	19	3	3	0	0	0	0	1	1	1	0.0592868409735988	0.10535779321895	0.165388284523248	0.128516715474262	0.116187621400397	40.9949073505631	0.517491487469725	21.2145155835264	51.6760636397984	0.274011268875222	14.1598237684179	0.243480218594503	PL16	PL	19.9871719519657
43	PL16_011	D3	0.954127132274746	-0.121232296949319	78	0.372587942330863	-0.849435710562898	35	9	678.9640971	84	1	0	0	1	0	0	23	3	0	3	0	0	0	19	3	3	0	0	0	0	1	1	1	0.0592868409735988	0.10535779321895	0.165388284523248	0.128516715474262	0.116187621400397	40.9949073505631	0.517491487469725	21.2145155835264	51.6760636397984	0.274011268875222	14.1598237684179	0.243480218594503	PL16	PL	26.7300707179785
44	PL16_011	D4	0.954127132274746	-0.121232296949319	78	0.372587942330863	-0.849435710562898	35	9	678.9640971	84	1	0	0	1	0	0	23	3	0	3	0	0	0	19	3	3	0	0	0	0	1	1	1	0.0592868409735988	0.10535779321895	0.165388284523248	0.128516715474262	0.116187621400397	40.9949073505631	0.517491487469725	21.2145155835264	51.6760636397984	0.274011268875222	14.1598237684179	0.243480218594503	PL16	PL	33.8417669524781
45	PL16_012	D1	0.628626692020896	1.55914566958153	119	0.67212969845138	-0.718857969707299	191	2	640.9974305	NA	0	0	0	0	0	NA	NA	0	0	0	0	0	NA	NA	0	0	0	0	0	NA	0	0	0	0.137866227973765	0.102052094246393	0.183462723841054	0.155906089548646	0.134987970476623	35.3570147731094	0.446861504001418	15.799688798512	41.9613501105117	0.291680119701256	12.2392916230604	0.155181384300162	PL16	PL	17.1420302783532
46	PL16_012	D2	0.628626692020896	1.55914566958153	119	0.67212969845138	-0.718857969707299	191	2	640.9974305	NA	0	0	0	0	0	NA	NA	0	0	0	0	0	NA	NA	0	0	0	0	0	NA	0	0	0	0.137866227973765	0.102052094246393	0.183462723841054	0.155906089548646	0.134987970476623	35.3570147731094	0.446861504001418	15.799688798512	41.9613501105117	0.291680119701256	12.2392916230604	0.155181384300162	PL16	PL	20.5886859776974
47	PL16_012	D3	0.628626692020896	1.55914566958153	119	0.67212969845138	-0.718857969707299	191	2	640.9974305	NA	0	0	0	0	0	NA	NA	0	0	0	0	0	NA	NA	0	0	0	0	0	NA	0	0	0	0.137866227973765	0.102052094246393	0.183462723841054	0.155906089548646	0.134987970476623	35.3570147731094	0.446861504001418	15.799688798512	41.9613501105117	0.291680119701256	12.2392916230604	0.155181384300162	PL16	PL	27.1200200094665
48	PL16_012	D4	0.628626692020896	1.55914566958153	119	0.67212969845138	-0.718857969707299	191	2	640.9974305	NA	0	0	0	0	0	NA	NA	0	0	0	0	0	NA	NA	0	0	0	0	0	NA	0	0	0	0.137866227973765	0.102052094246393	0.183462723841054	0.155906089548646	0.134987970476623	35.3570147731094	0.446861504001418	15.799688798512	41.9613501105117	0.291680119701256	12.2392916230604	0.155181384300162	PL16	PL	34.8254544107908
49	PL16_013	D1	-0.241578143677749	-0.207281393871954	27	0.840515842055061	-0.480646071976462	6	10	636.7402181	44	3	1	1	1	0	0	1	2	1	1	0	1	0.5	95	5	0	3	2	0	0	1	1	1	0.0706588565585494	0.141284713446483	0.123763795844493	0.168885829289666	0.122189103053491	38.4386884890916	0.528618888901991	20.3194167999533	45.9300734778269	0.300214755749871	13.7888857907194	0.22840413315212	PL16	PL	17.8855360607995
50	PL16_013	D2	-0.241578143677749	-0.207281393871954	27	0.840515842055061	-0.480646071976462	6	10	636.7402181	44	3	1	1	1	0	0	1	2	1	1	0	1	0.5	95	5	0	3	2	0	0	1	1	1	0.0706588565585494	0.141284713446483	0.123763795844493	0.168885829289666	0.122189103053491	38.4386884890916	0.528618888901991	20.3194167999533	45.9300734778269	0.300214755749871	13.7888857907194	0.22840413315212	PL16	PL	19.6520074747633
51	PL16_013	D3	-0.241578143677749	-0.207281393871954	27	0.840515842055061	-0.480646071976462	6	10	636.7402181	44	3	1	1	1	0	0	1	2	1	1	0	1	0.5	95	5	0	3	2	0	0	1	1	1	0.0706588565585494	0.141284713446483	0.123763795844493	0.168885829289666	0.122189103053491	38.4386884890916	0.528618888901991	20.3194167999533	45.9300734778269	0.300214755749871	13.7888857907194	0.22840413315212	PL16	PL	28.6942291353382
52	PL16_013	D4	-0.241578143677749	-0.207281393871954	27	0.840515842055061	-0.480646071976462	6	10	636.7402181	44	3	1	1	1	0	0	1	2	1	1	0	1	0.5	95	5	0	3	2	0	0	1	1	1	0.0706588565585494	0.141284713446483	0.123763795844493	0.168885829289666	0.122189103053491	38.4386884890916	0.528618888901991	20.3194167999533	45.9300734778269	0.300214755749871	13.7888857907194	0.22840413315212	PL16	PL	33.8923085608069
53	PL16_014	D1	-0.385565839601042	1.54278981024291	94	-0.941950108900989	0.420025957041433	134	1	635.3974305	8	3	3	0	0	0	0	10	1	1	0	0	0	0	1	2	1	1	0	0	0	1	1	1	0.120501018101417	0.100273922386029	0.149123762697495	0.147344632581895	0.119795836019359	36.9069437872862	0.526306117505413	19.4243502936771	41.7532421629558	0.360042863315615	15.0329568610609	0.166263254189798	PL16	PL	17.1769706762808
54	PL16_014	D2	-0.385565839601042	1.54278981024291	94	-0.941950108900989	0.420025957041433	134	1	635.3974305	8	3	3	0	0	0	0	10	1	1	0	0	0	0	1	2	1	1	0	0	0	1	1	1	0.120501018101417	0.100273922386029	0.149123762697495	0.147344632581895	0.119795836019359	36.9069437872862	0.526306117505413	19.4243502936771	41.7532421629558	0.360042863315615	15.0329568610609	0.166263254189798	PL16	PL	20.1894961288162
55	PL16_014	D3	-0.385565839601042	1.54278981024291	94	-0.941950108900989	0.420025957041433	134	1	635.3974305	8	3	3	0	0	0	0	10	1	1	0	0	0	0	1	2	1	1	0	0	0	1	1	1	0.120501018101417	0.100273922386029	0.149123762697495	0.147344632581895	0.119795836019359	36.9069437872862	0.526306117505413	19.4243502936771	41.7532421629558	0.360042863315615	15.0329568610609	0.166263254189798	PL16	PL	26.6070271615221
56	PL16_014	D4	-0.385565839601042	1.54278981024291	94	-0.941950108900989	0.420025957041433	134	1	635.3974305	8	3	3	0	0	0	0	10	1	1	0	0	0	0	1	2	1	1	0	0	0	1	1	1	0.120501018101417	0.100273922386029	0.149123762697495	0.147344632581895	0.119795836019359	36.9069437872862	0.526306117505413	19.4243502936771	41.7532421629558	0.360042863315615	15.0329568610609	0.166263254189798	PL16	PL	32.8702251948168
57	PL16_015	D1	-1.3137347206901	-0.662616509542539	17	0.470291225770746	0.751965892005575	24	3	646.2974305	NA	0	0	0	0	0	NA	14	1	1	0	0	0	0	NA	0	0	0	0	0	NA	0	0	1	0.0872423084580647	0.114633674108757	0.150744063701353	0.148712700850188	0.120754765124366	44.3318719127801	0.448197000641816	19.8694120241452	44.2185738296316	0.318386509490875	14.0785973762809	0.129810491150941	PL16	PL	17.8838416072476
58	PL16_015	D2	-1.3137347206901	-0.662616509542539	17	0.470291225770746	0.751965892005575	24	3	646.2974305	NA	0	0	0	0	0	NA	14	1	1	0	0	0	0	NA	0	0	0	0	0	NA	0	0	1	0.0872423084580647	0.114633674108757	0.150744063701353	0.148712700850188	0.120754765124366	44.3318719127801	0.448197000641816	19.8694120241452	44.2185738296316	0.318386509490875	14.0785973762809	0.129810491150941	PL16	PL	20.0648993186992
59	PL16_015	D3	-1.3137347206901	-0.662616509542539	17	0.470291225770746	0.751965892005575	24	3	646.2974305	NA	0	0	0	0	0	NA	14	1	1	0	0	0	0	NA	0	0	0	0	0	NA	0	0	1	0.0872423084580647	0.114633674108757	0.150744063701353	0.148712700850188	0.120754765124366	44.3318719127801	0.448197000641816	19.8694120241452	44.2185738296316	0.318386509490875	14.0785973762809	0.129810491150941	PL16	PL	27.4014544616596
60	PL16_015	D4	-1.3137347206901	-0.662616509542539	17	0.470291225770746	0.751965892005575	24	3	646.2974305	NA	0	0	0	0	0	NA	14	1	1	0	0	0	0	NA	0	0	0	0	0	NA	0	0	1	0.0872423084580647	0.114633674108757	0.150744063701353	0.148712700850188	0.120754765124366	44.3318719127801	0.448197000641816	19.8694120241452	44.2185738296316	0.318386509490875	14.0785973762809	0.129810491150941	PL16	PL	33.5819610734151
61	PL16_016	D1	0.836455906518411	0.177864475227875	110	0.889396822092231	-0.798873138294979	187	3	646.2974305	86	1	0	1	0	0	0	5	1	1	0	0	1	1	99	8	3	5	0	0	0	1	1	1	0.118123417480766	0.137192083874269	0.153106689730644	0.183334043827693	0.13854425449176	43.8972572170638	0.421608777740063	18.5074689614275	42.6954026933913	0.352287372638629	15.0410512386031	0.069321405101434	PL16	PL	17.7362188152057
62	PL16_016	D2	0.836455906518411	0.177864475227875	110	0.889396822092231	-0.798873138294979	187	3	646.2974305	86	1	0	1	0	0	0	5	1	1	0	0	1	1	99	8	3	5	0	0	0	1	1	1	0.118123417480766	0.137192083874269	0.153106689730644	0.183334043827693	0.13854425449176	43.8972572170638	0.421608777740063	18.5074689614275	42.6954026933913	0.352287372638629	15.0410512386031	0.069321405101434	PL16	PL	20.6893042522249
63	PL16_016	D3	0.836455906518411	0.177864475227875	110	0.889396822092231	-0.798873138294979	187	3	646.2974305	86	1	0	1	0	0	0	5	1	1	0	0	1	1	99	8	3	5	0	0	0	1	1	1	0.118123417480766	0.137192083874269	0.153106689730644	0.183334043827693	0.13854425449176	43.8972572170638	0.421608777740063	18.5074689614275	42.6954026933913	0.352287372638629	15.0410512386031	0.069321405101434	PL16	PL	29.4695976201781
64	PL16_016	D4	0.836455906518411	0.177864475227875	110	0.889396822092231	-0.798873138294979	187	3	646.2974305	86	1	0	1	0	0	0	5	1	1	0	0	1	1	99	8	3	5	0	0	0	1	1	1	0.118123417480766	0.137192083874269	0.153106689730644	0.183334043827693	0.13854425449176	43.8972572170638	0.421608777740063	18.5074689614275	42.6954026933913	0.352287372638629	15.0410512386031	0.069321405101434	PL16	PL	35.7469718991345
65	PL16_017	D1	1.11943273360536	-0.420769974334268	8	1.00527000473119	-0.272613825509223	132	7	667.5974305	71	2	2	0	0	0	0	49	3	3	0	0	0	0	70	3	2	1	0	0	0	1	1	1	0.118458235600377	0.0861415218273691	0.11913321323571	0.132414270108766	0.103009404970429	50.8404204906855	0.398561691125998	20.2630439683245	42.3925268159678	0.3722460776251	15.7804518278609	0.0263156135008976	PL16	PL	18.0969287920843
66	PL16_017	D2	1.11943273360536	-0.420769974334268	8	1.00527000473119	-0.272613825509223	132	7	667.5974305	71	2	2	0	0	0	0	49	3	3	0	0	0	0	70	3	2	1	0	0	0	1	1	1	0.118458235600377	0.0861415218273691	0.11913321323571	0.132414270108766	0.103009404970429	50.8404204906855	0.398561691125998	20.2630439683245	42.3925268159678	0.3722460776251	15.7804518278609	0.0263156135008976	PL16	PL	21.0583846820937
67	PL16_017	D3	1.11943273360536	-0.420769974334268	8	1.00527000473119	-0.272613825509223	132	7	667.5974305	71	2	2	0	0	0	0	49	3	3	0	0	0	0	70	3	2	1	0	0	0	1	1	1	0.118458235600377	0.0861415218273691	0.11913321323571	0.132414270108766	0.103009404970429	50.8404204906855	0.398561691125998	20.2630439683245	42.3925268159678	0.3722460776251	15.7804518278609	0.0263156135008976	PL16	PL	26.5714420790453
68	PL16_017	D4	1.11943273360536	-0.420769974334268	8	1.00527000473119	-0.272613825509223	132	7	667.5974305	71	2	2	0	0	0	0	49	3	3	0	0	0	0	70	3	2	1	0	0	0	1	1	1	0.118458235600377	0.0861415218273691	0.11913321323571	0.132414270108766	0.103009404970429	50.8404204906855	0.398561691125998	20.2630439683245	42.3925268159678	0.3722460776251	15.7804518278609	0.0263156135008976	PL16	PL	31.6941702481808
69	PL16_018	D1	0.89356365480665	-1.43527468404814	71	0.89812356949995	-0.234537896226792	64	10	636.7402181	20	5	4	1	0	0	0	17	4	0	1	3	1	0.25	15	1	0	1	0	0	0	1	1	1	0.107568804716043	0.11869454159974	0.138658695455109	0.160713605941944	0.122851363799568	40.1360582498337	0.438360528035275	17.5940636876517	40.4714581379374	0.32101906204654	12.9921095310965	0.117341465988735	PL16	PL	17.1001890718819
70	PL16_018	D2	0.89356365480665	-1.43527468404814	71	0.89812356949995	-0.234537896226792	64	10	636.7402181	20	5	4	1	0	0	0	17	4	0	1	3	1	0.25	15	1	0	1	0	0	0	1	1	1	0.107568804716043	0.11869454159974	0.138658695455109	0.160713605941944	0.122851363799568	40.1360582498337	0.438360528035275	17.5940636876517	40.4714581379374	0.32101906204654	12.9921095310965	0.117341465988735	PL16	PL	19.789409189783
71	PL16_018	D3	0.89356365480665	-1.43527468404814	71	0.89812356949995	-0.234537896226792	64	10	636.7402181	20	5	4	1	0	0	0	17	4	0	1	3	1	0.25	15	1	0	1	0	0	0	1	1	1	0.107568804716043	0.11869454159974	0.138658695455109	0.160713605941944	0.122851363799568	40.1360582498337	0.438360528035275	17.5940636876517	40.4714581379374	0.32101906204654	12.9921095310965	0.117341465988735	PL16	PL	27.3858598521663
72	PL16_018	D4	0.89356365480665	-1.43527468404814	71	0.89812356949995	-0.234537896226792	64	10	636.7402181	20	5	4	1	0	0	0	17	4	0	1	3	1	0.25	15	1	0	1	0	0	0	1	1	1	0.107568804716043	0.11869454159974	0.138658695455109	0.160713605941944	0.122851363799568	40.1360582498337	0.438360528035275	17.5940636876517	40.4714581379374	0.32101906204654	12.9921095310965	0.117341465988735	PL16	PL	33.0708663658258
73	PL16_019	D1	0.760044296994941	-0.15436188257336	12	1.17226595323718	-1.36175498353135	43	4	651.5974305	NA	0	0	0	0	0	NA	NA	0	0	0	0	0	NA	NA	0	0	0	0	0	NA	0	0	0	0.0868927776752292	0.107995356217884	0.155634071782217	0.14193784749727	0.119241627898308	38.5004694817513	0.423477875700207	16.3040970295927	33.8065487758094	0.359927342702022	12.1679012668034	0.0635505329981847	PL16	PL	17.0396774506048
74	PL16_019	D2	0.760044296994941	-0.15436188257336	12	1.17226595323718	-1.36175498353135	43	4	651.5974305	NA	0	0	0	0	0	NA	NA	0	0	0	0	0	NA	NA	0	0	0	0	0	NA	0	0	0	0.0868927776752292	0.107995356217884	0.155634071782217	0.14193784749727	0.119241627898308	38.5004694817513	0.423477875700207	16.3040970295927	33.8065487758094	0.359927342702022	12.1679012668034	0.0635505329981847	PL16	PL	19.2119968924856
75	PL16_019	D3	0.760044296994941	-0.15436188257336	12	1.17226595323718	-1.36175498353135	43	4	651.5974305	NA	0	0	0	0	0	NA	NA	0	0	0	0	0	NA	NA	0	0	0	0	0	NA	0	0	0	0.0868927776752292	0.107995356217884	0.155634071782217	0.14193784749727	0.119241627898308	38.5004694817513	0.423477875700207	16.3040970295927	33.8065487758094	0.359927342702022	12.1679012668034	0.0635505329981847	PL16	PL	26.1236996904301
76	PL16_019	D4	0.760044296994941	-0.15436188257336	12	1.17226595323718	-1.36175498353135	43	4	651.5974305	NA	0	0	0	0	0	NA	NA	0	0	0	0	0	NA	NA	0	0	0	0	0	NA	0	0	0	0.0868927776752292	0.107995356217884	0.155634071782217	0.14193784749727	0.119241627898308	38.5004694817513	0.423477875700207	16.3040970295927	33.8065487758094	0.359927342702022	12.1679012668034	0.0635505329981847	PL16	PL	32.6603307052832
77	PL16_020	D1	1.13253932779042	-0.284887201180612	96	0.947084943426386	-0.441732753785038	99	2	640.9974305	NA	0	0	0	0	0	NA	1	2	2	0	0	1	0.5	0	0	0	0	0	0	NA	1	0	1	0.113657822523006	0.137722157193659	0.14576223023681	0.182119744116709	0.135630115870604	43.3871515601666	0.499390070331406	21.667112669111	40.6760449290742	0.406181499829685	16.521856936431	0.0932085705017213	PL16	PL	17.4768714082406
78	PL16_020	D2	1.13253932779042	-0.284887201180612	96	0.947084943426386	-0.441732753785038	99	2	640.9974305	NA	0	0	0	0	0	NA	1	2	2	0	0	1	0.5	0	0	0	0	0	0	NA	1	0	1	0.113657822523006	0.137722157193659	0.14576223023681	0.182119744116709	0.135630115870604	43.3871515601666	0.499390070331406	21.667112669111	40.6760449290742	0.406181499829685	16.521856936431	0.0932085705017213	PL16	PL	20.3183169713158
79	PL16_020	D3	1.13253932779042	-0.284887201180612	96	0.947084943426386	-0.441732753785038	99	2	640.9974305	NA	0	0	0	0	0	NA	1	2	2	0	0	1	0.5	0	0	0	0	0	0	NA	1	0	1	0.113657822523006	0.137722157193659	0.14576223023681	0.182119744116709	0.135630115870604	43.3871515601666	0.499390070331406	21.667112669111	40.6760449290742	0.406181499829685	16.521856936431	0.0932085705017213	PL16	PL	29.13253503171
80	PL16_020	D4	1.13253932779042	-0.284887201180612	96	0.947084943426386	-0.441732753785038	99	2	640.9974305	NA	0	0	0	0	0	NA	1	2	2	0	0	1	0.5	0	0	0	0	0	0	NA	1	0	1	0.113657822523006	0.137722157193659	0.14576223023681	0.182119744116709	0.135630115870604	43.3871515601666	0.499390070331406	21.667112669111	40.6760449290742	0.406181499829685	16.521856936431	0.0932085705017213	PL16	PL	35.1087864714192
81	PL16_021	D1	-0.340626556994911	-0.116161625866796	109	0.336327393800668	-0.0616925219159073	59	7	667.5974305	19	4	1	1	2	0	0	6	4	4	0	0	1	0.25	9	4	3	0	1	0	0	1	1	1	0.160727144232953	0.105959280476874	0.179333354727683	0.168743321192871	0.139935675228294	43.1062692219483	0.416465819042868	17.9522877174011	44.5773284688712	0.344699705034923	15.3657919744648	0.0717661140079441	PL16	PL	17.30084334717
82	PL16_021	D2	-0.340626556994911	-0.116161625866796	109	0.336327393800668	-0.0616925219159073	59	7	667.5974305	19	4	1	1	2	0	0	6	4	4	0	0	1	0.25	9	4	3	0	1	0	0	1	1	1	0.160727144232953	0.105959280476874	0.179333354727683	0.168743321192871	0.139935675228294	43.1062692219483	0.416465819042868	17.9522877174011	44.5773284688712	0.344699705034923	15.3657919744648	0.0717661140079441	PL16	PL	21.3190219529938
83	PL16_021	D3	-0.340626556994911	-0.116161625866796	109	0.336327393800668	-0.0616925219159073	59	7	667.5974305	19	4	1	1	2	0	0	6	4	4	0	0	1	0.25	9	4	3	0	1	0	0	1	1	1	0.160727144232953	0.105959280476874	0.179333354727683	0.168743321192871	0.139935675228294	43.1062692219483	0.416465819042868	17.9522877174011	44.5773284688712	0.344699705034923	15.3657919744648	0.0717661140079441	PL16	PL	28.1004159035137
84	PL16_021	D4	-0.340626556994911	-0.116161625866796	109	0.336327393800668	-0.0616925219159073	59	7	667.5974305	19	4	1	1	2	0	0	6	4	4	0	0	1	0.25	9	4	3	0	1	0	0	1	1	1	0.160727144232953	0.105959280476874	0.179333354727683	0.168743321192871	0.139935675228294	43.1062692219483	0.416465819042868	17.9522877174011	44.5773284688712	0.344699705034923	15.3657919744648	0.0717661140079441	PL16	PL	35.6324168020764
85	PL16_022	D1	0.810195388107814	0.149605228904492	136	0.786814899913994	-0.89587902929269	54	7	667.5974305	NA	0	0	0	0	0	NA	NA	0	0	0	0	0	NA	NA	0	0	0	0	0	NA	0	0	0	0.136983341685463	0.120990204019987	0.142852987225956	0.174499321865871	0.130960992889846	44.0012407386136	0.419765289628131	18.4701935626412	47.4617412131167	0.326973916567775	15.518751411579	0.0927913730603557	PL16	PL	17.7476500927489
86	PL16_022	D2	0.810195388107814	0.149605228904492	136	0.786814899913994	-0.89587902929269	54	7	667.5974305	NA	0	0	0	0	0	NA	NA	0	0	0	0	0	NA	NA	0	0	0	0	0	NA	0	0	0	0.136983341685463	0.120990204019987	0.142852987225956	0.174499321865871	0.130960992889846	44.0012407386136	0.419765289628131	18.4701935626412	47.4617412131167	0.326973916567775	15.518751411579	0.0927913730603557	PL16	PL	21.1722336348855
87	PL16_022	D3	0.810195388107814	0.149605228904492	136	0.786814899913994	-0.89587902929269	54	7	667.5974305	NA	0	0	0	0	0	NA	NA	0	0	0	0	0	NA	NA	0	0	0	0	0	NA	0	0	0	0.136983341685463	0.120990204019987	0.142852987225956	0.174499321865871	0.130960992889846	44.0012407386136	0.419765289628131	18.4701935626412	47.4617412131167	0.326973916567775	15.518751411579	0.0927913730603557	PL16	PL	28.9156066921647
88	PL16_022	D4	0.810195388107814	0.149605228904492	136	0.786814899913994	-0.89587902929269	54	7	667.5974305	NA	0	0	0	0	0	NA	NA	0	0	0	0	0	NA	NA	0	0	0	0	0	NA	0	0	0	0.136983341685463	0.120990204019987	0.142852987225956	0.174499321865871	0.130960992889846	44.0012407386136	0.419765289628131	18.4701935626412	47.4617412131167	0.326973916567775	15.518751411579	0.0927913730603557	PL16	PL	34.7725791684289
89	PL17_001	D1	-1.30710363489155	-2.17304961672354	63	-1.53913439273495	-0.792181463035905	8	4	651.5974305	31	5	5	0	0	0	0	17	7	7	0	0	0	0	2	5	5	0	0	0	0	1	1	1	0.139695114987743	0.0541552568680566	0.113147201237177	0.11048393226634	0.089939428313756	NA	NA	NA	NA	NA	NA	NA	PL17	PL	15.3078365363574
90	PL17_001	D2	-1.30710363489155	-2.17304961672354	63	-1.53913439273495	-0.792181463035905	8	4	651.5974305	31	5	5	0	0	0	0	17	7	7	0	0	0	0	2	5	5	0	0	0	0	1	1	1	0.139695114987743	0.0541552568680566	0.113147201237177	0.11048393226634	0.089939428313756	NA	NA	NA	NA	NA	NA	NA	PL17	PL	18.8002144110509
91	PL17_001	D3	-1.30710363489155	-2.17304961672354	63	-1.53913439273495	-0.792181463035905	8	4	651.5974305	31	5	5	0	0	0	0	17	7	7	0	0	0	0	2	5	5	0	0	0	0	1	1	1	0.139695114987743	0.0541552568680566	0.113147201237177	0.11048393226634	0.089939428313756	NA	NA	NA	NA	NA	NA	NA	PL17	PL	22.1578403368705
92	PL17_001	D4	-1.30710363489155	-2.17304961672354	63	-1.53913439273495	-0.792181463035905	8	4	651.5974305	31	5	5	0	0	0	0	17	7	7	0	0	0	0	2	5	5	0	0	0	0	1	1	1	0.139695114987743	0.0541552568680566	0.113147201237177	0.11048393226634	0.089939428313756	NA	NA	NA	NA	NA	NA	NA	PL17	PL	26.9100227888319
93	PL17_002	D1	-0.0822232737079518	-0.156286741410767	11	0.406059729471013	0.0763310596043971	10	3	651.1069265	NA	0	0	0	0	0	NA	NA	0	0	0	0	0	NA	NA	0	0	0	0	0	NA	0	0	0	0.058137030075974	0.0787275597536644	-0.0148176368487292	0.102169910590751	0.0447422761392863	34.5192047010507	0.459922932411028	15.8761738506038	33.6097854793424	0.322461389791872	10.8378581362754	0.137461542619156	PL17	PL	16.6708063875386
94	PL17_002	D2	-0.0822232737079518	-0.156286741410767	11	0.406059729471013	0.0763310596043971	10	3	651.1069265	NA	0	0	0	0	0	NA	NA	0	0	0	0	0	NA	NA	0	0	0	0	0	NA	0	0	0	0.058137030075974	0.0787275597536644	-0.0148176368487292	0.102169910590751	0.0447422761392863	34.5192047010507	0.459922932411028	15.8761738506038	33.6097854793424	0.322461389791872	10.8378581362754	0.137461542619156	PL17	PL	18.1242321394379
95	PL17_002	D3	-0.0822232737079518	-0.156286741410767	11	0.406059729471013	0.0763310596043971	10	3	651.1069265	NA	0	0	0	0	0	NA	NA	0	0	0	0	0	NA	NA	0	0	0	0	0	NA	0	0	0	0.058137030075974	0.0787275597536644	-0.0148176368487292	0.102169910590751	0.0447422761392863	34.5192047010507	0.459922932411028	15.8761738506038	33.6097854793424	0.322461389791872	10.8378581362754	0.137461542619156	PL17	PL	23.0053408441651
96	PL17_002	D4	-0.0822232737079518	-0.156286741410767	11	0.406059729471013	0.0763310596043971	10	3	651.1069265	NA	0	0	0	0	0	NA	NA	0	0	0	0	0	NA	NA	0	0	0	0	0	NA	0	0	0	0.058137030075974	0.0787275597536644	-0.0148176368487292	0.102169910590751	0.0447422761392863	34.5192047010507	0.459922932411028	15.8761738506038	33.6097854793424	0.322461389791872	10.8378581362754	0.137461542619156	PL17	PL	22.3978177333672
97	PL17_003	D1	1.05183549386068	0.0672739681847232	51	0.388347036680113	0.15427973396574	84	3	651.1069265	7	2	1	1	0	0	0	114	4	4	0	0	0	0	NA	0	0	0	0	0	NA	0	1	1	0.0979808302238497	0.112934399343183	0.124260520220737	0.152442798626993	0.113723995070888	35.4482017066072	0.510775086430426	18.1060582904955	36.6959882809085	0.332713218184902	12.2092403554165	0.178061868245524	PL17	PL	16.1152754017223
98	PL17_003	D2	1.05183549386068	0.0672739681847232	51	0.388347036680113	0.15427973396574	84	3	651.1069265	7	2	1	1	0	0	0	114	4	4	0	0	0	0	NA	0	0	0	0	0	NA	0	1	1	0.0979808302238497	0.112934399343183	0.124260520220737	0.152442798626993	0.113723995070888	35.4482017066072	0.510775086430426	18.1060582904955	36.6959882809085	0.332713218184902	12.2092403554165	0.178061868245524	PL17	PL	18.5647961573186
99	PL17_003	D3	1.05183549386068	0.0672739681847232	51	0.388347036680113	0.15427973396574	84	3	651.1069265	7	2	1	1	0	0	0	114	4	4	0	0	0	0	NA	0	0	0	0	0	NA	0	1	1	0.0979808302238497	0.112934399343183	0.124260520220737	0.152442798626993	0.113723995070888	35.4482017066072	0.510775086430426	18.1060582904955	36.6959882809085	0.332713218184902	12.2092403554165	0.178061868245524	PL17	PL	25.5667289165959
100	PL17_003	D4	1.05183549386068	0.0672739681847232	51	0.388347036680113	0.15427973396574	84	3	651.1069265	7	2	1	1	0	0	0	114	4	4	0	0	0	0	NA	0	0	0	0	0	NA	0	1	1	0.0979808302238497	0.112934399343183	0.124260520220737	0.152442798626993	0.113723995070888	35.4482017066072	0.510775086430426	18.1060582904955	36.6959882809085	0.332713218184902	12.2092403554165	0.178061868245524	PL17	PL	30.7856707658669
101	PL17_004	D1	0.738393100666726	0.395853884627596	NA	-1.21127919779325	0.33166950319299	NA	10	636.7402181	NA	0	0	0	0	0	NA	NA	0	0	0	0	0	NA	NA	0	0	0	0	0	NA	0	0	0	0.126665385168668	0.0842704296332662	0.0870649291257022	0.135345181717407	0.0933963433314627	34.6685717447822	0.41050755502412	14.2317106231288	35.0679234776681	0.284782285892701	9.98672340948065	0.125725269131418	PL17	PL	15.732646426877
102	PL17_004	D2	0.738393100666726	0.395853884627596	NA	-1.21127919779325	0.33166950319299	NA	10	636.7402181	NA	0	0	0	0	0	NA	NA	0	0	0	0	0	NA	NA	0	0	0	0	0	NA	0	0	0	0.126665385168668	0.0842704296332662	0.0870649291257022	0.135345181717407	0.0933963433314627	34.6685717447822	0.41050755502412	14.2317106231288	35.0679234776681	0.284782285892701	9.98672340948065	0.125725269131418	PL17	PL	18.8992810560937
103	PL17_004	D3	0.738393100666726	0.395853884627596	NA	-1.21127919779325	0.33166950319299	NA	10	636.7402181	NA	0	0	0	0	0	NA	NA	0	0	0	0	0	NA	NA	0	0	0	0	0	NA	0	0	0	0.126665385168668	0.0842704296332662	0.0870649291257022	0.135345181717407	0.0933963433314627	34.6685717447822	0.41050755502412	14.2317106231288	35.0679234776681	0.284782285892701	9.98672340948065	0.125725269131418	PL17	PL	24.1240476933562
104	PL17_004	D4	0.738393100666726	0.395853884627596	NA	-1.21127919779325	0.33166950319299	NA	10	636.7402181	NA	0	0	0	0	0	NA	NA	0	0	0	0	0	NA	NA	0	0	0	0	0	NA	0	0	0	0.126665385168668	0.0842704296332662	0.0870649291257022	0.135345181717407	0.0933963433314627	34.6685717447822	0.41050755502412	14.2317106231288	35.0679234776681	0.284782285892701	9.98672340948065	0.125725269131418	PL17	PL	27.7807747166357
105	PL17_005	D1	0.804502261590619	-0.382412180847437	91	0.972871751709534	0.8454782587044	48	5	656.9640971	NA	0	0	0	0	0	NA	19	1	1	0	0	0	0	34	4	1	3	0	0	0	1	0	1	0.0949587854582709	0.111021617572119	0.0877869709744006	0.149311450418195	0.100441997936551	34.9064738522107	0.43774916867724	15.2802799102591	34.6905851710358	0.295848699987857	10.263164524669	0.141900468689383	PL17	PL	15.6771335511014
106	PL17_005	D2	0.804502261590619	-0.382412180847437	91	0.972871751709534	0.8454782587044	48	5	656.9640971	NA	0	0	0	0	0	NA	19	1	1	0	0	0	0	34	4	1	3	0	0	0	1	0	1	0.0949587854582709	0.111021617572119	0.0877869709744006	0.149311450418195	0.100441997936551	34.9064738522107	0.43774916867724	15.2802799102591	34.6905851710358	0.295848699987857	10.263164524669	0.141900468689383	PL17	PL	18.0511031875581
107	PL17_005	D3	0.804502261590619	-0.382412180847437	91	0.972871751709534	0.8454782587044	48	5	656.9640971	NA	0	0	0	0	0	NA	19	1	1	0	0	0	0	34	4	1	3	0	0	0	1	0	1	0.0949587854582709	0.111021617572119	0.0877869709744006	0.149311450418195	0.100441997936551	34.9064738522107	0.43774916867724	15.2802799102591	34.6905851710358	0.295848699987857	10.263164524669	0.141900468689383	PL17	PL	24.9344434770295
108	PL17_005	D4	0.804502261590619	-0.382412180847437	91	0.972871751709534	0.8454782587044	48	5	656.9640971	NA	0	0	0	0	0	NA	19	1	1	0	0	0	0	34	4	1	3	0	0	0	1	0	1	0.0949587854582709	0.111021617572119	0.0877869709744006	0.149311450418195	0.100441997936551	34.9064738522107	0.43774916867724	15.2802799102591	34.6905851710358	0.295848699987857	10.263164524669	0.141900468689383	PL17	PL	28.5337092869799
109	PL17_006	D1	-1.45932319691072	-0.366536459118834	42	-1.47518670361994	-0.260421377253596	35	3	651.1069265	1	1	1	0	0	0	0	33	1	1	0	0	0	0	NA	0	0	0	0	0	NA	0	1	1	0.114380538059713	0.103143567686163	0.114330277576612	0.149264752387661	0.108921531474032	37.114863540199	0.458378441367229	17.0126533011138	40.1021850227694	0.291415623015828	11.6864032327064	0.166962818351401	PL17	PL	16.3321430523031
110	PL17_006	D2	-1.45932319691072	-0.366536459118834	42	-1.47518670361994	-0.260421377253596	35	3	651.1069265	1	1	1	0	0	0	0	33	1	1	0	0	0	0	NA	0	0	0	0	0	NA	0	1	1	0.114380538059713	0.103143567686163	0.114330277576612	0.149264752387661	0.108921531474032	37.114863540199	0.458378441367229	17.0126533011138	40.1021850227694	0.291415623015828	11.6864032327064	0.166962818351401	PL17	PL	19.1916565037959
111	PL17_006	D3	-1.45932319691072	-0.366536459118834	42	-1.47518670361994	-0.260421377253596	35	3	651.1069265	1	1	1	0	0	0	0	33	1	1	0	0	0	0	NA	0	0	0	0	0	NA	0	1	1	0.114380538059713	0.103143567686163	0.114330277576612	0.149264752387661	0.108921531474032	37.114863540199	0.458378441367229	17.0126533011138	40.1021850227694	0.291415623015828	11.6864032327064	0.166962818351401	PL17	PL	25.5865577003381
112	PL17_006	D4	-1.45932319691072	-0.366536459118834	42	-1.47518670361994	-0.260421377253596	35	3	651.1069265	1	1	1	0	0	0	0	33	1	1	0	0	0	0	NA	0	0	0	0	0	NA	0	1	1	0.114380538059713	0.103143567686163	0.114330277576612	0.149264752387661	0.108921531474032	37.114863540199	0.458378441367229	17.0126533011138	40.1021850227694	0.291415623015828	11.6864032327064	0.166962818351401	PL17	PL	30.2740990809792
113	PL17_007	D1	NA	NA	NA	NA	NA	NA	NA	NA	NA	0	NA	NA	NA	NA	NA	NA	0	NA	NA	NA	NA	NA	NA	0	NA	NA	NA	NA	NA	1	1	NA	0.112418922472098	NA	NA	NA	NA	37.9642565335002	0.423713802829922	16.0859795074201	37.263211038711	0.310593739629422	11.5737200671136	0.1131200632005	PL17	PL	16.1166120241892
114	PL17_007	D2	NA	NA	NA	NA	NA	NA	NA	NA	NA	0	NA	NA	NA	NA	NA	NA	0	NA	NA	NA	NA	NA	NA	0	NA	NA	NA	NA	NA	1	1	NA	0.112418922472098	NA	NA	NA	NA	37.9642565335002	0.423713802829922	16.0859795074201	37.263211038711	0.310593739629422	11.5737200671136	0.1131200632005	PL17	PL	18.9270850859917
115	PL17_007	D3	NA	NA	NA	NA	NA	NA	NA	NA	NA	0	NA	NA	NA	NA	NA	NA	0	NA	NA	NA	NA	NA	NA	0	NA	NA	NA	NA	NA	1	1	NA	0.112418922472098	NA	NA	NA	NA	37.9642565335002	0.423713802829922	16.0859795074201	37.263211038711	0.310593739629422	11.5737200671136	0.1131200632005	PL17	PL	NA
116	PL17_007	D4	NA	NA	NA	NA	NA	NA	NA	NA	NA	0	NA	NA	NA	NA	NA	NA	0	NA	NA	NA	NA	NA	NA	0	NA	NA	NA	NA	NA	1	1	NA	0.112418922472098	NA	NA	NA	NA	37.9642565335002	0.423713802829922	16.0859795074201	37.263211038711	0.310593739629422	11.5737200671136	0.1131200632005	PL17	PL	NA
117	PL17_008	D1	NA	NA	NA	NA	NA	NA	NA	NA	NA	0	NA	NA	NA	NA	NA	NA	0	NA	NA	NA	NA	NA	NA	0	NA	NA	NA	NA	NA	1	1	NA	0.136357955885566	NA	NA	NA	NA	38.9823001442118	0.405798991874775	15.818978099481	37.5337934560219	0.319955600714761	12.0091474323252	0.0858433911600148	PL17	PL	15.9645171857971
118	PL17_008	D2	NA	NA	NA	NA	NA	NA	NA	NA	NA	0	NA	NA	NA	NA	NA	NA	0	NA	NA	NA	NA	NA	NA	0	NA	NA	NA	NA	NA	1	1	NA	0.136357955885566	NA	NA	NA	NA	38.9823001442118	0.405798991874775	15.818978099481	37.5337934560219	0.319955600714761	12.0091474323252	0.0858433911600148	PL17	PL	19.3734660829362
119	PL17_008	D3	NA	NA	NA	NA	NA	NA	NA	NA	NA	0	NA	NA	NA	NA	NA	NA	0	NA	NA	NA	NA	NA	NA	0	NA	NA	NA	NA	NA	1	1	NA	0.136357955885566	NA	NA	NA	NA	38.9823001442118	0.405798991874775	15.818978099481	37.5337934560219	0.319955600714761	12.0091474323252	0.0858433911600148	PL17	PL	NA
120	PL17_008	D4	NA	NA	NA	NA	NA	NA	NA	NA	NA	0	NA	NA	NA	NA	NA	NA	0	NA	NA	NA	NA	NA	NA	0	NA	NA	NA	NA	NA	1	1	NA	0.136357955885566	NA	NA	NA	NA	38.9823001442118	0.405798991874775	15.818978099481	37.5337934560219	0.319955600714761	12.0091474323252	0.0858433911600148	PL17	PL	NA
121	PL17_009	D1	-0.753033344591701	0.840146926435718	10	-1.2261143009727	0.571784364056801	6	2	640.9974305	2	1	1	0	0	0	0	NA	0	0	0	0	0	NA	NA	0	0	0	0	0	NA	0	1	0	0.133950661145863	0.0888156402558058	0.140420285653168	0.142828003621073	0.113953918508923	33.8616019431524	0.464066286428026	15.7140278662628	42.0469703689083	0.293969729034863	12.3605364860849	0.170096557393163	PL17	PL	15.8362225953678
122	PL17_009	D2	-0.753033344591701	0.840146926435718	10	-1.2261143009727	0.571784364056801	6	2	640.9974305	2	1	1	0	0	0	0	NA	0	0	0	0	0	NA	NA	0	0	0	0	0	NA	0	1	0	0.133950661145863	0.0888156402558058	0.140420285653168	0.142828003621073	0.113953918508923	33.8616019431524	0.464066286428026	15.7140278662628	42.0469703689083	0.293969729034863	12.3605364860849	0.170096557393163	PL17	PL	19.1849891240144
123	PL17_009	D3	-0.753033344591701	0.840146926435718	10	-1.2261143009727	0.571784364056801	6	2	640.9974305	2	1	1	0	0	0	0	NA	0	0	0	0	0	NA	NA	0	0	0	0	0	NA	0	1	0	0.133950661145863	0.0888156402558058	0.140420285653168	0.142828003621073	0.113953918508923	33.8616019431524	0.464066286428026	15.7140278662628	42.0469703689083	0.293969729034863	12.3605364860849	0.170096557393163	PL17	PL	24.6915588198743
124	PL17_009	D4	-0.753033344591701	0.840146926435718	10	-1.2261143009727	0.571784364056801	6	2	640.9974305	2	1	1	0	0	0	0	NA	0	0	0	0	0	NA	NA	0	0	0	0	0	NA	0	1	0	0.133950661145863	0.0888156402558058	0.140420285653168	0.142828003621073	0.113953918508923	33.8616019431524	0.464066286428026	15.7140278662628	42.0469703689083	0.293969729034863	12.3605364860849	0.170096557393163	PL17	PL	30.308370246001
125	PL17_010	D1	-0.347817367225321	1.6529938934366	152	1.0777566592812	-0.347618109916373	59	12	695.5974305	3	3	3	0	0	0	0	66	2	2	0	0	0	0	NA	0	0	0	0	0	NA	0	1	1	0.0894272418246484	0.125691548021324	0.135274377730253	0.161750919724811	0.121783572772162	37.2392038139877	0.501585196269265	18.6786333539502	35.8764094081699	0.335247609577279	12.0274804943048	0.166337586691987	PL17	PL	16.6490236146222
126	PL17_010	D2	-0.347817367225321	1.6529938934366	152	1.0777566592812	-0.347618109916373	59	12	695.5974305	3	3	3	0	0	0	0	66	2	2	0	0	0	0	NA	0	0	0	0	0	NA	0	1	1	0.0894272418246484	0.125691548021324	0.135274377730253	0.161750919724811	0.121783572772162	37.2392038139877	0.501585196269265	18.6786333539502	35.8764094081699	0.335247609577279	12.0274804943048	0.166337586691987	PL17	PL	18.8847046602384
127	PL17_010	D3	-0.347817367225321	1.6529938934366	152	1.0777566592812	-0.347618109916373	59	12	695.5974305	3	3	3	0	0	0	0	66	2	2	0	0	0	0	NA	0	0	0	0	0	NA	0	1	1	0.0894272418246484	0.125691548021324	0.135274377730253	0.161750919724811	0.121783572772162	37.2392038139877	0.501585196269265	18.6786333539502	35.8764094081699	0.335247609577279	12.0274804943048	0.166337586691987	PL17	PL	26.6775806375605
128	PL17_010	D4	-0.347817367225321	1.6529938934366	152	1.0777566592812	-0.347618109916373	59	12	695.5974305	3	3	3	0	0	0	0	66	2	2	0	0	0	0	NA	0	0	0	0	0	NA	0	1	1	0.0894272418246484	0.125691548021324	0.135274377730253	0.161750919724811	0.121783572772162	37.2392038139877	0.501585196269265	18.6786333539502	35.8764094081699	0.335247609577279	12.0274804943048	0.166337586691987	PL17	PL	32.3591045022311
129	PL17_011	D1	NA	NA	NA	NA	NA	NA	NA	NA	NA	0	NA	NA	NA	NA	NA	NA	0	NA	NA	NA	NA	NA	NA	0	NA	NA	NA	NA	NA	1	1	NA	0.146204623459681	NA	NA	NA	NA	35.4272018102772	0.438064559252005	15.5194015465509	37.0755554721687	0.335808088250152	12.4502714039214	0.102256471001853	PL17	PL	15.4845877478563
130	PL17_011	D2	NA	NA	NA	NA	NA	NA	NA	NA	NA	0	NA	NA	NA	NA	NA	NA	0	NA	NA	NA	NA	NA	NA	0	NA	NA	NA	NA	NA	1	1	NA	0.146204623459681	NA	NA	NA	NA	35.4272018102772	0.438064559252005	15.5194015465509	37.0755554721687	0.335808088250152	12.4502714039214	0.102256471001853	PL17	PL	19.1397033343484
131	PL17_011	D3	NA	NA	NA	NA	NA	NA	NA	NA	NA	0	NA	NA	NA	NA	NA	NA	0	NA	NA	NA	NA	NA	NA	0	NA	NA	NA	NA	NA	1	1	NA	0.146204623459681	NA	NA	NA	NA	35.4272018102772	0.438064559252005	15.5194015465509	37.0755554721687	0.335808088250152	12.4502714039214	0.102256471001853	PL17	PL	NA
132	PL17_011	D4	NA	NA	NA	NA	NA	NA	NA	NA	NA	0	NA	NA	NA	NA	NA	NA	0	NA	NA	NA	NA	NA	NA	0	NA	NA	NA	NA	NA	1	1	NA	0.146204623459681	NA	NA	NA	NA	35.4272018102772	0.438064559252005	15.5194015465509	37.0755554721687	0.335808088250152	12.4502714039214	0.102256471001853	PL17	PL	NA
133	PL17_012	D1	NA	NA	NA	NA	NA	NA	NA	NA	NA	0	NA	NA	NA	NA	NA	NA	0	NA	NA	NA	NA	NA	NA	0	NA	NA	NA	NA	NA	1	1	NA	0.122568251294469	NA	NA	NA	NA	38.1633316081198	0.430625463294249	16.4341023545987	37.7708450464375	0.327959437672657	12.3873051018507	0.102666025621593	PL17	PL	15.8562452724124
134	PL17_012	D2	NA	NA	NA	NA	NA	NA	NA	NA	NA	0	NA	NA	NA	NA	NA	NA	0	NA	NA	NA	NA	NA	NA	0	NA	NA	NA	NA	NA	1	1	NA	0.122568251294469	NA	NA	NA	NA	38.1633316081198	0.430625463294249	16.4341023545987	37.7708450464375	0.327959437672657	12.3873051018507	0.102666025621593	PL17	PL	18.9204515547741
135	PL17_012	D3	NA	NA	NA	NA	NA	NA	NA	NA	NA	0	NA	NA	NA	NA	NA	NA	0	NA	NA	NA	NA	NA	NA	0	NA	NA	NA	NA	NA	1	1	NA	0.122568251294469	NA	NA	NA	NA	38.1633316081198	0.430625463294249	16.4341023545987	37.7708450464375	0.327959437672657	12.3873051018507	0.102666025621593	PL17	PL	NA
136	PL17_012	D4	NA	NA	NA	NA	NA	NA	NA	NA	NA	0	NA	NA	NA	NA	NA	NA	0	NA	NA	NA	NA	NA	NA	0	NA	NA	NA	NA	NA	1	1	NA	0.122568251294469	NA	NA	NA	NA	38.1633316081198	0.430625463294249	16.4341023545987	37.7708450464375	0.327959437672657	12.3873051018507	0.102666025621593	PL17	PL	NA
137	PL17_013	D1	1.07249746367563	-0.581580811831237	44	0.813641115353147	-0.51333071825159	47	4	651.5974305	45	3	1	2	0	2	0.666666667	5	4	2	2	0	1	0.25	56	3	3	0	0	2	0.666666667	1	1	1	0.134218154563231	0.103006733120644	0.106811206776801	0.15712695673485	0.110321334339137	38.6073491258646	0.449255049777839	17.3445465533307	41.4504475457809	0.319514455410044	13.2440171740928	0.129740594367795	PL17	PL	16.2304257564353
138	PL17_013	D2	1.07249746367563	-0.581580811831237	44	0.813641115353147	-0.51333071825159	47	4	651.5974305	45	3	1	2	0	2	0.666666667	5	4	2	2	0	1	0.25	56	3	3	0	0	2	0.666666667	1	1	1	0.134218154563231	0.103006733120644	0.106811206776801	0.15712695673485	0.110321334339137	38.6073491258646	0.449255049777839	17.3445465533307	41.4504475457809	0.319514455410044	13.2440171740928	0.129740594367795	PL17	PL	19.5858796205161
139	PL17_013	D3	1.07249746367563	-0.581580811831237	44	0.813641115353147	-0.51333071825159	47	4	651.5974305	45	3	1	2	0	2	0.666666667	5	4	2	2	0	1	0.25	56	3	3	0	0	2	0.666666667	1	1	1	0.134218154563231	0.103006733120644	0.106811206776801	0.15712695673485	0.110321334339137	38.6073491258646	0.449255049777839	17.3445465533307	41.4504475457809	0.319514455410044	13.2440171740928	0.129740594367795	PL17	PL	25.972297073996
140	PL17_013	D4	1.07249746367563	-0.581580811831237	44	0.813641115353147	-0.51333071825159	47	4	651.5974305	45	3	1	2	0	2	0.666666667	5	4	2	2	0	1	0.25	56	3	3	0	0	2	0.666666667	1	1	1	0.134218154563231	0.103006733120644	0.106811206776801	0.15712695673485	0.110321334339137	38.6073491258646	0.449255049777839	17.3445465533307	41.4504475457809	0.319514455410044	13.2440171740928	0.129740594367795	PL17	PL	30.3515565518449
141	PL17_014	D1	0.879672927769015	0.131899569545278	36	-0.0491925192513848	0.662738976442529	15	3	651.1069265	23	1	0	1	0	0	0	22	1	0	1	0	0	0	1	3	0	3	0	1	0.333333333	1	1	1	0.116994318421265	0.103505849623901	0.179367854514929	0.150680978019572	0.13005460486465	36.8708157360619	0.459764248684749	16.9518828952843	41.2844764654241	0.28387122033127	11.7194747149776	0.175893028353479	PL17	PL	16.0531129100234
142	PL17_014	D2	0.879672927769015	0.131899569545278	36	-0.0491925192513848	0.662738976442529	15	3	651.1069265	23	1	0	1	0	0	0	22	1	0	1	0	0	0	1	3	0	3	0	1	0.333333333	1	1	1	0.116994318421265	0.103505849623901	0.179367854514929	0.150680978019572	0.13005460486465	36.8708157360619	0.459764248684749	16.9518828952843	41.2844764654241	0.28387122033127	11.7194747149776	0.175893028353479	PL17	PL	18.977970870555
143	PL17_014	D3	0.879672927769015	0.131899569545278	36	-0.0491925192513848	0.662738976442529	15	3	651.1069265	23	1	0	1	0	0	0	22	1	0	1	0	0	0	1	3	0	3	0	1	0.333333333	1	1	1	0.116994318421265	0.103505849623901	0.179367854514929	0.150680978019572	0.13005460486465	36.8708157360619	0.459764248684749	16.9518828952843	41.2844764654241	0.28387122033127	11.7194747149776	0.175893028353479	PL17	PL	25.3953335472368
144	PL17_014	D4	0.879672927769015	0.131899569545278	36	-0.0491925192513848	0.662738976442529	15	3	651.1069265	23	1	0	1	0	0	0	22	1	0	1	0	0	0	1	3	0	3	0	1	0.333333333	1	1	1	0.116994318421265	0.103505849623901	0.179367854514929	0.150680978019572	0.13005460486465	36.8708157360619	0.459764248684749	16.9518828952843	41.2844764654241	0.28387122033127	11.7194747149776	0.175893028353479	PL17	PL	32.570047727834
145	PL17_015	D1	1.22801143355267	-0.381347945002482	111	1.20346343928699	-0.65283354378815	17	3	651.1069265	25	1	1	0	0	0	0	22	3	2	1	0	1	0.333333333	1	1	1	0	0	0	0	1	1	1	0.0922318135652401	0.0959349591500014	0.112920825627995	0.13312520655534	0.100555872689377	33.8887110535624	0.436131814809929	14.7799450533594	34.9942585417052	0.276095403684439	9.66175393870972	0.160036411125489	PL17	PL	16.0151172369209
146	PL17_015	D2	1.22801143355267	-0.381347945002482	111	1.20346343928699	-0.65283354378815	17	3	651.1069265	25	1	1	0	0	0	0	22	3	2	1	0	1	0.333333333	1	1	1	0	0	0	0	1	1	1	0.0922318135652401	0.0959349591500014	0.112920825627995	0.13312520655534	0.100555872689377	33.8887110535624	0.436131814809929	14.7799450533594	34.9942585417052	0.276095403684439	9.66175393870972	0.160036411125489	PL17	PL	18.3209125760519
147	PL17_015	D3	1.22801143355267	-0.381347945002482	111	1.20346343928699	-0.65283354378815	17	3	651.1069265	25	1	1	0	0	0	0	22	3	2	1	0	1	0.333333333	1	1	1	0	0	0	0	1	1	1	0.0922318135652401	0.0959349591500014	0.112920825627995	0.13312520655534	0.100555872689377	33.8887110535624	0.436131814809929	14.7799450533594	34.9942585417052	0.276095403684439	9.66175393870972	0.160036411125489	PL17	PL	24.268880043352
148	PL17_015	D4	1.22801143355267	-0.381347945002482	111	1.20346343928699	-0.65283354378815	17	3	651.1069265	25	1	1	0	0	0	0	22	3	2	1	0	1	0.333333333	1	1	1	0	0	0	0	1	1	1	0.0922318135652401	0.0959349591500014	0.112920825627995	0.13312520655534	0.100555872689377	33.8887110535624	0.436131814809929	14.7799450533594	34.9942585417052	0.276095403684439	9.66175393870972	0.160036411125489	PL17	PL	28.7857130684718
149	PL17_016	D1	-0.390426764266204	2.73940755237353	83	-0.346273483768292	2.50881842098047	22	11	690.2307638	38	3	1	2	0	0	0	17	3	3	0	0	0	0	18	2	1	1	0	1	0.5	1	1	1	0.0801169781846249	0.090824690817008	0.132175254582913	0.12312992395597	0.101978443149762	35.6638881318987	0.484070892139692	17.2638501451784	35.4257123303121	0.337825239214595	11.9676997423351	0.146245652925097	PL17	PL	16.2431249153174
150	PL17_016	D2	-0.390426764266204	2.73940755237353	83	-0.346273483768292	2.50881842098047	22	11	690.2307638	38	3	1	2	0	0	0	17	3	3	0	0	0	0	18	2	1	1	0	1	0.5	1	1	1	0.0801169781846249	0.090824690817008	0.132175254582913	0.12312992395597	0.101978443149762	35.6638881318987	0.484070892139692	17.2638501451784	35.4257123303121	0.337825239214595	11.9676997423351	0.146245652925097	PL17	PL	18.246049369933
151	PL17_016	D3	-0.390426764266204	2.73940755237353	83	-0.346273483768292	2.50881842098047	22	11	690.2307638	38	3	1	2	0	0	0	17	3	3	0	0	0	0	18	2	1	1	0	1	0.5	1	1	1	0.0801169781846249	0.090824690817008	0.132175254582913	0.12312992395597	0.101978443149762	35.6638881318987	0.484070892139692	17.2638501451784	35.4257123303121	0.337825239214595	11.9676997423351	0.146245652925097	PL17	PL	23.8771802005875
152	PL17_016	D4	-0.390426764266204	2.73940755237353	83	-0.346273483768292	2.50881842098047	22	11	690.2307638	38	3	1	2	0	0	0	17	3	3	0	0	0	0	18	2	1	1	0	1	0.5	1	1	1	0.0801169781846249	0.090824690817008	0.132175254582913	0.12312992395597	0.101978443149762	35.6638881318987	0.484070892139692	17.2638501451784	35.4257123303121	0.337825239214595	11.9676997423351	0.146245652925097	PL17	PL	29.2963656384869
153	PL17_017	D1	NA	NA	NA	NA	NA	NA	NA	NA	NA	0	NA	NA	NA	NA	NA	NA	0	NA	NA	NA	NA	NA	NA	0	NA	NA	NA	NA	NA	1	1	NA	0.0837048176124085	NA	NA	NA	NA	44.4514975671729	0.435619682184244	19.3639472428255	40.2120697059781	0.341184514015081	13.7197354601747	0.0944351681691627	PL17	PL	17.3170913508209
154	PL17_017	D2	NA	NA	NA	NA	NA	NA	NA	NA	NA	0	NA	NA	NA	NA	NA	NA	0	NA	NA	NA	NA	NA	NA	0	NA	NA	NA	NA	NA	1	1	NA	0.0837048176124085	NA	NA	NA	NA	44.4514975671729	0.435619682184244	19.3639472428255	40.2120697059781	0.341184514015081	13.7197354601747	0.0944351681691627	PL17	PL	19.4097117911311
155	PL17_017	D3	NA	NA	NA	NA	NA	NA	NA	NA	NA	0	NA	NA	NA	NA	NA	NA	0	NA	NA	NA	NA	NA	NA	0	NA	NA	NA	NA	NA	1	1	NA	0.0837048176124085	NA	NA	NA	NA	44.4514975671729	0.435619682184244	19.3639472428255	40.2120697059781	0.341184514015081	13.7197354601747	0.0944351681691627	PL17	PL	NA
156	PL17_017	D4	NA	NA	NA	NA	NA	NA	NA	NA	NA	0	NA	NA	NA	NA	NA	NA	0	NA	NA	NA	NA	NA	NA	0	NA	NA	NA	NA	NA	1	1	NA	0.0837048176124085	NA	NA	NA	NA	44.4514975671729	0.435619682184244	19.3639472428255	40.2120697059781	0.341184514015081	13.7197354601747	0.0944351681691627	PL17	PL	NA
157	PL17_018	D1	NA	NA	NA	NA	NA	NA	NA	NA	NA	0	NA	NA	NA	NA	NA	NA	0	NA	NA	NA	NA	NA	NA	0	NA	NA	NA	NA	NA	1	1	NA	0.104851235075112	NA	NA	NA	NA	39.0339414421147	0.44982003555916	17.5582489275062	41.2800666229407	0.332839254251552	13.739626590234	0.116980781307608	PL17	PL	16.6467510106391
158	PL17_018	D2	NA	NA	NA	NA	NA	NA	NA	NA	NA	0	NA	NA	NA	NA	NA	NA	0	NA	NA	NA	NA	NA	NA	0	NA	NA	NA	NA	NA	1	1	NA	0.104851235075112	NA	NA	NA	NA	39.0339414421147	0.44982003555916	17.5582489275062	41.2800666229407	0.332839254251552	13.739626590234	0.116980781307608	PL17	PL	19.2680318875169
159	PL17_018	D3	NA	NA	NA	NA	NA	NA	NA	NA	NA	0	NA	NA	NA	NA	NA	NA	0	NA	NA	NA	NA	NA	NA	0	NA	NA	NA	NA	NA	1	1	NA	0.104851235075112	NA	NA	NA	NA	39.0339414421147	0.44982003555916	17.5582489275062	41.2800666229407	0.332839254251552	13.739626590234	0.116980781307608	PL17	PL	NA
160	PL17_018	D4	NA	NA	NA	NA	NA	NA	NA	NA	NA	0	NA	NA	NA	NA	NA	NA	0	NA	NA	NA	NA	NA	NA	0	NA	NA	NA	NA	NA	1	1	NA	0.104851235075112	NA	NA	NA	NA	39.0339414421147	0.44982003555916	17.5582489275062	41.2800666229407	0.332839254251552	13.739626590234	0.116980781307608	PL17	PL	NA
161	PL17_019	D1	NA	NA	NA	NA	NA	NA	NA	NA	NA	0	NA	NA	NA	NA	NA	NA	0	NA	NA	NA	NA	NA	NA	0	NA	NA	NA	NA	NA	1	1	NA	0.0788832913877657	NA	NA	NA	NA	40.5105092600526	0.449369542902707	18.2041890289457	37.9575774629362	0.314952623656863	11.9548386096104	0.134416919245844	PL17	PL	16.508054088868
162	PL17_019	D2	NA	NA	NA	NA	NA	NA	NA	NA	NA	0	NA	NA	NA	NA	NA	NA	0	NA	NA	NA	NA	NA	NA	0	NA	NA	NA	NA	NA	1	1	NA	0.0788832913877657	NA	NA	NA	NA	40.5105092600526	0.449369542902707	18.2041890289457	37.9575774629362	0.314952623656863	11.9548386096104	0.134416919245844	PL17	PL	18.4801363735621
163	PL17_019	D3	NA	NA	NA	NA	NA	NA	NA	NA	NA	0	NA	NA	NA	NA	NA	NA	0	NA	NA	NA	NA	NA	NA	0	NA	NA	NA	NA	NA	1	1	NA	0.0788832913877657	NA	NA	NA	NA	40.5105092600526	0.449369542902707	18.2041890289457	37.9575774629362	0.314952623656863	11.9548386096104	0.134416919245844	PL17	PL	NA
164	PL17_019	D4	NA	NA	NA	NA	NA	NA	NA	NA	NA	0	NA	NA	NA	NA	NA	NA	0	NA	NA	NA	NA	NA	NA	0	NA	NA	NA	NA	NA	1	1	NA	0.0788832913877657	NA	NA	NA	NA	40.5105092600526	0.449369542902707	18.2041890289457	37.9575774629362	0.314952623656863	11.9548386096104	0.134416919245844	PL17	PL	NA
165	PL17_020	D1	NA	NA	NA	NA	NA	NA	NA	NA	NA	0	NA	NA	NA	NA	NA	NA	0	NA	NA	NA	NA	NA	NA	0	NA	NA	NA	NA	NA	1	1	NA	0.0885250654478968	NA	NA	NA	NA	36.2926988992075	0.425028348583183	15.4254258787569	33.5431097686021	0.311462126072679	10.4474082836181	0.113566222510504	PL17	PL	16.4394035223536
166	PL17_020	D2	NA	NA	NA	NA	NA	NA	NA	NA	NA	0	NA	NA	NA	NA	NA	NA	0	NA	NA	NA	NA	NA	NA	0	NA	NA	NA	NA	NA	1	1	NA	0.0885250654478968	NA	NA	NA	NA	36.2926988992075	0.425028348583183	15.4254258787569	33.5431097686021	0.311462126072679	10.4474082836181	0.113566222510504	PL17	PL	18.652530158551
167	PL17_020	D3	NA	NA	NA	NA	NA	NA	NA	NA	NA	0	NA	NA	NA	NA	NA	NA	0	NA	NA	NA	NA	NA	NA	0	NA	NA	NA	NA	NA	1	1	NA	0.0885250654478968	NA	NA	NA	NA	36.2926988992075	0.425028348583183	15.4254258787569	33.5431097686021	0.311462126072679	10.4474082836181	0.113566222510504	PL17	PL	NA
168	PL17_020	D4	NA	NA	NA	NA	NA	NA	NA	NA	NA	0	NA	NA	NA	NA	NA	NA	0	NA	NA	NA	NA	NA	NA	0	NA	NA	NA	NA	NA	1	1	NA	0.0885250654478968	NA	NA	NA	NA	36.2926988992075	0.425028348583183	15.4254258787569	33.5431097686021	0.311462126072679	10.4474082836181	0.113566222510504	PL17	PL	NA
169	PL17_021	D1	NA	NA	NA	NA	NA	NA	NA	NA	NA	0	NA	NA	NA	NA	NA	NA	0	NA	NA	NA	NA	NA	NA	0	NA	NA	NA	NA	NA	1	1	NA	0.105761081275662	NA	NA	NA	NA	37.2736237716828	0.416591197033844	15.5278635448345	37.7076972792289	0.30069734825274	11.3386045805812	0.115893848781104	PL17	PL	16.1679711710748
170	PL17_021	D2	NA	NA	NA	NA	NA	NA	NA	NA	NA	0	NA	NA	NA	NA	NA	NA	0	NA	NA	NA	NA	NA	NA	0	NA	NA	NA	NA	NA	1	1	NA	0.105761081275662	NA	NA	NA	NA	37.2736237716828	0.416591197033844	15.5278635448345	37.7076972792289	0.30069734825274	11.3386045805812	0.115893848781104	PL17	PL	18.8119982029663
171	PL17_021	D3	NA	NA	NA	NA	NA	NA	NA	NA	NA	0	NA	NA	NA	NA	NA	NA	0	NA	NA	NA	NA	NA	NA	0	NA	NA	NA	NA	NA	1	1	NA	0.105761081275662	NA	NA	NA	NA	37.2736237716828	0.416591197033844	15.5278635448345	37.7076972792289	0.30069734825274	11.3386045805812	0.115893848781104	PL17	PL	NA
172	PL17_021	D4	NA	NA	NA	NA	NA	NA	NA	NA	NA	0	NA	NA	NA	NA	NA	NA	0	NA	NA	NA	NA	NA	NA	0	NA	NA	NA	NA	NA	1	1	NA	0.105761081275662	NA	NA	NA	NA	37.2736237716828	0.416591197033844	15.5278635448345	37.7076972792289	0.30069734825274	11.3386045805812	0.115893848781104	PL17	PL	NA
173	PL17_022	D1	NA	NA	NA	NA	NA	NA	NA	NA	NA	0	NA	NA	NA	NA	NA	NA	0	NA	NA	NA	NA	NA	NA	0	NA	NA	NA	NA	NA	1	1	NA	0.0748467507680525	NA	NA	NA	NA	33.4181620397244	0.438540987249727	14.6552337729721	34.724948957091	0.283655451228726	9.84992106531813	0.154885536021001	PL17	PL	16.2025129041701
174	PL17_022	D2	NA	NA	NA	NA	NA	NA	NA	NA	NA	0	NA	NA	NA	NA	NA	NA	0	NA	NA	NA	NA	NA	NA	0	NA	NA	NA	NA	NA	1	1	NA	0.0748467507680525	NA	NA	NA	NA	33.4181620397244	0.438540987249727	14.6552337729721	34.724948957091	0.283655451228726	9.84992106531813	0.154885536021001	PL17	PL	18.0736816733714
175	PL17_022	D3	NA	NA	NA	NA	NA	NA	NA	NA	NA	0	NA	NA	NA	NA	NA	NA	0	NA	NA	NA	NA	NA	NA	0	NA	NA	NA	NA	NA	1	1	NA	0.0748467507680525	NA	NA	NA	NA	33.4181620397244	0.438540987249727	14.6552337729721	34.724948957091	0.283655451228726	9.84992106531813	0.154885536021001	PL17	PL	NA
176	PL17_022	D4	NA	NA	NA	NA	NA	NA	NA	NA	NA	0	NA	NA	NA	NA	NA	NA	0	NA	NA	NA	NA	NA	NA	0	NA	NA	NA	NA	NA	1	1	NA	0.0748467507680525	NA	NA	NA	NA	33.4181620397244	0.438540987249727	14.6552337729721	34.724948957091	0.283655451228726	9.84992106531813	0.154885536021001	PL17	PL	NA
177	PL17_023	D1	NA	NA	NA	NA	NA	NA	NA	NA	NA	0	NA	NA	NA	NA	NA	NA	0	NA	NA	NA	NA	NA	NA	0	NA	NA	NA	NA	NA	1	1	NA	0.117751390368638	NA	NA	NA	NA	43.470378120651	0.392995274484598	17.0836531814745	41.1496059867157	0.317388158253039	13.0603976569619	0.0756071162315595	PL17	PL	16.1089826843053
178	PL17_023	D2	NA	NA	NA	NA	NA	NA	NA	NA	NA	0	NA	NA	NA	NA	NA	NA	0	NA	NA	NA	NA	NA	NA	0	NA	NA	NA	NA	NA	1	1	NA	0.117751390368638	NA	NA	NA	NA	43.470378120651	0.392995274484598	17.0836531814745	41.1496059867157	0.317388158253039	13.0603976569619	0.0756071162315595	PL17	PL	19.0527674435212
179	PL17_023	D3	NA	NA	NA	NA	NA	NA	NA	NA	NA	0	NA	NA	NA	NA	NA	NA	0	NA	NA	NA	NA	NA	NA	0	NA	NA	NA	NA	NA	1	1	NA	0.117751390368638	NA	NA	NA	NA	43.470378120651	0.392995274484598	17.0836531814745	41.1496059867157	0.317388158253039	13.0603976569619	0.0756071162315595	PL17	PL	NA
180	PL17_023	D4	NA	NA	NA	NA	NA	NA	NA	NA	NA	0	NA	NA	NA	NA	NA	NA	0	NA	NA	NA	NA	NA	NA	0	NA	NA	NA	NA	NA	1	1	NA	0.117751390368638	NA	NA	NA	NA	43.470378120651	0.392995274484598	17.0836531814745	41.1496059867157	0.317388158253039	13.0603976569619	0.0756071162315595	PL17	PL	NA
181	PL17_024	D1	NA	NA	NA	NA	NA	NA	NA	NA	NA	0	NA	NA	NA	NA	NA	NA	0	NA	NA	NA	NA	NA	NA	0	NA	NA	NA	NA	NA	1	1	NA	0.127279969962458	NA	NA	NA	NA	35.8043934788477	0.429959533308885	15.394440310573	39.4071436989464	0.288798804111515	11.3807359737063	0.14116072919737	PL17	PL	15.9952860651333
182	PL17_024	D2	NA	NA	NA	NA	NA	NA	NA	NA	NA	0	NA	NA	NA	NA	NA	NA	0	NA	NA	NA	NA	NA	NA	0	NA	NA	NA	NA	NA	1	1	NA	0.127279969962458	NA	NA	NA	NA	35.8043934788477	0.429959533308885	15.394440310573	39.4071436989464	0.288798804111515	11.3807359737063	0.14116072919737	PL17	PL	19.1772853141947
183	PL17_024	D3	NA	NA	NA	NA	NA	NA	NA	NA	NA	0	NA	NA	NA	NA	NA	NA	0	NA	NA	NA	NA	NA	NA	0	NA	NA	NA	NA	NA	1	1	NA	0.127279969962458	NA	NA	NA	NA	35.8043934788477	0.429959533308885	15.394440310573	39.4071436989464	0.288798804111515	11.3807359737063	0.14116072919737	PL17	PL	NA
184	PL17_024	D4	NA	NA	NA	NA	NA	NA	NA	NA	NA	0	NA	NA	NA	NA	NA	NA	0	NA	NA	NA	NA	NA	NA	0	NA	NA	NA	NA	NA	1	1	NA	0.127279969962458	NA	NA	NA	NA	35.8043934788477	0.429959533308885	15.394440310573	39.4071436989464	0.288798804111515	11.3807359737063	0.14116072919737	PL17	PL	NA
185	PL17_025	D1	0.914643783569681	0.592966663230512	129	1.22520881035879	-0.680464562556617	30	2	640.9974305	120	2	0	2	0	0	0	NA	0	0	0	0	0	NA	3	3	2	1	0	1	0.333333333	1	1	0	0.0892361675815192	0.0980864625032007	0.141325675062619	0.13406878814091	0.110207949549248	41.5213787408012	0.42861146594637	17.7965390102093	41.844321879072	0.337357054465045	14.116477175211	0.0912544114813258	PL17	PL	16.4292676827853
186	PL17_025	D2	0.914643783569681	0.592966663230512	129	1.22520881035879	-0.680464562556617	30	2	640.9974305	120	2	0	2	0	0	0	NA	0	0	0	0	0	NA	3	3	2	1	0	1	0.333333333	1	1	0	0.0892361675815192	0.0980864625032007	0.141325675062619	0.13406878814091	0.110207949549248	41.5213787408012	0.42861146594637	17.7965390102093	41.844321879072	0.337357054465045	14.116477175211	0.0912544114813258	PL17	PL	18.6601718723233
187	PL17_025	D3	0.914643783569681	0.592966663230512	129	1.22520881035879	-0.680464562556617	30	2	640.9974305	120	2	0	2	0	0	0	NA	0	0	0	0	0	NA	3	3	2	1	0	1	0.333333333	1	1	0	0.0892361675815192	0.0980864625032007	0.141325675062619	0.13406878814091	0.110207949549248	41.5213787408012	0.42861146594637	17.7965390102093	41.844321879072	0.337357054465045	14.116477175211	0.0912544114813258	PL17	PL	24.7415325475217
188	PL17_025	D4	0.914643783569681	0.592966663230512	129	1.22520881035879	-0.680464562556617	30	2	640.9974305	120	2	0	2	0	0	0	NA	0	0	0	0	0	NA	3	3	2	1	0	1	0.333333333	1	1	0	0.0892361675815192	0.0980864625032007	0.141325675062619	0.13406878814091	0.110207949549248	41.5213787408012	0.42861146594637	17.7965390102093	41.844321879072	0.337357054465045	14.116477175211	0.0912544114813258	PL17	PL	30.5358852250891
189	PL17_026	D1	NA	NA	NA	NA	NA	NA	NA	NA	NA	0	NA	NA	NA	NA	NA	NA	0	NA	NA	NA	NA	NA	NA	0	NA	NA	NA	NA	NA	1	1	NA	0.0985982125644091	NA	NA	NA	NA	36.1485822078399	0.412038575642328	14.894610324408	36.8241204970891	0.262006571006271	9.64816154176405	0.150032004636058	PL17	PL	16.30981837321
190	PL17_026	D2	NA	NA	NA	NA	NA	NA	NA	NA	NA	0	NA	NA	NA	NA	NA	NA	0	NA	NA	NA	NA	NA	NA	0	NA	NA	NA	NA	NA	1	1	NA	0.0985982125644091	NA	NA	NA	NA	36.1485822078399	0.412038575642328	14.894610324408	36.8241204970891	0.262006571006271	9.64816154176405	0.150032004636058	PL17	PL	18.7747736873203
191	PL17_026	D3	NA	NA	NA	NA	NA	NA	NA	NA	NA	0	NA	NA	NA	NA	NA	NA	0	NA	NA	NA	NA	NA	NA	0	NA	NA	NA	NA	NA	1	1	NA	0.0985982125644091	NA	NA	NA	NA	36.1485822078399	0.412038575642328	14.894610324408	36.8241204970891	0.262006571006271	9.64816154176405	0.150032004636058	PL17	PL	NA
192	PL17_026	D4	NA	NA	NA	NA	NA	NA	NA	NA	NA	0	NA	NA	NA	NA	NA	NA	0	NA	NA	NA	NA	NA	NA	0	NA	NA	NA	NA	NA	1	1	NA	0.0985982125644091	NA	NA	NA	NA	36.1485822078399	0.412038575642328	14.894610324408	36.8241204970891	0.262006571006271	9.64816154176405	0.150032004636058	PL17	PL	NA
193	PL17_027	D1	NA	NA	NA	NA	NA	NA	NA	NA	NA	0	NA	NA	NA	NA	NA	NA	0	NA	NA	NA	NA	NA	NA	0	NA	NA	NA	NA	NA	1	1	NA	0.116953063569403	NA	NA	NA	NA	42.6994647956354	0.433383221454269	18.5052316075056	41.495591404599	0.309180649073582	12.829633884166	0.124202572380687	PL17	PL	16.8693459958074
194	PL17_027	D2	NA	NA	NA	NA	NA	NA	NA	NA	NA	0	NA	NA	NA	NA	NA	NA	0	NA	NA	NA	NA	NA	NA	0	NA	NA	NA	NA	NA	1	1	NA	0.116953063569403	NA	NA	NA	NA	42.6994647956354	0.433383221454269	18.5052316075056	41.495591404599	0.309180649073582	12.829633884166	0.124202572380687	PL17	PL	19.7931725850425
195	PL17_027	D3	NA	NA	NA	NA	NA	NA	NA	NA	NA	0	NA	NA	NA	NA	NA	NA	0	NA	NA	NA	NA	NA	NA	0	NA	NA	NA	NA	NA	1	1	NA	0.116953063569403	NA	NA	NA	NA	42.6994647956354	0.433383221454269	18.5052316075056	41.495591404599	0.309180649073582	12.829633884166	0.124202572380687	PL17	PL	NA
196	PL17_027	D4	NA	NA	NA	NA	NA	NA	NA	NA	NA	0	NA	NA	NA	NA	NA	NA	0	NA	NA	NA	NA	NA	NA	0	NA	NA	NA	NA	NA	1	1	NA	0.116953063569403	NA	NA	NA	NA	42.6994647956354	0.433383221454269	18.5052316075056	41.495591404599	0.309180649073582	12.829633884166	0.124202572380687	PL17	PL	NA
197	PL17_028	D1	NA	NA	NA	NA	NA	NA	NA	NA	NA	0	NA	NA	NA	NA	NA	NA	0	NA	NA	NA	NA	NA	NA	0	NA	NA	NA	NA	NA	1	1	NA	0.0760035133564111	NA	NA	NA	NA	46.2286975679241	0.416604285020084	19.2590734976947	38.9578885293588	0.313939973669147	12.2304384991125	0.102664311350937	PL17	PL	17.5036713630941
198	PL17_028	D2	NA	NA	NA	NA	NA	NA	NA	NA	NA	0	NA	NA	NA	NA	NA	NA	0	NA	NA	NA	NA	NA	NA	0	NA	NA	NA	NA	NA	1	1	NA	0.0760035133564111	NA	NA	NA	NA	46.2286975679241	0.416604285020084	19.2590734976947	38.9578885293588	0.313939973669147	12.2304384991125	0.102664311350937	PL17	PL	19.4037591970044
199	PL17_028	D3	NA	NA	NA	NA	NA	NA	NA	NA	NA	0	NA	NA	NA	NA	NA	NA	0	NA	NA	NA	NA	NA	NA	0	NA	NA	NA	NA	NA	1	1	NA	0.0760035133564111	NA	NA	NA	NA	46.2286975679241	0.416604285020084	19.2590734976947	38.9578885293588	0.313939973669147	12.2304384991125	0.102664311350937	PL17	PL	NA
200	PL17_028	D4	NA	NA	NA	NA	NA	NA	NA	NA	NA	0	NA	NA	NA	NA	NA	NA	0	NA	NA	NA	NA	NA	NA	0	NA	NA	NA	NA	NA	1	1	NA	0.0760035133564111	NA	NA	NA	NA	46.2286975679241	0.416604285020084	19.2590734976947	38.9578885293588	0.313939973669147	12.2304384991125	0.102664311350937	PL17	PL	NA
201	PL17_029	D1	0.782724347754233	0.401955460691281	65	-0.622468869717682	0.396958911164997	154	2	640.9974305	NA	0	0	0	0	0	NA	118	2	0	0	2	1	0.5	NA	0	0	0	0	0	NA	0	NA	1	0.100275719049125	0.056296741314312	0.272395823392456	0.0967304989954107	0.133016723412706	39.8645236394516	0.462338033207703	18.430885454226	39.4167482595729	0.328694633318125	12.9560736157731	0.133643399889578	PL17	PL	16.5322365757249
202	PL17_029	D2	0.782724347754233	0.401955460691281	65	-0.622468869717682	0.396958911164997	154	2	640.9974305	NA	0	0	0	0	0	NA	118	2	0	0	2	1	0.5	NA	0	0	0	0	0	NA	0	NA	1	0.100275719049125	0.056296741314312	0.272395823392456	0.0967304989954107	0.133016723412706	39.8645236394516	0.462338033207703	18.430885454226	39.4167482595729	0.328694633318125	12.9560736157731	0.133643399889578	PL17	PL	19.039129551953
203	PL17_029	D3	0.782724347754233	0.401955460691281	65	-0.622468869717682	0.396958911164997	154	2	640.9974305	NA	0	0	0	0	0	NA	118	2	0	0	2	1	0.5	NA	0	0	0	0	0	NA	0	NA	1	0.100275719049125	0.056296741314312	0.272395823392456	0.0967304989954107	0.133016723412706	39.8645236394516	0.462338033207703	18.430885454226	39.4167482595729	0.328694633318125	12.9560736157731	0.133643399889578	PL17	PL	22.5295275134404
204	PL17_029	D4	0.782724347754233	0.401955460691281	65	-0.622468869717682	0.396958911164997	154	2	640.9974305	NA	0	0	0	0	0	NA	118	2	0	0	2	1	0.5	NA	0	0	0	0	0	NA	0	NA	1	0.100275719049125	0.056296741314312	0.272395823392456	0.0967304989954107	0.133016723412706	39.8645236394516	0.462338033207703	18.430885454226	39.4167482595729	0.328694633318125	12.9560736157731	0.133643399889578	PL17	PL	33.4253604491386
205	PL17_030	D1	NA	NA	NA	NA	NA	NA	NA	NA	NA	0	NA	NA	NA	NA	NA	NA	0	NA	NA	NA	NA	NA	NA	0	NA	NA	NA	NA	NA	1	1	NA	0.12521167606773	NA	NA	NA	NA	46.93849287546	0.419117262470388	19.6727326384486	40.5239976467662	0.330074937901253	13.3759560067669	0.0890423245691355	PL17	PL	16.4900884810145
206	PL17_030	D2	NA	NA	NA	NA	NA	NA	NA	NA	NA	0	NA	NA	NA	NA	NA	NA	0	NA	NA	NA	NA	NA	NA	0	NA	NA	NA	NA	NA	1	1	NA	0.12521167606773	NA	NA	NA	NA	46.93849287546	0.419117262470388	19.6727326384486	40.5239976467662	0.330074937901253	13.3759560067669	0.0890423245691355	PL17	PL	19.6203803827078
207	PL17_030	D3	NA	NA	NA	NA	NA	NA	NA	NA	NA	0	NA	NA	NA	NA	NA	NA	0	NA	NA	NA	NA	NA	NA	0	NA	NA	NA	NA	NA	1	1	NA	0.12521167606773	NA	NA	NA	NA	46.93849287546	0.419117262470388	19.6727326384486	40.5239976467662	0.330074937901253	13.3759560067669	0.0890423245691355	PL17	PL	NA
208	PL17_030	D4	NA	NA	NA	NA	NA	NA	NA	NA	NA	0	NA	NA	NA	NA	NA	NA	0	NA	NA	NA	NA	NA	NA	0	NA	NA	NA	NA	NA	1	1	NA	0.12521167606773	NA	NA	NA	NA	46.93849287546	0.419117262470388	19.6727326384486	40.5239976467662	0.330074937901253	13.3759560067669	0.0890423245691355	PL17	PL	NA
209	PL17_031	D1	NA	NA	NA	NA	NA	NA	NA	NA	NA	0	NA	NA	NA	NA	NA	NA	0	NA	NA	NA	NA	NA	NA	0	NA	NA	NA	NA	NA	1	1	NA	0.101708793033701	NA	NA	NA	NA	34.6051818818975	0.40707342961286	14.0868500710408	36.910502711819	0.264580433198115	9.76579679705329	0.142492996414744	PL17	PL	16.1764035757488
210	PL17_031	D2	NA	NA	NA	NA	NA	NA	NA	NA	NA	0	NA	NA	NA	NA	NA	NA	0	NA	NA	NA	NA	NA	NA	0	NA	NA	NA	NA	NA	1	1	NA	0.101708793033701	NA	NA	NA	NA	34.6051818818975	0.40707342961286	14.0868500710408	36.910502711819	0.264580433198115	9.76579679705329	0.142492996414744	PL17	PL	18.7191234015914
211	PL17_031	D3	NA	NA	NA	NA	NA	NA	NA	NA	NA	0	NA	NA	NA	NA	NA	NA	0	NA	NA	NA	NA	NA	NA	0	NA	NA	NA	NA	NA	1	1	NA	0.101708793033701	NA	NA	NA	NA	34.6051818818975	0.40707342961286	14.0868500710408	36.910502711819	0.264580433198115	9.76579679705329	0.142492996414744	PL17	PL	NA
212	PL17_031	D4	NA	NA	NA	NA	NA	NA	NA	NA	NA	0	NA	NA	NA	NA	NA	NA	0	NA	NA	NA	NA	NA	NA	0	NA	NA	NA	NA	NA	1	1	NA	0.101708793033701	NA	NA	NA	NA	34.6051818818975	0.40707342961286	14.0868500710408	36.910502711819	0.264580433198115	9.76579679705329	0.142492996414744	PL17	PL	NA
213	PL17_032	D1	NA	NA	NA	NA	NA	NA	3	651.1069265	NA	NA	NA	NA	NA	NA	NA	NA	0	NA	NA	NA	NA	NA	NA	0	NA	NA	NA	NA	NA	NA	NA	NA	0.0734778014986277	NA	NA	NA	NA	39.8726341453046	0.457215477569817	18.230385462712	37.6625827334903	0.307464623411783	11.5799118168677	0.149750854158034	PL17	PL	16.972697816442
214	PL17_032	D2	NA	NA	NA	NA	NA	NA	3	651.1069265	NA	NA	NA	NA	NA	NA	NA	NA	0	NA	NA	NA	NA	NA	NA	0	NA	NA	NA	NA	NA	NA	NA	NA	0.0734778014986277	NA	NA	NA	NA	39.8726341453046	0.457215477569817	18.230385462712	37.6625827334903	0.307464623411783	11.5799118168677	0.149750854158034	PL17	PL	18.8096428539077
215	PL17_032	D3	NA	NA	NA	NA	NA	NA	3	651.1069265	NA	NA	NA	NA	NA	NA	NA	NA	0	NA	NA	NA	NA	NA	NA	0	NA	NA	NA	NA	NA	NA	NA	NA	0.0734778014986277	NA	NA	NA	NA	39.8726341453046	0.457215477569817	18.230385462712	37.6625827334903	0.307464623411783	11.5799118168677	0.149750854158034	PL17	PL	NA
216	PL17_032	D4	NA	NA	NA	NA	NA	NA	3	651.1069265	NA	NA	NA	NA	NA	NA	NA	NA	0	NA	NA	NA	NA	NA	NA	0	NA	NA	NA	NA	NA	NA	NA	NA	0.0734778014986277	NA	NA	NA	NA	39.8726341453046	0.457215477569817	18.230385462712	37.6625827334903	0.307464623411783	11.5799118168677	0.149750854158034	PL17	PL	NA
217	PL17_033	D1	NA	NA	NA	NA	NA	NA	NA	NA	NA	0	NA	NA	NA	NA	NA	NA	0	NA	NA	NA	NA	NA	NA	0	NA	NA	NA	NA	NA	1	1	NA	0.119878717152017	NA	NA	NA	NA	38.6439704053077	0.399113770453501	15.4233407337559	40.2762020704431	0.285335881301046	11.4922456132289	0.113777889152455	PL17	PL	16.2315944826906
218	PL17_033	D2	NA	NA	NA	NA	NA	NA	NA	NA	NA	0	NA	NA	NA	NA	NA	NA	0	NA	NA	NA	NA	NA	NA	0	NA	NA	NA	NA	NA	1	1	NA	0.119878717152017	NA	NA	NA	NA	38.6439704053077	0.399113770453501	15.4233407337559	40.2762020704431	0.285335881301046	11.4922456132289	0.113777889152455	PL17	PL	19.228562411491
219	PL17_033	D3	NA	NA	NA	NA	NA	NA	NA	NA	NA	0	NA	NA	NA	NA	NA	NA	0	NA	NA	NA	NA	NA	NA	0	NA	NA	NA	NA	NA	1	1	NA	0.119878717152017	NA	NA	NA	NA	38.6439704053077	0.399113770453501	15.4233407337559	40.2762020704431	0.285335881301046	11.4922456132289	0.113777889152455	PL17	PL	NA
220	PL17_033	D4	NA	NA	NA	NA	NA	NA	NA	NA	NA	0	NA	NA	NA	NA	NA	NA	0	NA	NA	NA	NA	NA	NA	0	NA	NA	NA	NA	NA	1	1	NA	0.119878717152017	NA	NA	NA	NA	38.6439704053077	0.399113770453501	15.4233407337559	40.2762020704431	0.285335881301046	11.4922456132289	0.113777889152455	PL17	PL	NA
221	PL17_034	D1	NA	NA	NA	NA	NA	NA	NA	NA	NA	0	NA	NA	NA	NA	NA	NA	0	NA	NA	NA	NA	NA	NA	0	NA	NA	NA	NA	NA	1	1	NA	0.124949226397965	NA	NA	NA	NA	36.9474733371794	0.460198341872716	17.0031659661563	40.9014251373806	0.31137824445707	12.7358139550699	0.148820097415646	PL17	PL	16.2850679641862
222	PL17_034	D2	NA	NA	NA	NA	NA	NA	NA	NA	NA	0	NA	NA	NA	NA	NA	NA	0	NA	NA	NA	NA	NA	NA	0	NA	NA	NA	NA	NA	1	1	NA	0.124949226397965	NA	NA	NA	NA	36.9474733371794	0.460198341872716	17.0031659661563	40.9014251373806	0.31137824445707	12.7358139550699	0.148820097415646	PL17	PL	19.4087986241353
223	PL17_034	D3	NA	NA	NA	NA	NA	NA	NA	NA	NA	0	NA	NA	NA	NA	NA	NA	0	NA	NA	NA	NA	NA	NA	0	NA	NA	NA	NA	NA	1	1	NA	0.124949226397965	NA	NA	NA	NA	36.9474733371794	0.460198341872716	17.0031659661563	40.9014251373806	0.31137824445707	12.7358139550699	0.148820097415646	PL17	PL	NA
224	PL17_034	D4	NA	NA	NA	NA	NA	NA	NA	NA	NA	0	NA	NA	NA	NA	NA	NA	0	NA	NA	NA	NA	NA	NA	0	NA	NA	NA	NA	NA	1	1	NA	0.124949226397965	NA	NA	NA	NA	36.9474733371794	0.460198341872716	17.0031659661563	40.9014251373806	0.31137824445707	12.7358139550699	0.148820097415646	PL17	PL	NA
225	PL17_035	D1	NA	NA	NA	NA	NA	NA	NA	NA	NA	0	NA	NA	NA	NA	NA	NA	0	NA	NA	NA	NA	NA	NA	0	NA	NA	NA	NA	NA	1	1	NA	0.0853849429371454	NA	NA	NA	NA	42.4797812045979	0.472130686050585	20.0560082434056	36.8112356311934	0.340180032365594	12.5224473284369	0.131950653684991	PL17	PL	16.735784646647
226	PL17_035	D2	NA	NA	NA	NA	NA	NA	NA	NA	NA	0	NA	NA	NA	NA	NA	NA	0	NA	NA	NA	NA	NA	NA	0	NA	NA	NA	NA	NA	1	1	NA	0.0853849429371454	NA	NA	NA	NA	42.4797812045979	0.472130686050585	20.0560082434056	36.8112356311934	0.340180032365594	12.5224473284369	0.131950653684991	PL17	PL	18.8704082200757
227	PL17_035	D3	NA	NA	NA	NA	NA	NA	NA	NA	NA	0	NA	NA	NA	NA	NA	NA	0	NA	NA	NA	NA	NA	NA	0	NA	NA	NA	NA	NA	1	1	NA	0.0853849429371454	NA	NA	NA	NA	42.4797812045979	0.472130686050585	20.0560082434056	36.8112356311934	0.340180032365594	12.5224473284369	0.131950653684991	PL17	PL	NA
228	PL17_035	D4	NA	NA	NA	NA	NA	NA	NA	NA	NA	0	NA	NA	NA	NA	NA	NA	0	NA	NA	NA	NA	NA	NA	0	NA	NA	NA	NA	NA	1	1	NA	0.0853849429371454	NA	NA	NA	NA	42.4797812045979	0.472130686050585	20.0560082434056	36.8112356311934	0.340180032365594	12.5224473284369	0.131950653684991	PL17	PL	NA
229	PL17_036	D1	NA	NA	NA	NA	NA	NA	NA	NA	NA	0	NA	NA	NA	NA	NA	NA	0	NA	NA	NA	NA	NA	NA	0	NA	NA	NA	NA	NA	1	1	NA	0.104414845608987	NA	NA	NA	NA	42.7573323771937	0.422901689047346	18.082148081474	38.7901271291226	0.336391674648118	13.0486758247789	0.0865100143992277	PL17	PL	16.4139237632908
230	PL17_036	D2	NA	NA	NA	NA	NA	NA	NA	NA	NA	0	NA	NA	NA	NA	NA	NA	0	NA	NA	NA	NA	NA	NA	0	NA	NA	NA	NA	NA	1	1	NA	0.104414845608987	NA	NA	NA	NA	42.7573323771937	0.422901689047346	18.082148081474	38.7901271291226	0.336391674648118	13.0486758247789	0.0865100143992277	PL17	PL	19.0242949035155
231	PL17_036	D3	NA	NA	NA	NA	NA	NA	NA	NA	NA	0	NA	NA	NA	NA	NA	NA	0	NA	NA	NA	NA	NA	NA	0	NA	NA	NA	NA	NA	1	1	NA	0.104414845608987	NA	NA	NA	NA	42.7573323771937	0.422901689047346	18.082148081474	38.7901271291226	0.336391674648118	13.0486758247789	0.0865100143992277	PL17	PL	NA
232	PL17_036	D4	NA	NA	NA	NA	NA	NA	NA	NA	NA	0	NA	NA	NA	NA	NA	NA	0	NA	NA	NA	NA	NA	NA	0	NA	NA	NA	NA	NA	1	1	NA	0.104414845608987	NA	NA	NA	NA	42.7573323771937	0.422901689047346	18.082148081474	38.7901271291226	0.336391674648118	13.0486758247789	0.0865100143992277	PL17	PL	NA
233	PL17_037	D1	NA	NA	NA	NA	NA	NA	NA	NA	NA	0	NA	NA	NA	NA	NA	NA	0	NA	NA	NA	NA	NA	NA	0	NA	NA	NA	NA	NA	1	1	NA	0.0779700465767773	NA	NA	NA	NA	39.6488887425872	0.421556738356295	16.7142562177767	36.1652899346994	0.29179056934843	10.552690540697	0.129766169007866	PL17	PL	16.2650869725794
234	PL17_037	D2	NA	NA	NA	NA	NA	NA	NA	NA	NA	0	NA	NA	NA	NA	NA	NA	0	NA	NA	NA	NA	NA	NA	0	NA	NA	NA	NA	NA	1	1	NA	0.0779700465767773	NA	NA	NA	NA	39.6488887425872	0.421556738356295	16.7142562177767	36.1652899346994	0.29179056934843	10.552690540697	0.129766169007866	PL17	PL	18.2143381369988
235	PL17_037	D3	NA	NA	NA	NA	NA	NA	NA	NA	NA	0	NA	NA	NA	NA	NA	NA	0	NA	NA	NA	NA	NA	NA	0	NA	NA	NA	NA	NA	1	1	NA	0.0779700465767773	NA	NA	NA	NA	39.6488887425872	0.421556738356295	16.7142562177767	36.1652899346994	0.29179056934843	10.552690540697	0.129766169007866	PL17	PL	NA
236	PL17_037	D4	NA	NA	NA	NA	NA	NA	NA	NA	NA	0	NA	NA	NA	NA	NA	NA	0	NA	NA	NA	NA	NA	NA	0	NA	NA	NA	NA	NA	1	1	NA	0.0779700465767773	NA	NA	NA	NA	39.6488887425872	0.421556738356295	16.7142562177767	36.1652899346994	0.29179056934843	10.552690540697	0.129766169007866	PL17	PL	NA
237	PL17_038	D1	NA	NA	NA	NA	NA	NA	NA	NA	NA	0	NA	NA	NA	NA	NA	NA	0	NA	NA	NA	NA	NA	NA	0	NA	NA	NA	NA	NA	1	1	NA	0.147038892231259	NA	NA	NA	NA	39.844648205175	0.408635392537982	16.2819334598595	38.6546929912703	0.295502206171737	11.4225470578116	0.113133186366245	PL17	PL	15.9034400383016
238	PL17_038	D2	NA	NA	NA	NA	NA	NA	NA	NA	NA	0	NA	NA	NA	NA	NA	NA	0	NA	NA	NA	NA	NA	NA	0	NA	NA	NA	NA	NA	1	1	NA	0.147038892231259	NA	NA	NA	NA	39.844648205175	0.408635392537982	16.2819334598595	38.6546929912703	0.295502206171737	11.4225470578116	0.113133186366245	PL17	PL	19.5794123440831
239	PL17_038	D3	NA	NA	NA	NA	NA	NA	NA	NA	NA	0	NA	NA	NA	NA	NA	NA	0	NA	NA	NA	NA	NA	NA	0	NA	NA	NA	NA	NA	1	1	NA	0.147038892231259	NA	NA	NA	NA	39.844648205175	0.408635392537982	16.2819334598595	38.6546929912703	0.295502206171737	11.4225470578116	0.113133186366245	PL17	PL	NA
240	PL17_038	D4	NA	NA	NA	NA	NA	NA	NA	NA	NA	0	NA	NA	NA	NA	NA	NA	0	NA	NA	NA	NA	NA	NA	0	NA	NA	NA	NA	NA	1	1	NA	0.147038892231259	NA	NA	NA	NA	39.844648205175	0.408635392537982	16.2819334598595	38.6546929912703	0.295502206171737	11.4225470578116	0.113133186366245	PL17	PL	NA
241	PL17_039	D1	NA	NA	NA	NA	NA	NA	NA	NA	NA	NA	NA	NA	NA	NA	NA	NA	NA	NA	NA	NA	NA	NA	NA	NA	NA	NA	NA	NA	NA	NA	NA	NA	0.0500841363148351	NA	NA	NA	NA	43.5596499452067	0.429561539942298	18.7115503098104	36.8355500373862	0.318814329383422	11.7437011826388	0.110747210558876	PL17	PL	17.6566173848785
242	PL17_039	D2	NA	NA	NA	NA	NA	NA	NA	NA	NA	NA	NA	NA	NA	NA	NA	NA	NA	NA	NA	NA	NA	NA	NA	NA	NA	NA	NA	NA	NA	NA	NA	NA	0.0500841363148351	NA	NA	NA	NA	43.5596499452067	0.429561539942298	18.7115503098104	36.8355500373862	0.318814329383422	11.7437011826388	0.110747210558876	PL17	PL	18.9087207927493
243	PL17_039	D3	NA	NA	NA	NA	NA	NA	NA	NA	NA	NA	NA	NA	NA	NA	NA	NA	NA	NA	NA	NA	NA	NA	NA	NA	NA	NA	NA	NA	NA	NA	NA	NA	0.0500841363148351	NA	NA	NA	NA	43.5596499452067	0.429561539942298	18.7115503098104	36.8355500373862	0.318814329383422	11.7437011826388	0.110747210558876	PL17	PL	NA
244	PL17_039	D4	NA	NA	NA	NA	NA	NA	NA	NA	NA	NA	NA	NA	NA	NA	NA	NA	NA	NA	NA	NA	NA	NA	NA	NA	NA	NA	NA	NA	NA	NA	NA	NA	0.0500841363148351	NA	NA	NA	NA	43.5596499452067	0.429561539942298	18.7115503098104	36.8355500373862	0.318814329383422	11.7437011826388	0.110747210558876	PL17	PL	NA
245	PL17_040	D1	-0.265546935802104	0.815185675514566	68	0.891753926788031	0.93403983251216	27	2	640.9974305	95	1	1	0	0	0	0	23	5	2	3	0	0	0	53	2	1	0	1	0	0	1	1	1	0.0682476404492367	0.104577719377974	0.16056162390919	0.132096929236538	0.115764324161638	41.2720517408481	0.456515798614884	18.8413436609481	38.4823237757726	0.284938670914295	10.9651021903622	0.171577127700589	PL17	PL	17.1542796766283
246	PL17_040	D2	-0.265546935802104	0.815185675514566	68	0.891753926788031	0.93403983251216	27	2	640.9974305	95	1	1	0	0	0	0	23	5	2	3	0	0	0	53	2	1	0	1	0	0	1	1	1	0.0682476404492367	0.104577719377974	0.16056162390919	0.132096929236538	0.115764324161638	41.2720517408481	0.456515798614884	18.8413436609481	38.4823237757726	0.284938670914295	10.9651021903622	0.171577127700589	PL17	PL	18.8604706878592
247	PL17_040	D3	-0.265546935802104	0.815185675514566	68	0.891753926788031	0.93403983251216	27	2	640.9974305	95	1	1	0	0	0	0	23	5	2	3	0	0	0	53	2	1	0	1	0	0	1	1	1	0.0682476404492367	0.104577719377974	0.16056162390919	0.132096929236538	0.115764324161638	41.2720517408481	0.456515798614884	18.8413436609481	38.4823237757726	0.284938670914295	10.9651021903622	0.171577127700589	PL17	PL	25.3442892892936
248	PL17_040	D4	-0.265546935802104	0.815185675514566	68	0.891753926788031	0.93403983251216	27	2	640.9974305	95	1	1	0	0	0	0	23	5	2	3	0	0	0	53	2	1	0	1	0	0	1	1	1	0.0682476404492367	0.104577719377974	0.16056162390919	0.132096929236538	0.115764324161638	41.2720517408481	0.456515798614884	18.8413436609481	38.4823237757726	0.284938670914295	10.9651021903622	0.171577127700589	PL17	PL	32.0878774934796
249	PL17_041	D1	NA	NA	NA	NA	NA	NA	NA	NA	NA	NA	NA	NA	NA	NA	NA	NA	NA	NA	NA	NA	NA	NA	NA	NA	NA	NA	NA	NA	NA	NA	NA	NA	0.093143489311966	NA	NA	NA	NA	36.1198361051692	0.516499063745667	18.6558615309668	38.3459151556383	0.371569430429112	14.2481698536635	0.144929633316555	PL17	PL	15.9379228385661
250	PL17_041	D2	NA	NA	NA	NA	NA	NA	NA	NA	NA	NA	NA	NA	NA	NA	NA	NA	NA	NA	NA	NA	NA	NA	NA	NA	NA	NA	NA	NA	NA	NA	NA	NA	0.093143489311966	NA	NA	NA	NA	36.1198361051692	0.516499063745667	18.6558615309668	38.3459151556383	0.371569430429112	14.2481698536635	0.144929633316555	PL17	PL	18.2665100713653
251	PL17_041	D3	NA	NA	NA	NA	NA	NA	NA	NA	NA	NA	NA	NA	NA	NA	NA	NA	NA	NA	NA	NA	NA	NA	NA	NA	NA	NA	NA	NA	NA	NA	NA	NA	0.093143489311966	NA	NA	NA	NA	36.1198361051692	0.516499063745667	18.6558615309668	38.3459151556383	0.371569430429112	14.2481698536635	0.144929633316555	PL17	PL	NA
252	PL17_041	D4	NA	NA	NA	NA	NA	NA	NA	NA	NA	NA	NA	NA	NA	NA	NA	NA	NA	NA	NA	NA	NA	NA	NA	NA	NA	NA	NA	NA	NA	NA	NA	NA	0.093143489311966	NA	NA	NA	NA	36.1198361051692	0.516499063745667	18.6558615309668	38.3459151556383	0.371569430429112	14.2481698536635	0.144929633316555	PL17	PL	NA
253	PL17_042	D1	0.176375476506641	0.303902046328639	111	-1.1080388726537	0.626521256285917	11	3	651.1069265	NA	0	0	0	0	0	NA	37	2	1	1	0	0	0	NA	0	0	0	0	0	NA	0	0	1	0.137429792352051	0.0616163318777794	0.139790042778082	0.117031570729413	0.101463665149414	38.5506971375522	0.458941703754037	17.6925226252141	42.6463167863756	0.309983655219467	13.219661159088	0.14895804853457	PL17	PL	16.3311239915492
254	PL17_042	D2	0.176375476506641	0.303902046328639	111	-1.1080388726537	0.626521256285917	11	3	651.1069265	NA	0	0	0	0	0	NA	37	2	1	1	0	0	0	NA	0	0	0	0	0	NA	0	0	1	0.137429792352051	0.0616163318777794	0.139790042778082	0.117031570729413	0.101463665149414	38.5506971375522	0.458941703754037	17.6925226252141	42.6463167863756	0.309983655219467	13.219661159088	0.14895804853457	PL17	PL	19.7668688003505
255	PL17_042	D3	0.176375476506641	0.303902046328639	111	-1.1080388726537	0.626521256285917	11	3	651.1069265	NA	0	0	0	0	0	NA	37	2	1	1	0	0	0	NA	0	0	0	0	0	NA	0	0	1	0.137429792352051	0.0616163318777794	0.139790042778082	0.117031570729413	0.101463665149414	38.5506971375522	0.458941703754037	17.6925226252141	42.6463167863756	0.309983655219467	13.219661159088	0.14895804853457	PL17	PL	23.5870813767728
256	PL17_042	D4	0.176375476506641	0.303902046328639	111	-1.1080388726537	0.626521256285917	11	3	651.1069265	NA	0	0	0	0	0	NA	37	2	1	1	0	0	0	NA	0	0	0	0	0	NA	0	0	1	0.137429792352051	0.0616163318777794	0.139790042778082	0.117031570729413	0.101463665149414	38.5506971375522	0.458941703754037	17.6925226252141	42.6463167863756	0.309983655219467	13.219661159088	0.14895804853457	PL17	PL	29.3184731306742
257	PLSB2_001	D1	NA	NA	NA	NA	NA	NA	NA	NA	NA	NA	NA	NA	NA	NA	NA	NA	NA	NA	NA	NA	NA	NA	NA	NA	NA	NA	NA	NA	NA	NA	NA	NA	0.085449715551868	NA	NA	NA	NA	30.5884431055827	0.443796130964907	13.5750327024978	30.5395678510402	0.282588674828824	8.6301360088704	0.161207456136083	PLSB2	PLSB	15.6484801144082
258	PLSB2_001	D2	NA	NA	NA	NA	NA	NA	NA	NA	NA	NA	NA	NA	NA	NA	NA	NA	NA	NA	NA	NA	NA	NA	NA	NA	NA	NA	NA	NA	NA	NA	NA	NA	0.085449715551868	NA	NA	NA	NA	30.5884431055827	0.443796130964907	13.5750327024978	30.5395678510402	0.282588674828824	8.6301360088704	0.161207456136083	PLSB2	PLSB	17.7847230032049
259	PLSB2_001	D3	NA	NA	NA	NA	NA	NA	NA	NA	NA	NA	NA	NA	NA	NA	NA	NA	NA	NA	NA	NA	NA	NA	NA	NA	NA	NA	NA	NA	NA	NA	NA	NA	0.085449715551868	NA	NA	NA	NA	30.5884431055827	0.443796130964907	13.5750327024978	30.5395678510402	0.282588674828824	8.6301360088704	0.161207456136083	PLSB2	PLSB	NA
260	PLSB2_001	D4	NA	NA	NA	NA	NA	NA	NA	NA	NA	NA	NA	NA	NA	NA	NA	NA	NA	NA	NA	NA	NA	NA	NA	NA	NA	NA	NA	NA	NA	NA	NA	NA	0.085449715551868	NA	NA	NA	NA	30.5884431055827	0.443796130964907	13.5750327024978	30.5395678510402	0.282588674828824	8.6301360088704	0.161207456136083	PLSB2	PLSB	NA
261	PLSB2_002	D1	NA	NA	NA	NA	NA	NA	NA	NA	NA	NA	NA	NA	NA	NA	NA	NA	NA	NA	NA	NA	NA	NA	NA	NA	NA	NA	NA	NA	NA	NA	NA	NA	0.109637136754564	NA	NA	NA	NA	32.9207590427849	0.4622788772906	15.218571529853	35.7492469999634	0.295963600140859	10.580475844434	0.166315277149741	PLSB2	PLSB	15.5506680713682
262	PLSB2_002	D2	NA	NA	NA	NA	NA	NA	NA	NA	NA	NA	NA	NA	NA	NA	NA	NA	NA	NA	NA	NA	NA	NA	NA	NA	NA	NA	NA	NA	NA	NA	NA	NA	0.109637136754564	NA	NA	NA	NA	32.9207590427849	0.4622788772906	15.218571529853	35.7492469999634	0.295963600140859	10.580475844434	0.166315277149741	PLSB2	PLSB	18.2915964902323
263	PLSB2_002	D3	NA	NA	NA	NA	NA	NA	NA	NA	NA	NA	NA	NA	NA	NA	NA	NA	NA	NA	NA	NA	NA	NA	NA	NA	NA	NA	NA	NA	NA	NA	NA	NA	0.109637136754564	NA	NA	NA	NA	32.9207590427849	0.4622788772906	15.218571529853	35.7492469999634	0.295963600140859	10.580475844434	0.166315277149741	PLSB2	PLSB	NA
264	PLSB2_002	D4	NA	NA	NA	NA	NA	NA	NA	NA	NA	NA	NA	NA	NA	NA	NA	NA	NA	NA	NA	NA	NA	NA	NA	NA	NA	NA	NA	NA	NA	NA	NA	NA	0.109637136754564	NA	NA	NA	NA	32.9207590427849	0.4622788772906	15.218571529853	35.7492469999634	0.295963600140859	10.580475844434	0.166315277149741	PLSB2	PLSB	NA
265	PLSB2_003	D1	NA	NA	NA	NA	NA	NA	NA	NA	NA	NA	NA	NA	NA	NA	NA	NA	NA	NA	NA	NA	NA	NA	NA	NA	NA	NA	NA	NA	NA	NA	NA	NA	0.143659998212595	NA	NA	NA	NA	33.7752015806186	0.419041933180293	14.1532257638965	37.9455046013996	0.26395729996277	10.0159929403103	0.155084633217523	PLSB2	PLSB	15.4665179294286
266	PLSB2_003	D2	NA	NA	NA	NA	NA	NA	NA	NA	NA	NA	NA	NA	NA	NA	NA	NA	NA	NA	NA	NA	NA	NA	NA	NA	NA	NA	NA	NA	NA	NA	NA	NA	0.143659998212595	NA	NA	NA	NA	33.7752015806186	0.419041933180293	14.1532257638965	37.9455046013996	0.26395729996277	10.0159929403103	0.155084633217523	PLSB2	PLSB	19.0580178847435
267	PLSB2_003	D3	NA	NA	NA	NA	NA	NA	NA	NA	NA	NA	NA	NA	NA	NA	NA	NA	NA	NA	NA	NA	NA	NA	NA	NA	NA	NA	NA	NA	NA	NA	NA	NA	0.143659998212595	NA	NA	NA	NA	33.7752015806186	0.419041933180293	14.1532257638965	37.9455046013996	0.26395729996277	10.0159929403103	0.155084633217523	PLSB2	PLSB	NA
268	PLSB2_003	D4	NA	NA	NA	NA	NA	NA	NA	NA	NA	NA	NA	NA	NA	NA	NA	NA	NA	NA	NA	NA	NA	NA	NA	NA	NA	NA	NA	NA	NA	NA	NA	NA	0.143659998212595	NA	NA	NA	NA	33.7752015806186	0.419041933180293	14.1532257638965	37.9455046013996	0.26395729996277	10.0159929403103	0.155084633217523	PLSB2	PLSB	NA
269	PLSB2_004	D1	NA	NA	NA	NA	NA	NA	NA	NA	NA	NA	NA	NA	NA	NA	NA	NA	NA	NA	NA	NA	NA	NA	NA	NA	NA	NA	NA	NA	NA	NA	NA	NA	0.116983023175234	NA	NA	NA	NA	36.5270397861505	0.433194918726315	15.8233280314743	34.6552182965427	0.298601492786909	10.3480999162039	0.134593425939406	PLSB2	PLSB	15.3540546576014
270	PLSB2_004	D2	NA	NA	NA	NA	NA	NA	NA	NA	NA	NA	NA	NA	NA	NA	NA	NA	NA	NA	NA	NA	NA	NA	NA	NA	NA	NA	NA	NA	NA	NA	NA	NA	0.116983023175234	NA	NA	NA	NA	36.5270397861505	0.433194918726315	15.8233280314743	34.6552182965427	0.298601492786909	10.3480999162039	0.134593425939406	PLSB2	PLSB	18.2786302369823
271	PLSB2_004	D3	NA	NA	NA	NA	NA	NA	NA	NA	NA	NA	NA	NA	NA	NA	NA	NA	NA	NA	NA	NA	NA	NA	NA	NA	NA	NA	NA	NA	NA	NA	NA	NA	0.116983023175234	NA	NA	NA	NA	36.5270397861505	0.433194918726315	15.8233280314743	34.6552182965427	0.298601492786909	10.3480999162039	0.134593425939406	PLSB2	PLSB	NA
272	PLSB2_004	D4	NA	NA	NA	NA	NA	NA	NA	NA	NA	NA	NA	NA	NA	NA	NA	NA	NA	NA	NA	NA	NA	NA	NA	NA	NA	NA	NA	NA	NA	NA	NA	NA	0.116983023175234	NA	NA	NA	NA	36.5270397861505	0.433194918726315	15.8233280314743	34.6552182965427	0.298601492786909	10.3480999162039	0.134593425939406	PLSB2	PLSB	NA
273	PLSB2_005	D1	NA	NA	NA	NA	NA	NA	NA	NA	NA	NA	NA	NA	NA	NA	NA	NA	NA	NA	NA	NA	NA	NA	NA	NA	NA	NA	NA	NA	NA	NA	NA	NA	0.123171014265973	NA	NA	NA	NA	33.3398995350372	0.399195945394704	13.3091527142536	36.155566131957	0.277101886068255	10.0187755670308	0.122094059326449	PLSB2	PLSB	15.0353827946102
274	PLSB2_005	D2	NA	NA	NA	NA	NA	NA	NA	NA	NA	NA	NA	NA	NA	NA	NA	NA	NA	NA	NA	NA	NA	NA	NA	NA	NA	NA	NA	NA	NA	NA	NA	NA	0.123171014265973	NA	NA	NA	NA	33.3398995350372	0.399195945394704	13.3091527142536	36.155566131957	0.277101886068255	10.0187755670308	0.122094059326449	PLSB2	PLSB	18.1146581512595
275	PLSB2_005	D3	NA	NA	NA	NA	NA	NA	NA	NA	NA	NA	NA	NA	NA	NA	NA	NA	NA	NA	NA	NA	NA	NA	NA	NA	NA	NA	NA	NA	NA	NA	NA	NA	0.123171014265973	NA	NA	NA	NA	33.3398995350372	0.399195945394704	13.3091527142536	36.155566131957	0.277101886068255	10.0187755670308	0.122094059326449	PLSB2	PLSB	NA
276	PLSB2_005	D4	NA	NA	NA	NA	NA	NA	NA	NA	NA	NA	NA	NA	NA	NA	NA	NA	NA	NA	NA	NA	NA	NA	NA	NA	NA	NA	NA	NA	NA	NA	NA	NA	0.123171014265973	NA	NA	NA	NA	33.3398995350372	0.399195945394704	13.3091527142536	36.155566131957	0.277101886068255	10.0187755670308	0.122094059326449	PLSB2	PLSB	NA
277	PLSB2_006	D1	NA	NA	NA	NA	NA	NA	NA	NA	NA	NA	NA	NA	NA	NA	NA	NA	NA	NA	NA	NA	NA	NA	NA	NA	NA	NA	NA	NA	NA	NA	NA	NA	0.0783130216445014	NA	NA	NA	NA	30.8826404317047	0.429734778663035	13.2713446504487	32.3217706071137	0.293576435870665	9.48891021586564	0.136158342792371	PLSB2	PLSB	15.6635314295197
278	PLSB2_006	D2	NA	NA	NA	NA	NA	NA	NA	NA	NA	NA	NA	NA	NA	NA	NA	NA	NA	NA	NA	NA	NA	NA	NA	NA	NA	NA	NA	NA	NA	NA	NA	NA	0.0783130216445014	NA	NA	NA	NA	30.8826404317047	0.429734778663035	13.2713446504487	32.3217706071137	0.293576435870665	9.48891021586564	0.136158342792371	PLSB2	PLSB	17.6213569706322
279	PLSB2_006	D3	NA	NA	NA	NA	NA	NA	NA	NA	NA	NA	NA	NA	NA	NA	NA	NA	NA	NA	NA	NA	NA	NA	NA	NA	NA	NA	NA	NA	NA	NA	NA	NA	0.0783130216445014	NA	NA	NA	NA	30.8826404317047	0.429734778663035	13.2713446504487	32.3217706071137	0.293576435870665	9.48891021586564	0.136158342792371	PLSB2	PLSB	NA
280	PLSB2_006	D4	NA	NA	NA	NA	NA	NA	NA	NA	NA	NA	NA	NA	NA	NA	NA	NA	NA	NA	NA	NA	NA	NA	NA	NA	NA	NA	NA	NA	NA	NA	NA	NA	0.0783130216445014	NA	NA	NA	NA	30.8826404317047	0.429734778663035	13.2713446504487	32.3217706071137	0.293576435870665	9.48891021586564	0.136158342792371	PLSB2	PLSB	NA
281	PLSB2_007	D1	NA	NA	NA	NA	NA	NA	NA	NA	NA	NA	NA	NA	NA	NA	NA	NA	NA	NA	NA	NA	NA	NA	NA	NA	NA	NA	NA	NA	NA	NA	NA	NA	0.0850358243308618	NA	NA	NA	NA	37.8614647303759	0.395811338843873	14.9859970455202	34.3813964404456	0.304185375361265	10.4583179816814	0.091625963482608	PLSB2	PLSB	16.0862648035343
282	PLSB2_007	D2	NA	NA	NA	NA	NA	NA	NA	NA	NA	NA	NA	NA	NA	NA	NA	NA	NA	NA	NA	NA	NA	NA	NA	NA	NA	NA	NA	NA	NA	NA	NA	NA	0.0850358243308618	NA	NA	NA	NA	37.8614647303759	0.395811338843873	14.9859970455202	34.3813964404456	0.304185375361265	10.4583179816814	0.091625963482608	PLSB2	PLSB	18.2121604118058
283	PLSB2_007	D3	NA	NA	NA	NA	NA	NA	NA	NA	NA	NA	NA	NA	NA	NA	NA	NA	NA	NA	NA	NA	NA	NA	NA	NA	NA	NA	NA	NA	NA	NA	NA	NA	0.0850358243308618	NA	NA	NA	NA	37.8614647303759	0.395811338843873	14.9859970455202	34.3813964404456	0.304185375361265	10.4583179816814	0.091625963482608	PLSB2	PLSB	NA
284	PLSB2_007	D4	NA	NA	NA	NA	NA	NA	NA	NA	NA	NA	NA	NA	NA	NA	NA	NA	NA	NA	NA	NA	NA	NA	NA	NA	NA	NA	NA	NA	NA	NA	NA	NA	0.0850358243308618	NA	NA	NA	NA	37.8614647303759	0.395811338843873	14.9859970455202	34.3813964404456	0.304185375361265	10.4583179816814	0.091625963482608	PLSB2	PLSB	NA
285	PLSB2_008	D1	NA	NA	NA	NA	NA	NA	NA	NA	NA	NA	NA	NA	NA	NA	NA	NA	NA	NA	NA	NA	NA	NA	NA	NA	NA	NA	NA	NA	NA	NA	NA	NA	0.0860847076420917	NA	NA	NA	NA	34.0788285705288	0.39919435308914	13.604075925248	33.830605368856	0.249824821317008	8.45172494132067	0.149369531772132	PLSB2	PLSB	15.6936237602966
286	PLSB2_008	D2	NA	NA	NA	NA	NA	NA	NA	NA	NA	NA	NA	NA	NA	NA	NA	NA	NA	NA	NA	NA	NA	NA	NA	NA	NA	NA	NA	NA	NA	NA	NA	NA	0.0860847076420917	NA	NA	NA	NA	34.0788285705288	0.39919435308914	13.604075925248	33.830605368856	0.249824821317008	8.45172494132067	0.149369531772132	PLSB2	PLSB	17.8457414513489
287	PLSB2_008	D3	NA	NA	NA	NA	NA	NA	NA	NA	NA	NA	NA	NA	NA	NA	NA	NA	NA	NA	NA	NA	NA	NA	NA	NA	NA	NA	NA	NA	NA	NA	NA	NA	0.0860847076420917	NA	NA	NA	NA	34.0788285705288	0.39919435308914	13.604075925248	33.830605368856	0.249824821317008	8.45172494132067	0.149369531772132	PLSB2	PLSB	NA
288	PLSB2_008	D4	NA	NA	NA	NA	NA	NA	NA	NA	NA	NA	NA	NA	NA	NA	NA	NA	NA	NA	NA	NA	NA	NA	NA	NA	NA	NA	NA	NA	NA	NA	NA	NA	0.0860847076420917	NA	NA	NA	NA	34.0788285705288	0.39919435308914	13.604075925248	33.830605368856	0.249824821317008	8.45172494132067	0.149369531772132	PLSB2	PLSB	NA
289	PLSB2_009	D1	NA	NA	NA	NA	NA	NA	NA	NA	NA	NA	NA	NA	NA	NA	NA	NA	NA	NA	NA	NA	NA	NA	NA	NA	NA	NA	NA	NA	NA	NA	NA	NA	0.0999659800548203	NA	NA	NA	NA	30.2173420286877	0.405913824366038	12.2656368650412	34.1518460914994	0.256581203902233	8.76272178564068	0.149332620463805	PLSB2	PLSB	15.1597821034419
290	PLSB2_009	D2	NA	NA	NA	NA	NA	NA	NA	NA	NA	NA	NA	NA	NA	NA	NA	NA	NA	NA	NA	NA	NA	NA	NA	NA	NA	NA	NA	NA	NA	NA	NA	NA	0.0999659800548203	NA	NA	NA	NA	30.2173420286877	0.405913824366038	12.2656368650412	34.1518460914994	0.256581203902233	8.76272178564068	0.149332620463805	PLSB2	PLSB	17.6589316048124
291	PLSB2_009	D3	NA	NA	NA	NA	NA	NA	NA	NA	NA	NA	NA	NA	NA	NA	NA	NA	NA	NA	NA	NA	NA	NA	NA	NA	NA	NA	NA	NA	NA	NA	NA	NA	0.0999659800548203	NA	NA	NA	NA	30.2173420286877	0.405913824366038	12.2656368650412	34.1518460914994	0.256581203902233	8.76272178564068	0.149332620463805	PLSB2	PLSB	NA
292	PLSB2_009	D4	NA	NA	NA	NA	NA	NA	NA	NA	NA	NA	NA	NA	NA	NA	NA	NA	NA	NA	NA	NA	NA	NA	NA	NA	NA	NA	NA	NA	NA	NA	NA	NA	0.0999659800548203	NA	NA	NA	NA	30.2173420286877	0.405913824366038	12.2656368650412	34.1518460914994	0.256581203902233	8.76272178564068	0.149332620463805	PLSB2	PLSB	NA
293	PLSB2_010	D1	NA	NA	NA	NA	NA	NA	NA	NA	NA	NA	NA	NA	NA	NA	NA	NA	NA	NA	NA	NA	NA	NA	NA	NA	NA	NA	NA	NA	NA	NA	NA	NA	0.0782441538737866	NA	NA	NA	NA	36.4511249620025	0.385975225637897	14.0692311819641	35.0288769215125	0.269455174234528	9.43871213412599	0.116520051403369	PLSB2	PLSB	16.1244908052996
294	PLSB2_010	D2	NA	NA	NA	NA	NA	NA	NA	NA	NA	NA	NA	NA	NA	NA	NA	NA	NA	NA	NA	NA	NA	NA	NA	NA	NA	NA	NA	NA	NA	NA	NA	NA	0.0782441538737866	NA	NA	NA	NA	36.4511249620025	0.385975225637897	14.0692311819641	35.0288769215125	0.269455174234528	9.43871213412599	0.116520051403369	PLSB2	PLSB	18.0805946521442
295	PLSB2_010	D3	NA	NA	NA	NA	NA	NA	NA	NA	NA	NA	NA	NA	NA	NA	NA	NA	NA	NA	NA	NA	NA	NA	NA	NA	NA	NA	NA	NA	NA	NA	NA	NA	0.0782441538737866	NA	NA	NA	NA	36.4511249620025	0.385975225637897	14.0692311819641	35.0288769215125	0.269455174234528	9.43871213412599	0.116520051403369	PLSB2	PLSB	NA
296	PLSB2_010	D4	NA	NA	NA	NA	NA	NA	NA	NA	NA	NA	NA	NA	NA	NA	NA	NA	NA	NA	NA	NA	NA	NA	NA	NA	NA	NA	NA	NA	NA	NA	NA	NA	0.0782441538737866	NA	NA	NA	NA	36.4511249620025	0.385975225637897	14.0692311819641	35.0288769215125	0.269455174234528	9.43871213412599	0.116520051403369	PLSB2	PLSB	NA
297	PLSB2_011	D1	1.26603911914288	-0.832554663666976	68	0.958030944802978	-0.48834567274744	15	3	651.1069265	NA	0	0	0	0	0	NA	98	5	1	4	0	0	0	0	0	0	0	0	0	NA	1	0	1	0.120030410333001	0.0710415234151323	0.0611423436463322	0.117928402451461	0.0773404142030239	32.2218651162371	0.407098662851492	13.1174782034013	34.1681316042731	0.261842076267154	8.9466545214322	0.145256586584339	PLSB2	PLSB	15.4088954466565
298	PLSB2_011	D2	1.26603911914288	-0.832554663666976	68	0.958030944802978	-0.48834567274744	15	3	651.1069265	NA	0	0	0	0	0	NA	98	5	1	4	0	0	0	0	0	0	0	0	0	NA	1	0	1	0.120030410333001	0.0710415234151323	0.0611423436463322	0.117928402451461	0.0773404142030239	32.2218651162371	0.407098662851492	13.1174782034013	34.1681316042731	0.261842076267154	8.9466545214322	0.145256586584339	PLSB2	PLSB	18.4096557049815
299	PLSB2_011	D3	1.26603911914288	-0.832554663666976	68	0.958030944802978	-0.48834567274744	15	3	651.1069265	NA	0	0	0	0	0	NA	98	5	1	4	0	0	0	0	0	0	0	0	0	NA	1	0	1	0.120030410333001	0.0710415234151323	0.0611423436463322	0.117928402451461	0.0773404142030239	32.2218651162371	0.407098662851492	13.1174782034013	34.1681316042731	0.261842076267154	8.9466545214322	0.145256586584339	PLSB2	PLSB	22.95631320355
300	PLSB2_011	D4	1.26603911914288	-0.832554663666976	68	0.958030944802978	-0.48834567274744	15	3	651.1069265	NA	0	0	0	0	0	NA	98	5	1	4	0	0	0	0	0	0	0	0	0	NA	1	0	1	0.120030410333001	0.0710415234151323	0.0611423436463322	0.117928402451461	0.0773404142030239	32.2218651162371	0.407098662851492	13.1174782034013	34.1681316042731	0.261842076267154	8.9466545214322	0.145256586584339	PLSB2	PLSB	25.4631492930496
301	PLSB2_012	D1	-1.15098456110465	0.155181302232665	75	-0.583186581393259	1.53749342818603	113	8	678.0402598	20	2	2	0	0	0	0	52	4	4	0	0	0	0	NA	0	0	0	0	0	NA	0	1	1	0.0986603130838983	0.0906385204426015	0.140907880413549	0.129177705240999	0.108286290937351	34.4967402520023	0.372753061825639	12.8587655519376	33.36074109158	0.26124194676667	8.71522494834322	0.111511115058969	PLSB2	PLSB	15.7504521647805
302	PLSB2_012	D2	-1.15098456110465	0.155181302232665	75	-0.583186581393259	1.53749342818603	113	8	678.0402598	20	2	2	0	0	0	0	52	4	4	0	0	0	0	NA	0	0	0	0	0	NA	0	1	1	0.0986603130838983	0.0906385204426015	0.140907880413549	0.129177705240999	0.108286290937351	34.4967402520023	0.372753061825639	12.8587655519376	33.36074109158	0.26124194676667	8.71522494834322	0.111511115058969	PLSB2	PLSB	18.216959991878
303	PLSB2_012	D3	-1.15098456110465	0.155181302232665	75	-0.583186581393259	1.53749342818603	113	8	678.0402598	20	2	2	0	0	0	0	52	4	4	0	0	0	0	NA	0	0	0	0	0	NA	0	1	1	0.0986603130838983	0.0906385204426015	0.140907880413549	0.129177705240999	0.108286290937351	34.4967402520023	0.372753061825639	12.8587655519376	33.36074109158	0.26124194676667	8.71522494834322	0.111511115058969	PLSB2	PLSB	24.0178253002045
304	PLSB2_012	D4	-1.15098456110465	0.155181302232665	75	-0.583186581393259	1.53749342818603	113	8	678.0402598	20	2	2	0	0	0	0	52	4	4	0	0	0	0	NA	0	0	0	0	0	NA	0	1	1	0.0986603130838983	0.0906385204426015	0.140907880413549	0.129177705240999	0.108286290937351	34.4967402520023	0.372753061825639	12.8587655519376	33.36074109158	0.26124194676667	8.71522494834322	0.111511115058969	PLSB2	PLSB	29.9359562775735
305	PLSB2_013	D1	1.23509828387987	-1.56512833506233	311	0.560382667997483	-0.336181881251258	47	9	683.7735931	NA	0	0	0	0	0	NA	29	4	4	0	0	1	0.25	120	1	0	1	0	NA	0	1	0	1	0.115626855799013	0.0660451866313642	0.0469761303966039	0.111211927177854	0.0695660360434108	28.7572775153568	0.444078109138962	12.7704774230041	37.8847057237395	0.26964240145561	10.2153230297882	0.174435707683352	PLSB2	PLSB	15.8075444893403
306	PLSB2_013	D2	1.23509828387987	-1.56512833506233	311	0.560382667997483	-0.336181881251258	47	9	683.7735931	NA	0	0	0	0	0	NA	29	4	4	0	0	1	0.25	120	1	0	1	0	NA	0	1	0	1	0.115626855799013	0.0660451866313642	0.0469761303966039	0.111211927177854	0.0695660360434108	28.7572775153568	0.444078109138962	12.7704774230041	37.8847057237395	0.26964240145561	10.2153230297882	0.174435707683352	PLSB2	PLSB	18.6982158843156
307	PLSB2_013	D3	1.23509828387987	-1.56512833506233	311	0.560382667997483	-0.336181881251258	47	9	683.7735931	NA	0	0	0	0	0	NA	29	4	4	0	0	1	0.25	120	1	0	1	0	NA	0	1	0	1	0.115626855799013	0.0660451866313642	0.0469761303966039	0.111211927177854	0.0695660360434108	28.7572775153568	0.444078109138962	12.7704774230041	37.8847057237395	0.26964240145561	10.2153230297882	0.174435707683352	PLSB2	PLSB	22.9251078287229
308	PLSB2_013	D4	1.23509828387987	-1.56512833506233	311	0.560382667997483	-0.336181881251258	47	9	683.7735931	NA	0	0	0	0	0	NA	29	4	4	0	0	1	0.25	120	1	0	1	0	NA	0	1	0	1	0.115626855799013	0.0660451866313642	0.0469761303966039	0.111211927177854	0.0695660360434108	28.7572775153568	0.444078109138962	12.7704774230041	37.8847057237395	0.26964240145561	10.2153230297882	0.174435707683352	PLSB2	PLSB	24.8511291749837
309	PLSB2_014	D1	NA	NA	NA	NA	NA	NA	15	717.2402598	1	1	1	0	0	0	0	NA	0	0	0	0	0	NA	48	1	1	0	0	0	0	1	1	0	0.0792610492553813	0.0443107591596087	NA	0.075272106524992	NA	32.3040054595578	0.416525162976917	13.4554311388495	31.4960924847938	0.269363475039252	8.48389692186172	0.147161687937665	PLSB2	PLSB	15.5511114223348
310	PLSB2_014	D2	NA	NA	NA	NA	NA	NA	15	717.2402598	1	1	1	0	0	0	0	NA	0	0	0	0	0	NA	48	1	1	0	0	0	0	1	1	0	0.0792610492553813	0.0443107591596087	NA	0.075272106524992	NA	32.3040054595578	0.416525162976917	13.4554311388495	31.4960924847938	0.269363475039252	8.48389692186172	0.147161687937665	PLSB2	PLSB	17.5326376537193
311	PLSB2_014	D3	NA	NA	NA	NA	NA	NA	15	717.2402598	1	1	1	0	0	0	0	NA	0	0	0	0	0	NA	48	1	1	0	0	0	0	1	1	0	0.0792610492553813	0.0443107591596087	NA	0.075272106524992	NA	32.3040054595578	0.416525162976917	13.4554311388495	31.4960924847938	0.269363475039252	8.48389692186172	0.147161687937665	PLSB2	PLSB	20.3685262399343
312	PLSB2_014	D4	NA	NA	NA	NA	NA	NA	15	717.2402598	1	1	1	0	0	0	0	NA	0	0	0	0	0	NA	48	1	1	0	0	0	0	1	1	0	0.0792610492553813	0.0443107591596087	NA	0.075272106524992	NA	32.3040054595578	0.416525162976917	13.4554311388495	31.4960924847938	0.269363475039252	8.48389692186172	0.147161687937665	PLSB2	PLSB	NA
313	PLSB2_015	D1	NA	NA	NA	NA	NA	NA	6	666.9402598	27	6	1	5	0	0	0	1	4	3	1	0	1	0.25	NA	0	0	0	0	0	NA	0	1	1	0.0945933993642331	0.100092183746046	NA	0.1370427303727	NA	31.9503782782279	0.374817877080845	11.9755729581753	29.2746597353706	0.280955939248819	8.22488952214063	0.0938619378320262	PLSB2	PLSB	15.3646761800825
314	PLSB2_015	D2	NA	NA	NA	NA	NA	NA	6	666.9402598	27	6	1	5	0	0	0	1	4	3	1	0	1	0.25	NA	0	0	0	0	0	NA	0	1	1	0.0945933993642331	0.100092183746046	NA	0.1370427303727	NA	31.9503782782279	0.374817877080845	11.9755729581753	29.2746597353706	0.280955939248819	8.22488952214063	0.0938619378320262	PLSB2	PLSB	17.7295111641884
315	PLSB2_015	D3	NA	NA	NA	NA	NA	NA	6	666.9402598	27	6	1	5	0	0	0	1	4	3	1	0	1	0.25	NA	0	0	0	0	0	NA	0	1	1	0.0945933993642331	0.100092183746046	NA	0.1370427303727	NA	31.9503782782279	0.374817877080845	11.9755729581753	29.2746597353706	0.280955939248819	8.22488952214063	0.0938619378320262	PLSB2	PLSB	24.1354109239353
316	PLSB2_015	D4	NA	NA	NA	NA	NA	NA	6	666.9402598	27	6	1	5	0	0	0	1	4	3	1	0	1	0.25	NA	0	0	0	0	0	NA	0	1	1	0.0945933993642331	0.100092183746046	NA	0.1370427303727	NA	31.9503782782279	0.374817877080845	11.9755729581753	29.2746597353706	0.280955939248819	8.22488952214063	0.0938619378320262	PLSB2	PLSB	NA
317	PLSB2_016	D1	NA	NA	NA	NA	NA	NA	NA	NA	NA	0	NA	NA	NA	NA	NA	NA	0	NA	NA	NA	NA	NA	NA	0	NA	NA	NA	NA	NA	1	1	NA	0.132269880066767	NA	NA	NA	NA	32.6331418683898	0.415332868650384	13.5536164252733	33.0633085700274	0.313569731946803	10.3676528055779	0.101763136703581	PLSB2	PLSB	15.0368801568218
318	PLSB2_016	D2	NA	NA	NA	NA	NA	NA	NA	NA	NA	0	NA	NA	NA	NA	NA	NA	0	NA	NA	NA	NA	NA	NA	0	NA	NA	NA	NA	NA	1	1	NA	0.132269880066767	NA	NA	NA	NA	32.6331418683898	0.415332868650384	13.5536164252733	33.0633085700274	0.313569731946803	10.3676528055779	0.101763136703581	PLSB2	PLSB	18.343627158491
319	PLSB2_016	D3	NA	NA	NA	NA	NA	NA	NA	NA	NA	0	NA	NA	NA	NA	NA	NA	0	NA	NA	NA	NA	NA	NA	0	NA	NA	NA	NA	NA	1	1	NA	0.132269880066767	NA	NA	NA	NA	32.6331418683898	0.415332868650384	13.5536164252733	33.0633085700274	0.313569731946803	10.3676528055779	0.101763136703581	PLSB2	PLSB	NA
320	PLSB2_016	D4	NA	NA	NA	NA	NA	NA	NA	NA	NA	0	NA	NA	NA	NA	NA	NA	0	NA	NA	NA	NA	NA	NA	0	NA	NA	NA	NA	NA	1	1	NA	0.132269880066767	NA	NA	NA	NA	32.6331418683898	0.415332868650384	13.5536164252733	33.0633085700274	0.313569731946803	10.3676528055779	0.101763136703581	PLSB2	PLSB	NA
321	PLSB2_017	D1	-1.51605942591289	-0.766786685720017	12	-1.34480472816303	-0.381777497106459	69	8	678.0402598	40	3	1	2	0	1	0.333333333	12	4	3	1	0	0	0	NA	0	0	0	0	0	NA	0	1	1	0.107539961314501	0.106126697696133	0.00649916905018656	0.14813449508461	0.0749774893574824	34.208585491662	0.370557625562284	12.6762522136347	31.2947843379765	0.278177006284079	8.70548941944416	0.0923806192782057	PLSB2	PLSB	15.4659793136626
322	PLSB2_017	D2	-1.51605942591289	-0.766786685720017	12	-1.34480472816303	-0.381777497106459	69	8	678.0402598	40	3	1	2	0	1	0.333333333	12	4	3	1	0	0	0	NA	0	0	0	0	0	NA	0	1	1	0.107539961314501	0.106126697696133	0.00649916905018656	0.14813449508461	0.0749774893574824	34.208585491662	0.370557625562284	12.6762522136347	31.2947843379765	0.278177006284079	8.70548941944416	0.0923806192782057	PLSB2	PLSB	18.1544783465251
323	PLSB2_017	D3	-1.51605942591289	-0.766786685720017	12	-1.34480472816303	-0.381777497106459	69	8	678.0402598	40	3	1	2	0	1	0.333333333	12	4	3	1	0	0	0	NA	0	0	0	0	0	NA	0	1	1	0.107539961314501	0.106126697696133	0.00649916905018656	0.14813449508461	0.0749774893574824	34.208585491662	0.370557625562284	12.6762522136347	31.2947843379765	0.278177006284079	8.70548941944416	0.0923806192782057	PLSB2	PLSB	24.9465869990776
324	PLSB2_017	D4	-1.51605942591289	-0.766786685720017	12	-1.34480472816303	-0.381777497106459	69	8	678.0402598	40	3	1	2	0	1	0.333333333	12	4	3	1	0	0	0	NA	0	0	0	0	0	NA	0	1	1	0.107539961314501	0.106126697696133	0.00649916905018656	0.14813449508461	0.0749774893574824	34.208585491662	0.370557625562284	12.6762522136347	31.2947843379765	0.278177006284079	8.70548941944416	0.0923806192782057	PLSB2	PLSB	25.2130529301353
325	PLSB2_018	D1	0.398296668399738	-0.511237622852885	9	-0.446597153539274	1.14169687207105	17	4	629.3402598	1	2	2	0	0	1	0.5	62	1	1	0	0	1	1	73	3	3	0	0	0	0	1	1	1	0.0967588836211374	0.0891633118953089	0.0755545299918285	0.126959750809816	0.0862497275685878	33.2206942599927	0.400400150502859	13.3015709815105	31.0509889347437	0.307162902668301	9.53771189191718	0.0932372478345574	PLSB2	PLSB	15.0159271696309
326	PLSB2_018	D2	0.398296668399738	-0.511237622852885	9	-0.446597153539274	1.14169687207105	17	4	629.3402598	1	2	2	0	0	1	0.5	62	1	1	0	0	1	1	73	3	3	0	0	0	0	1	1	1	0.0967588836211374	0.0891633118953089	0.0755545299918285	0.126959750809816	0.0862497275685878	33.2206942599927	0.400400150502859	13.3015709815105	31.0509889347437	0.307162902668301	9.53771189191718	0.0932372478345574	PLSB2	PLSB	17.4348992601593
327	PLSB2_018	D3	0.398296668399738	-0.511237622852885	9	-0.446597153539274	1.14169687207105	17	4	629.3402598	1	2	2	0	0	1	0.5	62	1	1	0	0	1	1	73	3	3	0	0	0	0	1	1	1	0.0967588836211374	0.0891633118953089	0.0755545299918285	0.126959750809816	0.0862497275685878	33.2206942599927	0.400400150502859	13.3015709815105	31.0509889347437	0.307162902668301	9.53771189191718	0.0932372478345574	PLSB2	PLSB	23.1413512214591
328	PLSB2_018	D4	0.398296668399738	-0.511237622852885	9	-0.446597153539274	1.14169687207105	17	4	629.3402598	1	2	2	0	0	1	0.5	62	1	1	0	0	1	1	73	3	3	0	0	0	0	1	1	1	0.0967588836211374	0.0891633118953089	0.0755545299918285	0.126959750809816	0.0862497275685878	33.2206942599927	0.400400150502859	13.3015709815105	31.0509889347437	0.307162902668301	9.53771189191718	0.0932372478345574	PLSB2	PLSB	26.3146414811159
329	PLSB2_019	D1	NA	NA	NA	NA	NA	NA	13	705.8735931	NA	0	0	0	0	0	NA	NA	0	0	0	0	0	NA	NA	0	0	0	0	0	NA	0	0	0	0.074363070750867	0.104876231924278	NA	0.133924306436335	NA	38.2231879037551	0.375970279441283	14.3707826373115	32.5768994072003	0.309976724101504	10.0980805596282	0.065993555339779	PLSB2	PLSB	16.1049315601346
330	PLSB2_019	D2	NA	NA	NA	NA	NA	NA	13	705.8735931	NA	0	0	0	0	0	NA	NA	0	0	0	0	0	NA	NA	0	0	0	0	0	NA	0	0	0	0.074363070750867	0.104876231924278	NA	0.133924306436335	NA	38.2231879037551	0.375970279441283	14.3707826373115	32.5768994072003	0.309976724101504	10.0980805596282	0.065993555339779	PLSB2	PLSB	17.9640083289063
331	PLSB2_019	D3	NA	NA	NA	NA	NA	NA	13	705.8735931	NA	0	0	0	0	0	NA	NA	0	0	0	0	0	NA	NA	0	0	0	0	0	NA	0	0	0	0.074363070750867	0.104876231924278	NA	0.133924306436335	NA	38.2231879037551	0.375970279441283	14.3707826373115	32.5768994072003	0.309976724101504	10.0980805596282	0.065993555339779	PLSB2	PLSB	24.67608717206
332	PLSB2_019	D4	NA	NA	NA	NA	NA	NA	13	705.8735931	NA	0	0	0	0	0	NA	NA	0	0	0	0	0	NA	NA	0	0	0	0	0	NA	0	0	0	0.074363070750867	0.104876231924278	NA	0.133924306436335	NA	38.2231879037551	0.375970279441283	14.3707826373115	32.5768994072003	0.309976724101504	10.0980805596282	0.065993555339779	PLSB2	PLSB	NA
333	PLSB2_020	D1	-0.1953990360379	0.354783818565021	NA	1.04277669375089	-0.603598503180804	NA	10	646.2155311	85	3	1	0	2	0	0	16	7	0	7	0	0	0	34	37	34	3	0	0	0	1	1	1	0.0943011246830946	0.102788021575592	0.0215024835259808	0.139624398404925	0.0747012749207	38.568838864044	0.395506981744516	15.2542450485086	36.2099982470601	0.270778561733017	9.80489124569402	0.124728420011499	PLSB2	PLSB	15.9301881977363
334	PLSB2_020	D2	-0.1953990360379	0.354783818565021	NA	1.04277669375089	-0.603598503180804	NA	10	646.2155311	85	3	1	0	2	0	0	16	7	0	7	0	0	0	34	37	34	3	0	0	0	1	1	1	0.0943011246830946	0.102788021575592	0.0215024835259808	0.139624398404925	0.0747012749207	38.568838864044	0.395506981744516	15.2542450485086	36.2099982470601	0.270778561733017	9.80489124569402	0.124728420011499	PLSB2	PLSB	18.2877163148136
335	PLSB2_020	D3	-0.1953990360379	0.354783818565021	NA	1.04277669375089	-0.603598503180804	NA	10	646.2155311	85	3	1	0	2	0	0	16	7	0	7	0	0	0	34	37	34	3	0	0	0	1	1	1	0.0943011246830946	0.102788021575592	0.0215024835259808	0.139624398404925	0.0747012749207	38.568838864044	0.395506981744516	15.2542450485086	36.2099982470601	0.270778561733017	9.80489124569402	0.124728420011499	PLSB2	PLSB	24.8661496956515
336	PLSB2_020	D4	-0.1953990360379	0.354783818565021	NA	1.04277669375089	-0.603598503180804	NA	10	646.2155311	85	3	1	0	2	0	0	16	7	0	7	0	0	0	34	37	34	3	0	0	0	1	1	1	0.0943011246830946	0.102788021575592	0.0215024835259808	0.139624398404925	0.0747012749207	38.568838864044	0.395506981744516	15.2542450485086	36.2099982470601	0.270778561733017	9.80489124569402	0.124728420011499	PLSB2	PLSB	25.7907564872687
337	PLSB2_021	D1	-1.5246756246618	-1.30752475234118	NA	-1.0234946355725	0.00147726144404625	NA	4	629.3402598	6	1	0	0	1	0	0	1	1	1	0	0	3	3	NA	0	0	0	0	0	0	0	1	1	0.141438399818624	0.0877164265967491	0.0450863179741349	0.142965801525899	0.0846026948815159	30.4601516851858	0.418121269954657	12.7360373056214	32.526126367942	0.298161902805914	9.69805172877118	0.119959367148744	PLSB2	PLSB	15.0562748118872
338	PLSB2_021	D2	-1.5246756246618	-1.30752475234118	NA	-1.0234946355725	0.00147726144404625	NA	4	629.3402598	6	1	0	0	1	0	0	1	1	1	0	0	3	3	NA	0	0	0	0	0	0	0	1	1	0.141438399818624	0.0877164265967491	0.0450863179741349	0.142965801525899	0.0846026948815159	30.4601516851858	0.418121269954657	12.7360373056214	32.526126367942	0.298161902805914	9.69805172877118	0.119959367148744	PLSB2	PLSB	18.5922348073528
339	PLSB2_021	D3	-1.5246756246618	-1.30752475234118	NA	-1.0234946355725	0.00147726144404625	NA	4	629.3402598	6	1	0	0	1	0	0	1	1	1	0	0	3	3	NA	0	0	0	0	0	0	0	1	1	0.141438399818624	0.0877164265967491	0.0450863179741349	0.142965801525899	0.0846026948815159	30.4601516851858	0.418121269954657	12.7360373056214	32.526126367942	0.298161902805914	9.69805172877118	0.119959367148744	PLSB2	PLSB	24.2060861095447
340	PLSB2_021	D4	-1.5246756246618	-1.30752475234118	NA	-1.0234946355725	0.00147726144404625	NA	4	629.3402598	6	1	0	0	1	0	0	1	1	1	0	0	3	3	NA	0	0	0	0	0	0	0	1	1	0.141438399818624	0.0877164265967491	0.0450863179741349	0.142965801525899	0.0846026948815159	30.4601516851858	0.418121269954657	12.7360373056214	32.526126367942	0.298161902805914	9.69805172877118	0.119959367148744	PLSB2	PLSB	26.0546251464842
341	PLSB2_022	D1	NA	NA	NA	NA	NA	NA	NA	NA	NA	NA	NA	NA	NA	NA	NA	NA	NA	NA	NA	NA	NA	NA	NA	NA	NA	NA	NA	NA	NA	NA	NA	NA	0.117917186873834	NA	NA	NA	NA	34.7014991281888	0.389626115018818	13.5206102906451	38.9288625634594	0.270488064106279	10.5297926726495	0.119138050912539	PLSB2	PLSB	15.7614738039087
342	PLSB2_022	D2	NA	NA	NA	NA	NA	NA	NA	NA	NA	NA	NA	NA	NA	NA	NA	NA	NA	NA	NA	NA	NA	NA	NA	NA	NA	NA	NA	NA	NA	NA	NA	NA	0.117917186873834	NA	NA	NA	NA	34.7014991281888	0.389626115018818	13.5206102906451	38.9288625634594	0.270488064106279	10.5297926726495	0.119138050912539	PLSB2	PLSB	18.7094034757545
343	PLSB2_022	D3	NA	NA	NA	NA	NA	NA	NA	NA	NA	NA	NA	NA	NA	NA	NA	NA	NA	NA	NA	NA	NA	NA	NA	NA	NA	NA	NA	NA	NA	NA	NA	NA	0.117917186873834	NA	NA	NA	NA	34.7014991281888	0.389626115018818	13.5206102906451	38.9288625634594	0.270488064106279	10.5297926726495	0.119138050912539	PLSB2	PLSB	NA
344	PLSB2_022	D4	NA	NA	NA	NA	NA	NA	NA	NA	NA	NA	NA	NA	NA	NA	NA	NA	NA	NA	NA	NA	NA	NA	NA	NA	NA	NA	NA	NA	NA	NA	NA	NA	0.117917186873834	NA	NA	NA	NA	34.7014991281888	0.389626115018818	13.5206102906451	38.9288625634594	0.270488064106279	10.5297926726495	0.119138050912539	PLSB2	PLSB	NA
345	PLSB2_023	D1	NA	NA	NA	NA	NA	NA	9	683.7735931	10	3	2	0	1	0	0	32	2	2	0	0	2	1	14	1	1	0	0	0	0	1	1	1	0.0990142173965149	0.093852816817375	NA	0.132530245487889	NA	33.6766479857249	0.359279732862938	12.0993370920304	34.6891223318402	0.275702273301988	9.56386988573911	0.08357745956095	PLSB2	PLSB	15.649969395049
346	PLSB2_023	D2	NA	NA	NA	NA	NA	NA	9	683.7735931	10	3	2	0	1	0	0	32	2	2	0	0	2	1	14	1	1	0	0	0	0	1	1	1	0.0990142173965149	0.093852816817375	NA	0.132530245487889	NA	33.6766479857249	0.359279732862938	12.0993370920304	34.6891223318402	0.275702273301988	9.56386988573911	0.08357745956095	PLSB2	PLSB	18.1253248299619
347	PLSB2_023	D3	NA	NA	NA	NA	NA	NA	9	683.7735931	10	3	2	0	1	0	0	32	2	2	0	0	2	1	14	1	1	0	0	0	0	1	1	1	0.0990142173965149	0.093852816817375	NA	0.132530245487889	NA	33.6766479857249	0.359279732862938	12.0993370920304	34.6891223318402	0.275702273301988	9.56386988573911	0.08357745956095	PLSB2	PLSB	24.1319051062739
348	PLSB2_023	D4	NA	NA	NA	NA	NA	NA	9	683.7735931	10	3	2	0	1	0	0	32	2	2	0	0	2	1	14	1	1	0	0	0	0	1	1	1	0.0990142173965149	0.093852816817375	NA	0.132530245487889	NA	33.6766479857249	0.359279732862938	12.0993370920304	34.6891223318402	0.275702273301988	9.56386988573911	0.08357745956095	PLSB2	PLSB	NA
349	PLSB2_024	D1	0.799979287485325	-0.0392681930483813	47	-0.707299943384959	0.260728062784752	21	4	629.3402598	26	1	1	0	0	0	0	21	5	5	0	0	0	0	2	1	1	0	0	0	0	1	1	1	0.118694704954208	0.099610752319569	0.0869083936467443	0.145975871442306	0.0991802160722968	33.0208647287293	0.39839289455978	13.1552778801454	37.172797211641	0.256947109693082	9.55144280273819	0.141445784866698	PLSB2	PLSB	15.2088399629281
350	PLSB2_024	D2	0.799979287485325	-0.0392681930483813	47	-0.707299943384959	0.260728062784752	21	4	629.3402598	26	1	1	0	0	0	0	21	5	5	0	0	0	0	2	1	1	0	0	0	0	1	1	1	0.118694704954208	0.099610752319569	0.0869083936467443	0.145975871442306	0.0991802160722968	33.0208647287293	0.39839289455978	13.1552778801454	37.172797211641	0.256947109693082	9.55144280273819	0.141445784866698	PLSB2	PLSB	18.1762075867832
351	PLSB2_024	D3	0.799979287485325	-0.0392681930483813	47	-0.707299943384959	0.260728062784752	21	4	629.3402598	26	1	1	0	0	0	0	21	5	5	0	0	0	0	2	1	1	0	0	0	0	1	1	1	0.118694704954208	0.099610752319569	0.0869083936467443	0.145975871442306	0.0991802160722968	33.0208647287293	0.39839289455978	13.1552778801454	37.172797211641	0.256947109693082	9.55144280273819	0.141445784866698	PLSB2	PLSB	24.5512957352357
352	PLSB2_024	D4	0.799979287485325	-0.0392681930483813	47	-0.707299943384959	0.260728062784752	21	4	629.3402598	26	1	1	0	0	0	0	21	5	5	0	0	0	0	2	1	1	0	0	0	0	1	1	1	0.118694704954208	0.099610752319569	0.0869083936467443	0.145975871442306	0.0991802160722968	33.0208647287293	0.39839289455978	13.1552778801454	37.172797211641	0.256947109693082	9.55144280273819	0.141445784866698	PLSB2	PLSB	28.2014482683989
353	PLSB2_025	D1	-0.929988939630125	0.530792441214004	NA	-0.923080359059796	0.198923291974177	NA	10	646.2155311	1	8	1	3	4	0	0	60	2	2	0	0	1	0.5	113	1	0	1	0	0	0	1	1	1	0.161272092430511	0.127603465571498	-0.0928432070311058	0.190600376677166	0.0645527124543331	27.684241974464	0.399339993157794	11.0554250006612	37.2888109451967	0.252000056270694	9.39678245645684	0.1473399368871	PLSB2	PLSB	14.8302351522689
354	PLSB2_025	D2	-0.929988939630125	0.530792441214004	NA	-0.923080359059796	0.198923291974177	NA	10	646.2155311	1	8	1	3	4	0	0	60	2	2	0	0	1	0.5	113	1	0	1	0	0	0	1	1	1	0.161272092430511	0.127603465571498	-0.0928432070311058	0.190600376677166	0.0645527124543331	27.684241974464	0.399339993157794	11.0554250006612	37.2888109451967	0.252000056270694	9.39678245645684	0.1473399368871	PLSB2	PLSB	18.8620374630317
355	PLSB2_025	D3	-0.929988939630125	0.530792441214004	NA	-0.923080359059796	0.198923291974177	NA	10	646.2155311	1	8	1	3	4	0	0	60	2	2	0	0	1	0.5	113	1	0	1	0	0	0	1	1	1	0.161272092430511	0.127603465571498	-0.0928432070311058	0.190600376677166	0.0645527124543331	27.684241974464	0.399339993157794	11.0554250006612	37.2888109451967	0.252000056270694	9.39678245645684	0.1473399368871	PLSB2	PLSB	27.0286592596076
356	PLSB2_025	D4	-0.929988939630125	0.530792441214004	NA	-0.923080359059796	0.198923291974177	NA	10	646.2155311	1	8	1	3	4	0	0	60	2	2	0	0	1	0.5	113	1	0	1	0	0	0	1	1	1	0.161272092430511	0.127603465571498	-0.0928432070311058	0.190600376677166	0.0645527124543331	27.684241974464	0.399339993157794	11.0554250006612	37.2888109451967	0.252000056270694	9.39678245645684	0.1473399368871	PLSB2	PLSB	23.2220877713322
357	PLSB2_026	D1	NA	NA	NA	NA	NA	NA	3	651.1069265	60	11	3	8	0	0	0	118	4	4	0	0	1	0.25	21	5	4	1	0	1	0.2	1	1	1	0.0829896135705739	0.116153387187162	NA	0.148571204988167	NA	33.2148587007852	0.419204118194592	13.9238055526206	34.8752604470968	0.294118245865026	10.2574504267861	0.125085872329566	PLSB2	PLSB	15.6612141110858
358	PLSB2_026	D2	NA	NA	NA	NA	NA	NA	3	651.1069265	60	11	3	8	0	0	0	118	4	4	0	0	1	0.25	21	5	4	1	0	1	0.2	1	1	1	0.0829896135705739	0.116153387187162	NA	0.148571204988167	NA	33.2148587007852	0.419204118194592	13.9238055526206	34.8752604470968	0.294118245865026	10.2574504267861	0.125085872329566	PLSB2	PLSB	17.7359544503502
359	PLSB2_026	D3	NA	NA	NA	NA	NA	NA	3	651.1069265	60	11	3	8	0	0	0	118	4	4	0	0	1	0.25	21	5	4	1	0	1	0.2	1	1	1	0.0829896135705739	0.116153387187162	NA	0.148571204988167	NA	33.2148587007852	0.419204118194592	13.9238055526206	34.8752604470968	0.294118245865026	10.2574504267861	0.125085872329566	PLSB2	PLSB	25.1697712303285
360	PLSB2_026	D4	NA	NA	NA	NA	NA	NA	3	651.1069265	60	11	3	8	0	0	0	118	4	4	0	0	1	0.25	21	5	4	1	0	1	0.2	1	1	1	0.0829896135705739	0.116153387187162	NA	0.148571204988167	NA	33.2148587007852	0.419204118194592	13.9238055526206	34.8752604470968	0.294118245865026	10.2574504267861	0.125085872329566	PLSB2	PLSB	NA
361	PLSB2_027	D1	-0.984113957134335	1.95772744895102	NA	-1.53645483579161	-0.823529991363515	NA	8	678.0402598	114	2	1	1	0	0	0	54	5	1	4	0	0	0	71	5	3	2	0	0	0	1	1	1	0.113708624007125	0.0555112157497483	0.117137643201516	0.0999286470025314	0.0861390521494167	36.3072622169045	0.39868640266544	14.4752117638885	34.5549424601895	0.299326364567959	10.3432053044635	0.099360038097481	PLSB2	PLSB	15.7611552249021
362	PLSB2_027	D2	-0.984113957134335	1.95772744895102	NA	-1.53645483579161	-0.823529991363515	NA	8	678.0402598	114	2	1	1	0	0	0	54	5	1	4	0	0	0	71	5	3	2	0	0	0	1	1	1	0.113708624007125	0.0555112157497483	0.117137643201516	0.0999286470025314	0.0861390521494167	36.3072622169045	0.39868640266544	14.4752117638885	34.5549424601895	0.299326364567959	10.3432053044635	0.099360038097481	PLSB2	PLSB	18.6038708250803
363	PLSB2_027	D3	-0.984113957134335	1.95772744895102	NA	-1.53645483579161	-0.823529991363515	NA	8	678.0402598	114	2	1	1	0	0	0	54	5	1	4	0	0	0	71	5	3	2	0	0	0	1	1	1	0.113708624007125	0.0555112157497483	0.117137643201516	0.0999286470025314	0.0861390521494167	36.3072622169045	0.39868640266544	14.4752117638885	34.5549424601895	0.299326364567959	10.3432053044635	0.099360038097481	PLSB2	PLSB	22.1565886330642
364	PLSB2_027	D4	-0.984113957134335	1.95772744895102	NA	-1.53645483579161	-0.823529991363515	NA	8	678.0402598	114	2	1	1	0	0	0	54	5	1	4	0	0	0	71	5	3	2	0	0	0	1	1	1	0.113708624007125	0.0555112157497483	0.117137643201516	0.0999286470025314	0.0861390521494167	36.3072622169045	0.39868640266544	14.4752117638885	34.5549424601895	0.299326364567959	10.3432053044635	0.099360038097481	PLSB2	PLSB	26.9592320043263
365	PLSB2_028	D1	NA	NA	NA	NA	NA	NA	9	683.7735931	96	2	2	0	0	1	0.5	68	5	4	1	0	0	0	20	3	3	0	0	0	0	1	1	1	0.11354144078079	0.108033765216984	NA	0.15238589052198	NA	35.7967090349383	0.433551710967606	15.5197244491071	39.4959084797384	0.293253199481981	11.5823015281308	0.140298511485626	PLSB2	PLSB	15.9147028177124
366	PLSB2_028	D2	NA	NA	NA	NA	NA	NA	9	683.7735931	96	2	2	0	0	1	0.5	68	5	4	1	0	0	0	20	3	3	0	0	0	0	1	1	1	0.11354144078079	0.108033765216984	NA	0.15238589052198	NA	35.7967090349383	0.433551710967606	15.5197244491071	39.4959084797384	0.293253199481981	11.5823015281308	0.140298511485626	PLSB2	PLSB	18.7532388372322
367	PLSB2_028	D3	NA	NA	NA	NA	NA	NA	9	683.7735931	96	2	2	0	0	1	0.5	68	5	4	1	0	0	0	20	3	3	0	0	0	0	1	1	1	0.11354144078079	0.108033765216984	NA	0.15238589052198	NA	35.7967090349383	0.433551710967606	15.5197244491071	39.4959084797384	0.293253199481981	11.5823015281308	0.140298511485626	PLSB2	PLSB	25.6673998111191
368	PLSB2_028	D4	NA	NA	NA	NA	NA	NA	9	683.7735931	96	2	2	0	0	1	0.5	68	5	4	1	0	0	0	20	3	3	0	0	0	0	1	1	1	0.11354144078079	0.108033765216984	NA	0.15238589052198	NA	35.7967090349383	0.433551710967606	15.5197244491071	39.4959084797384	0.293253199481981	11.5823015281308	0.140298511485626	PLSB2	PLSB	NA
369	PLSB2_029	D1	NA	NA	NA	NA	NA	NA	3	651.1069265	NA	0	0	0	0	0	NA	NA	0	0	0	0	0	NA	39	4	3	1	0	0	0	1	0	0	0.103846082407915	0.104258065359626	NA	0.144822941300218	NA	33.748587355411	0.40967650179763	13.8260032083765	35.5607211411415	0.276878098838541	9.84598486288679	0.132798402959089	PLSB2	PLSB	15.8319805989566
370	PLSB2_029	D2	NA	NA	NA	NA	NA	NA	3	651.1069265	NA	0	0	0	0	0	NA	NA	0	0	0	0	0	NA	39	4	3	1	0	0	0	1	0	0	0.103846082407915	0.104258065359626	NA	0.144822941300218	NA	33.748587355411	0.40967650179763	13.8260032083765	35.5607211411415	0.276878098838541	9.84598486288679	0.132798402959089	PLSB2	PLSB	18.4281326591544
371	PLSB2_029	D3	NA	NA	NA	NA	NA	NA	3	651.1069265	NA	0	0	0	0	0	NA	NA	0	0	0	0	0	NA	39	4	3	1	0	0	0	1	0	0	0.103846082407915	0.104258065359626	NA	0.144822941300218	NA	33.748587355411	0.40967650179763	13.8260032083765	35.5607211411415	0.276878098838541	9.84598486288679	0.132798402959089	PLSB2	PLSB	25.1006488421705
372	PLSB2_029	D4	NA	NA	NA	NA	NA	NA	3	651.1069265	NA	0	0	0	0	0	NA	NA	0	0	0	0	0	NA	39	4	3	1	0	0	0	1	0	0	0.103846082407915	0.104258065359626	NA	0.144822941300218	NA	33.748587355411	0.40967650179763	13.8260032083765	35.5607211411415	0.276878098838541	9.84598486288679	0.132798402959089	PLSB2	PLSB	NA
373	PLSB2_030	D1	-0.916425564408575	1.16463740330699	179	-0.969733228784858	1.1625751510321	12	4	629.3402598	NA	0	0	0	0	0	NA	0	0	0	0	0	0	NA	83	3	3	0	0	0	0	1	0	1	0.123216573711417	0.033705995244794	0.133154270957016	0.0818374693508161	0.0830547855273023	33.3093883633658	0.383952067910143	12.7892085429363	37.7505743402287	0.257186662359488	9.70894421671715	0.126765405550655	PLSB2	PLSB	15.5641047262449
374	PLSB2_030	D2	-0.916425564408575	1.16463740330699	179	-0.969733228784858	1.1625751510321	12	4	629.3402598	NA	0	0	0	0	0	NA	0	0	0	0	0	0	NA	83	3	3	0	0	0	0	1	0	1	0.123216573711417	0.033705995244794	0.133154270957016	0.0818374693508161	0.0830547855273023	33.3093883633658	0.383952067910143	12.7892085429363	37.7505743402287	0.257186662359488	9.70894421671715	0.126765405550655	PLSB2	PLSB	18.6445190690303
375	PLSB2_030	D3	-0.916425564408575	1.16463740330699	179	-0.969733228784858	1.1625751510321	12	4	629.3402598	NA	0	0	0	0	0	NA	0	0	0	0	0	0	NA	83	3	3	0	0	0	0	1	0	1	0.123216573711417	0.033705995244794	0.133154270957016	0.0818374693508161	0.0830547855273023	33.3093883633658	0.383952067910143	12.7892085429363	37.7505743402287	0.257186662359488	9.70894421671715	0.126765405550655	PLSB2	PLSB	20.8017027646971
376	PLSB2_030	D4	-0.916425564408575	1.16463740330699	179	-0.969733228784858	1.1625751510321	12	4	629.3402598	NA	0	0	0	0	0	NA	0	0	0	0	0	0	NA	83	3	3	0	0	0	0	1	0	1	0.123216573711417	0.033705995244794	0.133154270957016	0.0818374693508161	0.0830547855273023	33.3093883633658	0.383952067910143	12.7892085429363	37.7505743402287	0.257186662359488	9.70894421671715	0.126765405550655	PLSB2	PLSB	26.5273364158488
377	PLSB4_001	D1	NA	NA	NA	NA	NA	NA	NA	NA	NA	NA	NA	NA	NA	NA	NA	NA	NA	NA	NA	NA	NA	NA	NA	NA	NA	NA	NA	NA	NA	NA	NA	NA	0.10097217013462	NA	NA	NA	NA	29.6172719506224	0.316894665282324	9.38555548136806	30.0162067955981	0.207291835729816	6.22211460830529	0.109602829552508	PLSB4	PLSB	14.4679492723017
378	PLSB4_001	D2	NA	NA	NA	NA	NA	NA	NA	NA	NA	NA	NA	NA	NA	NA	NA	NA	NA	NA	NA	NA	NA	NA	NA	NA	NA	NA	NA	NA	NA	NA	NA	NA	0.10097217013462	NA	NA	NA	NA	29.6172719506224	0.316894665282324	9.38555548136806	30.0162067955981	0.207291835729816	6.22211460830529	0.109602829552508	PLSB4	PLSB	16.9922535256672
379	PLSB4_001	D3	NA	NA	NA	NA	NA	NA	NA	NA	NA	NA	NA	NA	NA	NA	NA	NA	NA	NA	NA	NA	NA	NA	NA	NA	NA	NA	NA	NA	NA	NA	NA	NA	0.10097217013462	NA	NA	NA	NA	29.6172719506224	0.316894665282324	9.38555548136806	30.0162067955981	0.207291835729816	6.22211460830529	0.109602829552508	PLSB4	PLSB	NA
380	PLSB4_001	D4	NA	NA	NA	NA	NA	NA	NA	NA	NA	NA	NA	NA	NA	NA	NA	NA	NA	NA	NA	NA	NA	NA	NA	NA	NA	NA	NA	NA	NA	NA	NA	NA	0.10097217013462	NA	NA	NA	NA	29.6172719506224	0.316894665282324	9.38555548136806	30.0162067955981	0.207291835729816	6.22211460830529	0.109602829552508	PLSB4	PLSB	NA
381	PLSB4_002	D1	NA	NA	NA	NA	NA	NA	NA	NA	NA	NA	NA	NA	NA	NA	NA	NA	NA	NA	NA	NA	NA	NA	NA	NA	NA	NA	NA	NA	NA	NA	NA	NA	0.0710287391305263	NA	NA	NA	NA	29.9557345449302	0.329245517585365	9.86279132489536	27.6659386152624	0.219835609417615	6.08195847559654	0.10940990816775	PLSB4	PLSB	14.7272598145267
382	PLSB4_002	D2	NA	NA	NA	NA	NA	NA	NA	NA	NA	NA	NA	NA	NA	NA	NA	NA	NA	NA	NA	NA	NA	NA	NA	NA	NA	NA	NA	NA	NA	NA	NA	NA	0.0710287391305263	NA	NA	NA	NA	29.9557345449302	0.329245517585365	9.86279132489536	27.6659386152624	0.219835609417615	6.08195847559654	0.10940990816775	PLSB4	PLSB	16.5029782927898
383	PLSB4_002	D3	NA	NA	NA	NA	NA	NA	NA	NA	NA	NA	NA	NA	NA	NA	NA	NA	NA	NA	NA	NA	NA	NA	NA	NA	NA	NA	NA	NA	NA	NA	NA	NA	0.0710287391305263	NA	NA	NA	NA	29.9557345449302	0.329245517585365	9.86279132489536	27.6659386152624	0.219835609417615	6.08195847559654	0.10940990816775	PLSB4	PLSB	NA
384	PLSB4_002	D4	NA	NA	NA	NA	NA	NA	NA	NA	NA	NA	NA	NA	NA	NA	NA	NA	NA	NA	NA	NA	NA	NA	NA	NA	NA	NA	NA	NA	NA	NA	NA	NA	0.0710287391305263	NA	NA	NA	NA	29.9557345449302	0.329245517585365	9.86279132489536	27.6659386152624	0.219835609417615	6.08195847559654	0.10940990816775	PLSB4	PLSB	NA
385	PLSB4_003	D1	NA	NA	NA	NA	NA	NA	NA	NA	NA	NA	NA	NA	NA	NA	NA	NA	NA	NA	NA	NA	NA	NA	NA	NA	NA	NA	NA	NA	NA	NA	NA	NA	0.0932796711140648	NA	NA	NA	NA	25.3108223170938	0.376983310837298	9.54175759711258	27.1992212835245	0.244325547580715	6.64546463386615	0.132657763256583	PLSB4	PLSB	14.7178947817106
386	PLSB4_003	D2	NA	NA	NA	NA	NA	NA	NA	NA	NA	NA	NA	NA	NA	NA	NA	NA	NA	NA	NA	NA	NA	NA	NA	NA	NA	NA	NA	NA	NA	NA	NA	NA	0.0932796711140648	NA	NA	NA	NA	25.3108223170938	0.376983310837298	9.54175759711258	27.1992212835245	0.244325547580715	6.64546463386615	0.132657763256583	PLSB4	PLSB	17.0498865595622
387	PLSB4_003	D3	NA	NA	NA	NA	NA	NA	NA	NA	NA	NA	NA	NA	NA	NA	NA	NA	NA	NA	NA	NA	NA	NA	NA	NA	NA	NA	NA	NA	NA	NA	NA	NA	0.0932796711140648	NA	NA	NA	NA	25.3108223170938	0.376983310837298	9.54175759711258	27.1992212835245	0.244325547580715	6.64546463386615	0.132657763256583	PLSB4	PLSB	NA
388	PLSB4_003	D4	NA	NA	NA	NA	NA	NA	NA	NA	NA	NA	NA	NA	NA	NA	NA	NA	NA	NA	NA	NA	NA	NA	NA	NA	NA	NA	NA	NA	NA	NA	NA	NA	0.0932796711140648	NA	NA	NA	NA	25.3108223170938	0.376983310837298	9.54175759711258	27.1992212835245	0.244325547580715	6.64546463386615	0.132657763256583	PLSB4	PLSB	NA
389	PLSB4_004	D1	NA	NA	NA	NA	NA	NA	NA	NA	NA	NA	NA	NA	NA	NA	NA	NA	NA	NA	NA	NA	NA	NA	NA	NA	NA	NA	NA	NA	NA	NA	NA	NA	0.0865619135769326	NA	NA	NA	NA	29.4450844973588	0.371612923778796	10.9421739409772	30.3385648601307	0.239668533781796	7.27119935707146	0.131944389997	PLSB4	PLSB	15.2944323089135
390	PLSB4_004	D2	NA	NA	NA	NA	NA	NA	NA	NA	NA	NA	NA	NA	NA	NA	NA	NA	NA	NA	NA	NA	NA	NA	NA	NA	NA	NA	NA	NA	NA	NA	NA	NA	0.0865619135769326	NA	NA	NA	NA	29.4450844973588	0.371612923778796	10.9421739409772	30.3385648601307	0.239668533781796	7.27119935707146	0.131944389997	PLSB4	PLSB	17.4584801483368
391	PLSB4_004	D3	NA	NA	NA	NA	NA	NA	NA	NA	NA	NA	NA	NA	NA	NA	NA	NA	NA	NA	NA	NA	NA	NA	NA	NA	NA	NA	NA	NA	NA	NA	NA	NA	0.0865619135769326	NA	NA	NA	NA	29.4450844973588	0.371612923778796	10.9421739409772	30.3385648601307	0.239668533781796	7.27119935707146	0.131944389997	PLSB4	PLSB	NA
392	PLSB4_004	D4	NA	NA	NA	NA	NA	NA	NA	NA	NA	NA	NA	NA	NA	NA	NA	NA	NA	NA	NA	NA	NA	NA	NA	NA	NA	NA	NA	NA	NA	NA	NA	NA	0.0865619135769326	NA	NA	NA	NA	29.4450844973588	0.371612923778796	10.9421739409772	30.3385648601307	0.239668533781796	7.27119935707146	0.131944389997	PLSB4	PLSB	NA
393	PLSB4_005	D1	NA	NA	NA	NA	NA	NA	NA	NA	NA	NA	NA	NA	NA	NA	NA	NA	NA	NA	NA	NA	NA	NA	NA	NA	NA	NA	NA	NA	NA	NA	NA	NA	0.132563908669417	NA	NA	NA	NA	26.8442143742312	0.354889475369589	9.52672915597969	30.077304007674	0.273436194990222	8.22422356342252	0.0814532803793669	PLSB4	PLSB	14.7218756005263
394	PLSB4_005	D2	NA	NA	NA	NA	NA	NA	NA	NA	NA	NA	NA	NA	NA	NA	NA	NA	NA	NA	NA	NA	NA	NA	NA	NA	NA	NA	NA	NA	NA	NA	NA	NA	0.132563908669417	NA	NA	NA	NA	26.8442143742312	0.354889475369589	9.52672915597969	30.077304007674	0.273436194990222	8.22422356342252	0.0814532803793669	PLSB4	PLSB	18.0359733172618
395	PLSB4_005	D3	NA	NA	NA	NA	NA	NA	NA	NA	NA	NA	NA	NA	NA	NA	NA	NA	NA	NA	NA	NA	NA	NA	NA	NA	NA	NA	NA	NA	NA	NA	NA	NA	0.132563908669417	NA	NA	NA	NA	26.8442143742312	0.354889475369589	9.52672915597969	30.077304007674	0.273436194990222	8.22422356342252	0.0814532803793669	PLSB4	PLSB	NA
396	PLSB4_005	D4	NA	NA	NA	NA	NA	NA	NA	NA	NA	NA	NA	NA	NA	NA	NA	NA	NA	NA	NA	NA	NA	NA	NA	NA	NA	NA	NA	NA	NA	NA	NA	NA	0.132563908669417	NA	NA	NA	NA	26.8442143742312	0.354889475369589	9.52672915597969	30.077304007674	0.273436194990222	8.22422356342252	0.0814532803793669	PLSB4	PLSB	NA
397	PLSB4_006	D1	0.952470766613808	-0.112425356548159	249	1.03151549136479	-0.989496292988219	44	2	645.8069265	NA	0	0	0	0	0	NA	1	2	1	1	0	1	0.5	NA	0	0	0	0	0	NA	0	0	1	0.103349900297013	0.0686964985723534	0.0535252926085695	0.109067553375874	0.0703175075623064	26.0244751965844	0.356913312472692	9.28848164777636	30.1507779240235	0.219694810053191	6.62396942897429	0.1372185024195	PLSB4	PLSB	15.0525807863259
398	PLSB4_006	D2	0.952470766613808	-0.112425356548159	249	1.03151549136479	-0.989496292988219	44	2	645.8069265	NA	0	0	0	0	0	NA	1	2	1	1	0	1	0.5	NA	0	0	0	0	0	NA	0	0	1	0.103349900297013	0.0686964985723534	0.0535252926085695	0.109067553375874	0.0703175075623064	26.0244751965844	0.356913312472692	9.28848164777636	30.1507779240235	0.219694810053191	6.62396942897429	0.1372185024195	PLSB4	PLSB	17.6363282937512
399	PLSB4_006	D3	0.952470766613808	-0.112425356548159	249	1.03151549136479	-0.989496292988219	44	2	645.8069265	NA	0	0	0	0	0	NA	1	2	1	1	0	1	0.5	NA	0	0	0	0	0	NA	0	0	1	0.103349900297013	0.0686964985723534	0.0535252926085695	0.109067553375874	0.0703175075623064	26.0244751965844	0.356913312472692	9.28848164777636	30.1507779240235	0.219694810053191	6.62396942897429	0.1372185024195	PLSB4	PLSB	22.0329042023818
400	PLSB4_006	D4	0.952470766613808	-0.112425356548159	249	1.03151549136479	-0.989496292988219	44	2	645.8069265	NA	0	0	0	0	0	NA	1	2	1	1	0	1	0.5	NA	0	0	0	0	0	NA	0	0	1	0.103349900297013	0.0686964985723534	0.0535252926085695	0.109067553375874	0.0703175075623064	26.0244751965844	0.356913312472692	9.28848164777636	30.1507779240235	0.219694810053191	6.62396942897429	0.1372185024195	PLSB4	PLSB	24.3344917845503
401	PLSB4_007	D1	NA	NA	NA	NA	NA	NA	NA	NA	NA	NA	NA	NA	NA	NA	NA	NA	NA	NA	NA	NA	NA	NA	NA	NA	NA	NA	NA	NA	NA	NA	NA	NA	0.121916474604612	NA	NA	NA	NA	23.4603112380271	0.400438993656065	9.39442342301366	26.4474653758679	0.265395195848954	7.01903025313689	0.135043797807112	PLSB4	PLSB	13.822547566811
402	PLSB4_007	D2	NA	NA	NA	NA	NA	NA	NA	NA	NA	NA	NA	NA	NA	NA	NA	NA	NA	NA	NA	NA	NA	NA	NA	NA	NA	NA	NA	NA	NA	NA	NA	NA	0.121916474604612	NA	NA	NA	NA	23.4603112380271	0.400438993656065	9.39442342301366	26.4474653758679	0.265395195848954	7.01903025313689	0.135043797807112	PLSB4	PLSB	16.8704594319263
403	PLSB4_007	D3	NA	NA	NA	NA	NA	NA	NA	NA	NA	NA	NA	NA	NA	NA	NA	NA	NA	NA	NA	NA	NA	NA	NA	NA	NA	NA	NA	NA	NA	NA	NA	NA	0.121916474604612	NA	NA	NA	NA	23.4603112380271	0.400438993656065	9.39442342301366	26.4474653758679	0.265395195848954	7.01903025313689	0.135043797807112	PLSB4	PLSB	NA
404	PLSB4_007	D4	NA	NA	NA	NA	NA	NA	NA	NA	NA	NA	NA	NA	NA	NA	NA	NA	NA	NA	NA	NA	NA	NA	NA	NA	NA	NA	NA	NA	NA	NA	NA	NA	0.121916474604612	NA	NA	NA	NA	23.4603112380271	0.400438993656065	9.39442342301366	26.4474653758679	0.265395195848954	7.01903025313689	0.135043797807112	PLSB4	PLSB	NA
405	PLSB4_008	D1	-1.52590091167585	-1.30888549910797	NA	-0.199822938094769	-0.942041519017547	NA	3	651.1069265	1	1	1	0	0	1	1	3	1	1	0	0	0	0	12	1	1	0	0	1	1	1	1	1	0.0825339648449507	0.0941056176266242	0.0146558015176891	0.126345447644183	0.0660326372309723	33.2862931622662	0.360126346798724	11.9872711549983	29.4061381739077	0.245474807882856	7.2184661188167	0.114651538915868	PLSB4	PLSB	16.0897623386469
406	PLSB4_008	D2	-1.52590091167585	-1.30888549910797	NA	-0.199822938094769	-0.942041519017547	NA	3	651.1069265	1	1	1	0	0	1	1	3	1	1	0	0	0	0	12	1	1	0	0	1	1	1	1	1	0.0825339648449507	0.0941056176266242	0.0146558015176891	0.126345447644183	0.0660326372309723	33.2862931622662	0.360126346798724	11.9872711549983	29.4061381739077	0.245474807882856	7.2184661188167	0.114651538915868	PLSB4	PLSB	18.1531114597707
407	PLSB4_008	D3	-1.52590091167585	-1.30888549910797	NA	-0.199822938094769	-0.942041519017547	NA	3	651.1069265	1	1	1	0	0	1	1	3	1	1	0	0	0	0	12	1	1	0	0	1	1	1	1	1	0.0825339648449507	0.0941056176266242	0.0146558015176891	0.126345447644183	0.0660326372309723	33.2862931622662	0.360126346798724	11.9872711549983	29.4061381739077	0.245474807882856	7.2184661188167	0.114651538915868	PLSB4	PLSB	24.1758709878746
408	PLSB4_008	D4	-1.52590091167585	-1.30888549910797	NA	-0.199822938094769	-0.942041519017547	NA	3	651.1069265	1	1	1	0	0	1	1	3	1	1	0	0	0	0	12	1	1	0	0	1	1	1	1	1	0.0825339648449507	0.0941056176266242	0.0146558015176891	0.126345447644183	0.0660326372309723	33.2862931622662	0.360126346798724	11.9872711549983	29.4061381739077	0.245474807882856	7.2184661188167	0.114651538915868	PLSB4	PLSB	24.8060704531352
409	PLSB4_009	D1	NA	NA	NA	NA	NA	NA	3	651.1069265	82	2	0	1	1	0	0	4	4	3	1	0	0	0	14	1	0	1	0	0	0	1	1	1	0.0730591359537289	0.0508132621792413	NA	0.0793519871611666	NA	31.3742408688108	0.34349216872696	10.7768060381898	32.1943065869072	0.237688851203765	7.65222774794376	0.105803317523195	PLSB4	PLSB	15.3185711172345
410	PLSB4_009	D2	NA	NA	NA	NA	NA	NA	3	651.1069265	82	2	0	1	1	0	0	4	4	3	1	0	0	0	14	1	0	1	0	0	0	1	1	1	0.0730591359537289	0.0508132621792413	NA	0.0793519871611666	NA	31.3742408688108	0.34349216872696	10.7768060381898	32.1943065869072	0.237688851203765	7.65222774794376	0.105803317523195	PLSB4	PLSB	17.1450495160777
411	PLSB4_009	D3	NA	NA	NA	NA	NA	NA	3	651.1069265	82	2	0	1	1	0	0	4	4	3	1	0	0	0	14	1	0	1	0	0	0	1	1	1	0.0730591359537289	0.0508132621792413	NA	0.0793519871611666	NA	31.3742408688108	0.34349216872696	10.7768060381898	32.1943065869072	0.237688851203765	7.65222774794376	0.105803317523195	PLSB4	PLSB	20.3970982955491
412	PLSB4_009	D4	NA	NA	NA	NA	NA	NA	3	651.1069265	82	2	0	1	1	0	0	4	4	3	1	0	0	0	14	1	0	1	0	0	0	1	1	1	0.0730591359537289	0.0508132621792413	NA	0.0793519871611666	NA	31.3742408688108	0.34349216872696	10.7768060381898	32.1943065869072	0.237688851203765	7.65222774794376	0.105803317523195	PLSB4	PLSB	NA
413	PLSB4_010	D1	0.432539722130459	-0.438075389540816	NA	-1.52590091167585	-1.30888549910797	NA	NA	NA	NA	NA	NA	NA	NA	NA	NA	NA	NA	NA	NA	NA	NA	NA	NA	NA	NA	NA	NA	NA	NA	NA	NA	NA	0.117154899467398	0.0404428196665366	0.10071089886491	0.0862064522709891	0.0744051198295383	23.9109548395286	0.409516627605251	9.79193358870519	31.0083536558576	0.297178451437304	9.21501452106802	0.112338176167946	PLSB4	PLSB	13.989928805759
414	PLSB4_010	D2	0.432539722130459	-0.438075389540816	NA	-1.52590091167585	-1.30888549910797	NA	NA	NA	NA	NA	NA	NA	NA	NA	NA	NA	NA	NA	NA	NA	NA	NA	NA	NA	NA	NA	NA	NA	NA	NA	NA	NA	0.117154899467398	0.0404428196665366	0.10071089886491	0.0862064522709891	0.0744051198295383	23.9109548395286	0.409516627605251	9.79193358870519	31.0083536558576	0.297178451437304	9.21501452106802	0.112338176167946	PLSB4	PLSB	16.918801292444
415	PLSB4_010	D3	0.432539722130459	-0.438075389540816	NA	-1.52590091167585	-1.30888549910797	NA	NA	NA	NA	NA	NA	NA	NA	NA	NA	NA	NA	NA	NA	NA	NA	NA	NA	NA	NA	NA	NA	NA	NA	NA	NA	NA	0.117154899467398	0.0404428196665366	0.10071089886491	0.0862064522709891	0.0744051198295383	23.9109548395286	0.409516627605251	9.79193358870519	31.0083536558576	0.297178451437304	9.21501452106802	0.112338176167946	PLSB4	PLSB	19.5071417511023
416	PLSB4_010	D4	0.432539722130459	-0.438075389540816	NA	-1.52590091167585	-1.30888549910797	NA	NA	NA	NA	NA	NA	NA	NA	NA	NA	NA	NA	NA	NA	NA	NA	NA	NA	NA	NA	NA	NA	NA	NA	NA	NA	NA	0.117154899467398	0.0404428196665366	0.10071089886491	0.0862064522709891	0.0744051198295383	23.9109548395286	0.409516627605251	9.79193358870519	31.0083536558576	0.297178451437304	9.21501452106802	0.112338176167946	PLSB4	PLSB	23.7369995034286
417	PLSB4_011	D1	NA	NA	NA	NA	NA	NA	NA	NA	NA	NA	NA	NA	NA	NA	NA	NA	NA	NA	NA	NA	NA	NA	NA	NA	NA	NA	NA	NA	NA	NA	NA	NA	0.0568992818844463	NA	NA	NA	NA	27.6546191853248	0.372642700637942	10.3052919783333	30.2827503751033	0.237785017329091	7.20078432271646	0.134857683308851	PLSB4	PLSB	15.5817775961137
418	PLSB4_011	D2	NA	NA	NA	NA	NA	NA	NA	NA	NA	NA	NA	NA	NA	NA	NA	NA	NA	NA	NA	NA	NA	NA	NA	NA	NA	NA	NA	NA	NA	NA	NA	NA	0.0568992818844463	NA	NA	NA	NA	27.6546191853248	0.372642700637942	10.3052919783333	30.2827503751033	0.237785017329091	7.20078432271646	0.134857683308851	PLSB4	PLSB	17.0042596432248
419	PLSB4_011	D3	NA	NA	NA	NA	NA	NA	NA	NA	NA	NA	NA	NA	NA	NA	NA	NA	NA	NA	NA	NA	NA	NA	NA	NA	NA	NA	NA	NA	NA	NA	NA	NA	0.0568992818844463	NA	NA	NA	NA	27.6546191853248	0.372642700637942	10.3052919783333	30.2827503751033	0.237785017329091	7.20078432271646	0.134857683308851	PLSB4	PLSB	NA
420	PLSB4_011	D4	NA	NA	NA	NA	NA	NA	NA	NA	NA	NA	NA	NA	NA	NA	NA	NA	NA	NA	NA	NA	NA	NA	NA	NA	NA	NA	NA	NA	NA	NA	NA	NA	0.0568992818844463	NA	NA	NA	NA	27.6546191853248	0.372642700637942	10.3052919783333	30.2827503751033	0.237785017329091	7.20078432271646	0.134857683308851	PLSB4	PLSB	NA
421	PLSB4_012	D1	0.988967722690714	-0.357699089103838	NA	-1.51759957763153	-0.711871184658783	NA	10	646.2155311	1	4	3	1	0	0	0	NA	0	0	0	0	0	NA	1	2	1	1	0	0	0	1	1	0	0.111461162516974	0.0681977775590675	0.059697445067184	0.11173729416726	0.0736225527620725	26.8993832844383	0.337417820797916	9.07633128864303	29.3472769288673	0.249318861069292	7.31682965939031	0.0880989597286233	PLSB4	PLSB	15.2570392137064
422	PLSB4_012	D2	0.988967722690714	-0.357699089103838	NA	-1.51759957763153	-0.711871184658783	NA	10	646.2155311	1	4	3	1	0	0	0	NA	0	0	0	0	0	NA	1	2	1	1	0	0	0	1	1	0	0.111461162516974	0.0681977775590675	0.059697445067184	0.11173729416726	0.0736225527620725	26.8993832844383	0.337417820797916	9.07633128864303	29.3472769288673	0.249318861069292	7.31682965939031	0.0880989597286233	PLSB4	PLSB	18.0435682766307
423	PLSB4_012	D3	0.988967722690714	-0.357699089103838	NA	-1.51759957763153	-0.711871184658783	NA	10	646.2155311	1	4	3	1	0	0	0	NA	0	0	0	0	0	NA	1	2	1	1	0	0	0	1	1	0	0.111461162516974	0.0681977775590675	0.059697445067184	0.11173729416726	0.0736225527620725	26.8993832844383	0.337417820797916	9.07633128864303	29.3472769288673	0.249318861069292	7.31682965939031	0.0880989597286233	PLSB4	PLSB	22.408226040411
424	PLSB4_012	D4	0.988967722690714	-0.357699089103838	NA	-1.51759957763153	-0.711871184658783	NA	10	646.2155311	1	4	3	1	0	0	0	NA	0	0	0	0	0	NA	1	2	1	1	0	0	0	1	1	0	0.111461162516974	0.0681977775590675	0.059697445067184	0.11173729416726	0.0736225527620725	26.8993832844383	0.337417820797916	9.07633128864303	29.3472769288673	0.249318861069292	7.31682965939031	0.0880989597286233	PLSB4	PLSB	24.9752161782999
425	PLSB4_013	D1	-1.52642239173798	-0.402704787959393	NA	-1.38078769468649	0.182612442579505	NA	2	645.8069265	20	1	0	1	0	1	1	1	1	3	1	0	0	0	6	4	3	1	0	0	0	1	1	1	0.0968545688124217	0.0614580218564343	0.071140352013977	0.0992918377987865	0.0713173465932013	26.4371081953704	0.341379491219825	9.025086545059	30.349381421763	0.237709745071327	7.21434372083976	0.103669746148498	PLSB4	PLSB	14.4445118264644
426	PLSB4_013	D2	-1.52642239173798	-0.402704787959393	NA	-1.38078769468649	0.182612442579505	NA	2	645.8069265	20	1	0	1	0	1	1	1	1	3	1	0	0	0	6	4	3	1	0	0	0	1	1	1	0.0968545688124217	0.0614580218564343	0.071140352013977	0.0992918377987865	0.0713173465932013	26.4371081953704	0.341379491219825	9.025086545059	30.349381421763	0.237709745071327	7.21434372083976	0.103669746148498	PLSB4	PLSB	16.865876046775
427	PLSB4_013	D3	-1.52642239173798	-0.402704787959393	NA	-1.38078769468649	0.182612442579505	NA	2	645.8069265	20	1	0	1	0	1	1	1	1	3	1	0	0	0	6	4	3	1	0	0	0	1	1	1	0.0968545688124217	0.0614580218564343	0.071140352013977	0.0992918377987865	0.0713173465932013	26.4371081953704	0.341379491219825	9.025086545059	30.349381421763	0.237709745071327	7.21434372083976	0.103669746148498	PLSB4	PLSB	20.7991894455868
428	PLSB4_013	D4	-1.52642239173798	-0.402704787959393	NA	-1.38078769468649	0.182612442579505	NA	2	645.8069265	20	1	0	1	0	1	1	1	1	3	1	0	0	0	6	4	3	1	0	0	0	1	1	1	0.0968545688124217	0.0614580218564343	0.071140352013977	0.0992918377987865	0.0713173465932013	26.4371081953704	0.341379491219825	9.025086545059	30.349381421763	0.237709745071327	7.21434372083976	0.103669746148498	PLSB4	PLSB	23.7870842301738
429	PLSB4_014	D1	NA	NA	NA	NA	NA	NA	2	645.8069265	NA	0	0	0	0	0	NA	92	3	1	0	0	1	0.333333333	NA	0	0	0	0	0	NA	0	0	1	0.0630139373735383	NA	NA	NA	NA	28.3697178424827	0.384610231189702	10.9112837381839	32.7352795303567	0.246874133587237	8.08149377179281	0.137736097602465	PLSB4	PLSB	15.1874220858252
430	PLSB4_014	D2	NA	NA	NA	NA	NA	NA	2	645.8069265	NA	0	0	0	0	0	NA	92	3	1	0	0	1	0.333333333	NA	0	0	0	0	0	NA	0	0	1	0.0630139373735383	NA	NA	NA	NA	28.3697178424827	0.384610231189702	10.9112837381839	32.7352795303567	0.246874133587237	8.08149377179281	0.137736097602465	PLSB4	PLSB	16.7627705201637
431	PLSB4_014	D3	NA	NA	NA	NA	NA	NA	2	645.8069265	NA	0	0	0	0	0	NA	92	3	1	0	0	1	0.333333333	NA	0	0	0	0	0	NA	0	0	1	0.0630139373735383	NA	NA	NA	NA	28.3697178424827	0.384610231189702	10.9112837381839	32.7352795303567	0.246874133587237	8.08149377179281	0.137736097602465	PLSB4	PLSB	NA
432	PLSB4_014	D4	NA	NA	NA	NA	NA	NA	2	645.8069265	NA	0	0	0	0	0	NA	92	3	1	0	0	1	0.333333333	NA	0	0	0	0	0	NA	0	0	1	0.0630139373735383	NA	NA	NA	NA	28.3697178424827	0.384610231189702	10.9112837381839	32.7352795303567	0.246874133587237	8.08149377179281	0.137736097602465	PLSB4	PLSB	NA
433	PLSB4_015	D1	NA	NA	NA	NA	NA	NA	6	657.1069265	110	1	0	1	0	0	0	72	1	1	0	0	0	0	1	1	1	0	0	0	0	1	1	1	0.111378473607349	0.069751995407407	NA	0.113259211660278	NA	25.2838138694354	0.366848286307255	9.27532378931397	28.0294013027499	0.281690987361174	7.89562972811419	0.0851572989460813	PLSB4	PLSB	14.6539804961924
434	PLSB4_015	D2	NA	NA	NA	NA	NA	NA	6	657.1069265	110	1	0	1	0	0	0	72	1	1	0	0	0	0	1	1	1	0	0	0	0	1	1	1	0.111378473607349	0.069751995407407	NA	0.113259211660278	NA	25.2838138694354	0.366848286307255	9.27532378931397	28.0294013027499	0.281690987361174	7.89562972811419	0.0851572989460813	PLSB4	PLSB	17.4384423363761
435	PLSB4_015	D3	NA	NA	NA	NA	NA	NA	6	657.1069265	110	1	0	1	0	0	0	72	1	1	0	0	0	0	1	1	1	0	0	0	0	1	1	1	0.111378473607349	0.069751995407407	NA	0.113259211660278	NA	25.2838138694354	0.366848286307255	9.27532378931397	28.0294013027499	0.281690987361174	7.89562972811419	0.0851572989460813	PLSB4	PLSB	21.9025700424501
436	PLSB4_015	D4	NA	NA	NA	NA	NA	NA	6	657.1069265	110	1	0	1	0	0	0	72	1	1	0	0	0	0	1	1	1	0	0	0	0	1	1	1	0.111378473607349	0.069751995407407	NA	0.113259211660278	NA	25.2838138694354	0.366848286307255	9.27532378931397	28.0294013027499	0.281690987361174	7.89562972811419	0.0851572989460813	PLSB4	PLSB	NA
437	PLSB4_016	D1	NA	NA	NA	NA	NA	NA	9	683.7735931	NA	0	0	0	0	0	NA	95	2	0	1	1	0	0	107	5	2	3	0	0	0	1	0	1	0.068519651333096	0.119268675186507	NA	0.146034163988497	NA	28.5231328694056	0.363697864552812	10.3738025149589	30.9288076599712	0.24995582439708	7.73083561626682	0.113742040155732	PLSB4	PLSB	15.4340033681197
438	PLSB4_016	D2	NA	NA	NA	NA	NA	NA	9	683.7735931	NA	0	0	0	0	0	NA	95	2	0	1	1	0	0	107	5	2	3	0	0	0	1	0	1	0.068519651333096	0.119268675186507	NA	0.146034163988497	NA	28.5231328694056	0.363697864552812	10.3738025149589	30.9288076599712	0.24995582439708	7.73083561626682	0.113742040155732	PLSB4	PLSB	17.1469946514471
439	PLSB4_016	D3	NA	NA	NA	NA	NA	NA	9	683.7735931	NA	0	0	0	0	0	NA	95	2	0	1	1	0	0	107	5	2	3	0	0	0	1	0	1	0.068519651333096	0.119268675186507	NA	0.146034163988497	NA	28.5231328694056	0.363697864552812	10.3738025149589	30.9288076599712	0.24995582439708	7.73083561626682	0.113742040155732	PLSB4	PLSB	24.7801898633835
440	PLSB4_016	D4	NA	NA	NA	NA	NA	NA	9	683.7735931	NA	0	0	0	0	0	NA	95	2	0	1	1	0	0	107	5	2	3	0	0	0	1	0	1	0.068519651333096	0.119268675186507	NA	0.146034163988497	NA	28.5231328694056	0.363697864552812	10.3738025149589	30.9288076599712	0.24995582439708	7.73083561626682	0.113742040155732	PLSB4	PLSB	NA
441	PLSB4_017	D1	0.722580777703932	-0.51051191624514	NA	-1.52590091167585	-1.30888549910797	NA	10	646.2155311	NA	0	0	0	0	0	NA	59	6	5	1	0	0	0	NA	0	0	0	0	0	NA	0	0	1	0.0991057561414645	0.0696459255461445	0.0850958680035383	0.108359111538904	0.0802214472873165	25.4364070692954	0.329713876356294	8.38673637539405	28.1616626275206	0.269054487065241	7.57702169315192	0.0606593892910538	PLSB4	PLSB	14.4375078801315
442	PLSB4_017	D2	0.722580777703932	-0.51051191624514	NA	-1.52590091167585	-1.30888549910797	NA	10	646.2155311	NA	0	0	0	0	0	NA	59	6	5	1	0	0	0	NA	0	0	0	0	0	NA	0	0	1	0.0991057561414645	0.0696459255461445	0.0850958680035383	0.108359111538904	0.0802214472873165	25.4364070692954	0.329713876356294	8.38673637539405	28.1616626275206	0.269054487065241	7.57702169315192	0.0606593892910538	PLSB4	PLSB	16.9151517836681
443	PLSB4_017	D3	0.722580777703932	-0.51051191624514	NA	-1.52590091167585	-1.30888549910797	NA	10	646.2155311	NA	0	0	0	0	0	NA	59	6	5	1	0	0	0	NA	0	0	0	0	0	NA	0	0	1	0.0991057561414645	0.0696459255461445	0.0850958680035383	0.108359111538904	0.0802214472873165	25.4364070692954	0.329713876356294	8.38673637539405	28.1616626275206	0.269054487065241	7.57702169315192	0.0606593892910538	PLSB4	PLSB	21.3724910186214
444	PLSB4_017	D4	0.722580777703932	-0.51051191624514	NA	-1.52590091167585	-1.30888549910797	NA	10	646.2155311	NA	0	0	0	0	0	NA	59	6	5	1	0	0	0	NA	0	0	0	0	0	NA	0	0	1	0.0991057561414645	0.0696459255461445	0.0850958680035383	0.108359111538904	0.0802214472873165	25.4364070692954	0.329713876356294	8.38673637539405	28.1616626275206	0.269054487065241	7.57702169315192	0.0606593892910538	PLSB4	PLSB	24.94651747477
445	PLSB4_018	D1	NA	NA	NA	NA	NA	NA	3	651.1069265	NA	0	0	0	0	0	NA	NA	0	0	0	0	0	NA	NA	0	0	0	0	0	NA	0	0	0	0.0447665217153261	0.0951320498999026	NA	0.112618972444952	NA	30.3606801016675	0.335432510740142	10.1839591542806	26.9575027064012	0.24897423809191	6.71172369718684	0.086458272648232	PLSB4	PLSB	14.9429301728131
446	PLSB4_018	D2	NA	NA	NA	NA	NA	NA	3	651.1069265	NA	0	0	0	0	0	NA	NA	0	0	0	0	0	NA	NA	0	0	0	0	0	NA	0	0	0	0.0447665217153261	0.0951320498999026	NA	0.112618972444952	NA	30.3606801016675	0.335432510740142	10.1839591542806	26.9575027064012	0.24897423809191	6.71172369718684	0.086458272648232	PLSB4	PLSB	16.0620932156962
447	PLSB4_018	D3	NA	NA	NA	NA	NA	NA	3	651.1069265	NA	0	0	0	0	0	NA	NA	0	0	0	0	0	NA	NA	0	0	0	0	0	NA	0	0	0	0.0447665217153261	0.0951320498999026	NA	0.112618972444952	NA	30.3606801016675	0.335432510740142	10.1839591542806	26.9575027064012	0.24897423809191	6.71172369718684	0.086458272648232	PLSB4	PLSB	22.15054440929
448	PLSB4_018	D4	NA	NA	NA	NA	NA	NA	3	651.1069265	NA	0	0	0	0	0	NA	NA	0	0	0	0	0	NA	NA	0	0	0	0	0	NA	0	0	0	0.0447665217153261	0.0951320498999026	NA	0.112618972444952	NA	30.3606801016675	0.335432510740142	10.1839591542806	26.9575027064012	0.24897423809191	6.71172369718684	0.086458272648232	PLSB4	PLSB	NA
449	PLSB4_019	D1	0.486882578876105	2.55396639919425	NA	0.681828422318741	1.18105251285462	NA	3	651.1069265	1	2	0	2	0	0	0	118	4	0	4	0	0	0	1	2	2	0	0	1	0.5	1	1	1	0.0974829755410866	0.0832649037333063	0.0360009091797118	0.121344191054043	0.0703012648974893	27.5704347007108	0.323934698538844	8.93102045335966	27.8426641667367	0.24884534793445	6.92851745199366	0.0750893506043941	PLSB4	PLSB	14.2630598991134
450	PLSB4_019	D2	0.486882578876105	2.55396639919425	NA	0.681828422318741	1.18105251285462	NA	3	651.1069265	1	2	0	2	0	0	0	118	4	0	4	0	0	0	1	2	2	0	0	1	0.5	1	1	1	0.0974829755410866	0.0832649037333063	0.0360009091797118	0.121344191054043	0.0703012648974893	27.5704347007108	0.323934698538844	8.93102045335966	27.8426641667367	0.24884534793445	6.92851745199366	0.0750893506043941	PLSB4	PLSB	16.7001342876406
451	PLSB4_019	D3	0.486882578876105	2.55396639919425	NA	0.681828422318741	1.18105251285462	NA	3	651.1069265	1	2	0	2	0	0	0	118	4	0	4	0	0	0	1	2	2	0	0	1	0.5	1	1	1	0.0974829755410866	0.0832649037333063	0.0360009091797118	0.121344191054043	0.0703012648974893	27.5704347007108	0.323934698538844	8.93102045335966	27.8426641667367	0.24884534793445	6.92851745199366	0.0750893506043941	PLSB4	PLSB	22.0290881265722
452	PLSB4_019	D4	0.486882578876105	2.55396639919425	NA	0.681828422318741	1.18105251285462	NA	3	651.1069265	1	2	0	2	0	0	0	118	4	0	4	0	0	0	1	2	2	0	0	1	0.5	1	1	1	0.0974829755410866	0.0832649037333063	0.0360009091797118	0.121344191054043	0.0703012648974893	27.5704347007108	0.323934698538844	8.93102045335966	27.8426641667367	0.24884534793445	6.92851745199366	0.0750893506043941	PLSB4	PLSB	23.6131281304795
453	PLSB4_020	D1	NA	NA	NA	NA	NA	NA	4	656.4069265	NA	0	0	0	0	0	NA	12	3	2	1	0	0	0	18	2	1	1	0	0	0	1	0	1	0.115113858776724	0.0857022866215865	NA	0.130668637706244	NA	22.9581816739078	0.390891474748358	8.97415749205456	28.4913301122935	0.236955909752625	6.75118904682086	0.153935564995733	PLSB4	PLSB	14.243413988904
454	PLSB4_020	D2	NA	NA	NA	NA	NA	NA	4	656.4069265	NA	0	0	0	0	0	NA	12	3	2	1	0	0	0	18	2	1	1	0	0	0	1	0	1	0.115113858776724	0.0857022866215865	NA	0.130668637706244	NA	22.9581816739078	0.390891474748358	8.97415749205456	28.4913301122935	0.236955909752625	6.75118904682086	0.153935564995733	PLSB4	PLSB	17.1212604583221
455	PLSB4_020	D3	NA	NA	NA	NA	NA	NA	4	656.4069265	NA	0	0	0	0	0	NA	12	3	2	1	0	0	0	18	2	1	1	0	0	0	1	0	1	0.115113858776724	0.0857022866215865	NA	0.130668637706244	NA	22.9581816739078	0.390891474748358	8.97415749205456	28.4913301122935	0.236955909752625	6.75118904682086	0.153935564995733	PLSB4	PLSB	22.6062068021037
456	PLSB4_020	D4	NA	NA	NA	NA	NA	NA	4	656.4069265	NA	0	0	0	0	0	NA	12	3	2	1	0	0	0	18	2	1	1	0	0	0	1	0	1	0.115113858776724	0.0857022866215865	NA	0.130668637706244	NA	22.9581816739078	0.390891474748358	8.97415749205456	28.4913301122935	0.236955909752625	6.75118904682086	0.153935564995733	PLSB4	PLSB	NA
457	PLSB7_001	D1	NA	NA	NA	NA	NA	NA	NA	NA	NA	NA	NA	NA	NA	NA	NA	NA	NA	NA	NA	NA	NA	NA	NA	NA	NA	NA	NA	NA	NA	NA	NA	NA	0.0718006557104547	NA	NA	NA	NA	39.4641949340398	0.457384794091417	18.0503226738893	38.550360756695	0.299114175397076	11.5309593689986	0.15827061869434	PLSB7	PLSB	17.0515601032399
458	PLSB7_001	D2	NA	NA	NA	NA	NA	NA	NA	NA	NA	NA	NA	NA	NA	NA	NA	NA	NA	NA	NA	NA	NA	NA	NA	NA	NA	NA	NA	NA	NA	NA	NA	NA	0.0718006557104547	NA	NA	NA	NA	39.4641949340398	0.457384794091417	18.0503226738893	38.550360756695	0.299114175397076	11.5309593689986	0.15827061869434	PLSB7	PLSB	18.8465764960013
459	PLSB7_001	D3	NA	NA	NA	NA	NA	NA	NA	NA	NA	NA	NA	NA	NA	NA	NA	NA	NA	NA	NA	NA	NA	NA	NA	NA	NA	NA	NA	NA	NA	NA	NA	NA	0.0718006557104547	NA	NA	NA	NA	39.4641949340398	0.457384794091417	18.0503226738893	38.550360756695	0.299114175397076	11.5309593689986	0.15827061869434	PLSB7	PLSB	NA
460	PLSB7_001	D4	NA	NA	NA	NA	NA	NA	NA	NA	NA	NA	NA	NA	NA	NA	NA	NA	NA	NA	NA	NA	NA	NA	NA	NA	NA	NA	NA	NA	NA	NA	NA	NA	0.0718006557104547	NA	NA	NA	NA	39.4641949340398	0.457384794091417	18.0503226738893	38.550360756695	0.299114175397076	11.5309593689986	0.15827061869434	PLSB7	PLSB	NA
461	PLSB7_002	D1	NA	NA	NA	NA	NA	NA	NA	NA	NA	NA	NA	NA	NA	NA	NA	NA	NA	NA	NA	NA	NA	NA	NA	NA	NA	NA	NA	NA	NA	NA	NA	NA	0.0877414295991942	NA	NA	NA	NA	39.975933584243	0.522374619121917	20.882413080112	37.3287850776661	0.361363381302365	13.4892559955747	0.161011237819552	PLSB7	PLSB	17.1020838183725
462	PLSB7_002	D2	NA	NA	NA	NA	NA	NA	NA	NA	NA	NA	NA	NA	NA	NA	NA	NA	NA	NA	NA	NA	NA	NA	NA	NA	NA	NA	NA	NA	NA	NA	NA	NA	0.0877414295991942	NA	NA	NA	NA	39.975933584243	0.522374619121917	20.882413080112	37.3287850776661	0.361363381302365	13.4892559955747	0.161011237819552	PLSB7	PLSB	19.2956195583524
463	PLSB7_002	D3	NA	NA	NA	NA	NA	NA	NA	NA	NA	NA	NA	NA	NA	NA	NA	NA	NA	NA	NA	NA	NA	NA	NA	NA	NA	NA	NA	NA	NA	NA	NA	NA	0.0877414295991942	NA	NA	NA	NA	39.975933584243	0.522374619121917	20.882413080112	37.3287850776661	0.361363381302365	13.4892559955747	0.161011237819552	PLSB7	PLSB	NA
464	PLSB7_002	D4	NA	NA	NA	NA	NA	NA	NA	NA	NA	NA	NA	NA	NA	NA	NA	NA	NA	NA	NA	NA	NA	NA	NA	NA	NA	NA	NA	NA	NA	NA	NA	NA	0.0877414295991942	NA	NA	NA	NA	39.975933584243	0.522374619121917	20.882413080112	37.3287850776661	0.361363381302365	13.4892559955747	0.161011237819552	PLSB7	PLSB	NA
465	PLSB7_003	D1	NA	NA	NA	NA	NA	NA	NA	NA	NA	NA	NA	NA	NA	NA	NA	NA	NA	NA	NA	NA	NA	NA	NA	NA	NA	NA	NA	NA	NA	NA	NA	NA	0.114925441560965	0.0850711026966875	NA	0.12996385330644	NA	36.2702275281595	0.512300661057814	18.5812615393934	39.8079373765842	0.32475514510284	12.9278324789774	0.187545515954973	PLSB7	PLSB	16.0127827364509
466	PLSB7_003	D2	NA	NA	NA	NA	NA	NA	NA	NA	NA	NA	NA	NA	NA	NA	NA	NA	NA	NA	NA	NA	NA	NA	NA	NA	NA	NA	NA	NA	NA	NA	NA	NA	0.114925441560965	0.0850711026966875	NA	0.12996385330644	NA	36.2702275281595	0.512300661057814	18.5812615393934	39.8079373765842	0.32475514510284	12.9278324789774	0.187545515954973	PLSB7	PLSB	18.8859187754751
467	PLSB7_003	D3	NA	NA	NA	NA	NA	NA	NA	NA	NA	NA	NA	NA	NA	NA	NA	NA	NA	NA	NA	NA	NA	NA	NA	NA	NA	NA	NA	NA	NA	NA	NA	NA	0.114925441560965	0.0850711026966875	NA	0.12996385330644	NA	36.2702275281595	0.512300661057814	18.5812615393934	39.8079373765842	0.32475514510284	12.9278324789774	0.187545515954973	PLSB7	PLSB	24.3304693480631
468	PLSB7_003	D4	NA	NA	NA	NA	NA	NA	NA	NA	NA	NA	NA	NA	NA	NA	NA	NA	NA	NA	NA	NA	NA	NA	NA	NA	NA	NA	NA	NA	NA	NA	NA	NA	0.114925441560965	0.0850711026966875	NA	0.12996385330644	NA	36.2702275281595	0.512300661057814	18.5812615393934	39.8079373765842	0.32475514510284	12.9278324789774	0.187545515954973	PLSB7	PLSB	NA
469	PLSB7_004	D1	NA	NA	NA	NA	NA	NA	NA	NA	NA	NA	NA	NA	NA	NA	NA	NA	NA	NA	NA	NA	NA	NA	NA	NA	NA	NA	NA	NA	NA	NA	NA	NA	0.104888520517637	NA	NA	NA	NA	39.1673767756226	0.526138141208561	20.6074508127414	35.9028232030409	0.396371652828527	14.2308613741997	0.129766488380034	PLSB7	PLSB	16.4630163433191
470	PLSB7_004	D2	NA	NA	NA	NA	NA	NA	NA	NA	NA	NA	NA	NA	NA	NA	NA	NA	NA	NA	NA	NA	NA	NA	NA	NA	NA	NA	NA	NA	NA	NA	NA	NA	0.104888520517637	NA	NA	NA	NA	39.1673767756226	0.526138141208561	20.6074508127414	35.9028232030409	0.396371652828527	14.2308613741997	0.129766488380034	PLSB7	PLSB	19.08522935626
471	PLSB7_004	D3	NA	NA	NA	NA	NA	NA	NA	NA	NA	NA	NA	NA	NA	NA	NA	NA	NA	NA	NA	NA	NA	NA	NA	NA	NA	NA	NA	NA	NA	NA	NA	NA	0.104888520517637	NA	NA	NA	NA	39.1673767756226	0.526138141208561	20.6074508127414	35.9028232030409	0.396371652828527	14.2308613741997	0.129766488380034	PLSB7	PLSB	NA
472	PLSB7_004	D4	NA	NA	NA	NA	NA	NA	NA	NA	NA	NA	NA	NA	NA	NA	NA	NA	NA	NA	NA	NA	NA	NA	NA	NA	NA	NA	NA	NA	NA	NA	NA	NA	0.104888520517637	NA	NA	NA	NA	39.1673767756226	0.526138141208561	20.6074508127414	35.9028232030409	0.396371652828527	14.2308613741997	0.129766488380034	PLSB7	PLSB	NA
473	PLSB7_005	D1	NA	NA	NA	NA	NA	NA	NA	NA	NA	NA	NA	NA	NA	NA	NA	NA	NA	NA	NA	NA	NA	NA	NA	NA	NA	NA	NA	NA	NA	NA	NA	NA	0.129021152603918	NA	NA	NA	NA	41.2440308481927	0.483776816881282	19.9529059590921	43.1863618565105	0.330860073765865	14.2886428695244	0.152916743115417	PLSB7	PLSB	16.5600323445715
474	PLSB7_005	D2	NA	NA	NA	NA	NA	NA	NA	NA	NA	NA	NA	NA	NA	NA	NA	NA	NA	NA	NA	NA	NA	NA	NA	NA	NA	NA	NA	NA	NA	NA	NA	NA	0.129021152603918	NA	NA	NA	NA	41.2440308481927	0.483776816881282	19.9529059590921	43.1863618565105	0.330860073765865	14.2886428695244	0.152916743115417	PLSB7	PLSB	19.7855611596695
475	PLSB7_005	D3	NA	NA	NA	NA	NA	NA	NA	NA	NA	NA	NA	NA	NA	NA	NA	NA	NA	NA	NA	NA	NA	NA	NA	NA	NA	NA	NA	NA	NA	NA	NA	NA	0.129021152603918	NA	NA	NA	NA	41.2440308481927	0.483776816881282	19.9529059590921	43.1863618565105	0.330860073765865	14.2886428695244	0.152916743115417	PLSB7	PLSB	NA
476	PLSB7_005	D4	NA	NA	NA	NA	NA	NA	NA	NA	NA	NA	NA	NA	NA	NA	NA	NA	NA	NA	NA	NA	NA	NA	NA	NA	NA	NA	NA	NA	NA	NA	NA	NA	0.129021152603918	NA	NA	NA	NA	41.2440308481927	0.483776816881282	19.9529059590921	43.1863618565105	0.330860073765865	14.2886428695244	0.152916743115417	PLSB7	PLSB	NA
477	PLSB7_006	D1	0.374424048761067	-0.110867493710427	170	-1.04644494908646	0.716796105039802	41	3	646.2974305	98	4	0	1	3	1	0.25	9	11	0	2	9	0	0	1	2	1	1	0	0	0	1	1	1	0.102086400503848	0.142880993000585	0.155792621767501	0.182758493197401	0.139235371594417	40.4590004465916	0.513469315041398	20.774455246571	39.0298634513732	0.358297927880046	13.9843192000681	0.155171387161352	PLSB7	PLSB	16.8537987686766
478	PLSB7_006	D2	0.374424048761067	-0.110867493710427	170	-1.04644494908646	0.716796105039802	41	3	646.2974305	98	4	0	1	3	1	0.25	9	11	0	2	9	0	0	1	2	1	1	0	0	0	1	1	1	0.102086400503848	0.142880993000585	0.155792621767501	0.182758493197401	0.139235371594417	40.4590004465916	0.513469315041398	20.774455246571	39.0298634513732	0.358297927880046	13.9843192000681	0.155171387161352	PLSB7	PLSB	19.4059587812728
479	PLSB7_006	D3	0.374424048761067	-0.110867493710427	170	-1.04644494908646	0.716796105039802	41	3	646.2974305	98	4	0	1	3	1	0.25	9	11	0	2	9	0	0	1	2	1	1	0	0	0	1	1	1	0.102086400503848	0.142880993000585	0.155792621767501	0.182758493197401	0.139235371594417	40.4590004465916	0.513469315041398	20.774455246571	39.0298634513732	0.358297927880046	13.9843192000681	0.155171387161352	PLSB7	PLSB	28.5503423333103
480	PLSB7_006	D4	0.374424048761067	-0.110867493710427	170	-1.04644494908646	0.716796105039802	41	3	646.2974305	98	4	0	1	3	1	0.25	9	11	0	2	9	0	0	1	2	1	1	0	0	0	1	1	1	0.102086400503848	0.142880993000585	0.155792621767501	0.182758493197401	0.139235371594417	40.4590004465916	0.513469315041398	20.774455246571	39.0298634513732	0.358297927880046	13.9843192000681	0.155171387161352	PLSB7	PLSB	35.0936324475453
481	PLSB7_007	D1	0.337142653937999	2.96714699339634	50	-1.52590091167585	-1.30888549910797	66	10	646.2155311	19	4	2	1	1	0	0	1	1	1	0	0	0	0	NA	0	0	0	0	0	NA	0	1	1	0.10175071420536	0.146475680729199	0.0494631543037191	0.186222053465668	0.106837129027167	30.8106367065193	0.53813762592436	16.5803628904642	33.9930257182377	0.336270845911954	11.4308635133786	0.201866780012405	PLSB7	PLSB	15.6545130060162
482	PLSB7_007	D2	0.337142653937999	2.96714699339634	50	-1.52590091167585	-1.30888549910797	66	10	646.2155311	19	4	2	1	1	0	0	1	1	1	0	0	0	0	NA	0	0	0	0	0	NA	0	1	1	0.10175071420536	0.146475680729199	0.0494631543037191	0.186222053465668	0.106837129027167	30.8106367065193	0.53813762592436	16.5803628904642	33.9930257182377	0.336270845911954	11.4308635133786	0.201866780012405	PLSB7	PLSB	18.1982808611502
483	PLSB7_007	D3	0.337142653937999	2.96714699339634	50	-1.52590091167585	-1.30888549910797	66	10	646.2155311	19	4	2	1	1	0	0	1	1	1	0	0	0	0	NA	0	0	0	0	0	NA	0	1	1	0.10175071420536	0.146475680729199	0.0494631543037191	0.186222053465668	0.106837129027167	30.8106367065193	0.53813762592436	16.5803628904642	33.9930257182377	0.336270845911954	11.4308635133786	0.201866780012405	PLSB7	PLSB	27.572724427819
484	PLSB7_007	D4	0.337142653937999	2.96714699339634	50	-1.52590091167585	-1.30888549910797	66	10	646.2155311	19	4	2	1	1	0	0	1	1	1	0	0	0	0	NA	0	0	0	0	0	NA	0	1	1	0.10175071420536	0.146475680729199	0.0494631543037191	0.186222053465668	0.106837129027167	30.8106367065193	0.53813762592436	16.5803628904642	33.9930257182377	0.336270845911954	11.4308635133786	0.201866780012405	PLSB7	PLSB	29.6501769085752
485	PLSB7_008	D1	-1.53748183891839	-0.658265180429058	161	1.10065640418298	-0.110251865394558	81	1	635.3974305	25	1	1	0	0	1	1	0	1	0	1	0	1	1	NA	0	0	0	0	0	NA	0	1	1	0.115557422178789	0.128313567177199	0.0890493680679558	0.173453185215789	0.11329066650889	39.2152011201596	0.533084113556474	20.9050007270791	41.2974973545679	0.33763320191187	13.9434062627697	0.195450911644604	PLSB7	PLSB	17.281640557465
486	PLSB7_008	D2	-1.53748183891839	-0.658265180429058	161	1.10065640418298	-0.110251865394558	81	1	635.3974305	25	1	1	0	0	1	1	0	1	0	1	0	1	1	NA	0	0	0	0	0	NA	0	1	1	0.115557422178789	0.128313567177199	0.0890493680679558	0.173453185215789	0.11329066650889	39.2152011201596	0.533084113556474	20.9050007270791	41.2974973545679	0.33763320191187	13.9434062627697	0.195450911644604	PLSB7	PLSB	20.1705761119347
487	PLSB7_008	D3	-1.53748183891839	-0.658265180429058	161	1.10065640418298	-0.110251865394558	81	1	635.3974305	25	1	1	0	0	1	1	0	1	0	1	0	1	1	NA	0	0	0	0	0	NA	0	1	1	0.115557422178789	0.128313567177199	0.0890493680679558	0.173453185215789	0.11329066650889	39.2152011201596	0.533084113556474	20.9050007270791	41.2974973545679	0.33763320191187	13.9434062627697	0.195450911644604	PLSB7	PLSB	28.3826444112755
488	PLSB7_008	D4	-1.53748183891839	-0.658265180429058	161	1.10065640418298	-0.110251865394558	81	1	635.3974305	25	1	1	0	0	1	1	0	1	0	1	0	1	1	NA	0	0	0	0	0	NA	0	1	1	0.115557422178789	0.128313567177199	0.0890493680679558	0.173453185215789	0.11329066650889	39.2152011201596	0.533084113556474	20.9050007270791	41.2974973545679	0.33763320191187	13.9434062627697	0.195450911644604	PLSB7	PLSB	32.1227178701296
489	PLSB7_009	D1	-0.730606532915973	0.926233336428349	148	-0.660905521463793	2.29522102183042	201	3	646.2974305	NA	0	0	0	0	0	NA	1	4	2	2	0	0	0	1	1	1	0	0	0	0	1	0	1	0.0985916032262087	0.117982528686328	0.105456042927393	0.156494873696566	0.110265845187258	34.7188211945836	0.50063782290315	17.38155505662	40.58874146494	0.30301232922435	12.2988890915764	0.197625493678799	PLSB7	PLSB	16.5744282513628
490	PLSB7_009	D2	-0.730606532915973	0.926233336428349	148	-0.660905521463793	2.29522102183042	201	3	646.2974305	NA	0	0	0	0	0	NA	1	4	2	2	0	0	0	1	1	1	0	0	0	0	1	0	1	0.0985916032262087	0.117982528686328	0.105456042927393	0.156494873696566	0.110265845187258	34.7188211945836	0.50063782290315	17.38155505662	40.58874146494	0.30301232922435	12.2988890915764	0.197625493678799	PLSB7	PLSB	19.039218332018
491	PLSB7_009	D3	-0.730606532915973	0.926233336428349	148	-0.660905521463793	2.29522102183042	201	3	646.2974305	NA	0	0	0	0	0	NA	1	4	2	2	0	0	0	1	1	1	0	0	0	0	1	0	1	0.0985916032262087	0.117982528686328	0.105456042927393	0.156494873696566	0.110265845187258	34.7188211945836	0.50063782290315	17.38155505662	40.58874146494	0.30301232922435	12.2988890915764	0.197625493678799	PLSB7	PLSB	26.590100167943
492	PLSB7_009	D4	-0.730606532915973	0.926233336428349	148	-0.660905521463793	2.29522102183042	201	3	646.2974305	NA	0	0	0	0	0	NA	1	4	2	2	0	0	0	1	1	1	0	0	0	0	1	0	1	0.0985916032262087	0.117982528686328	0.105456042927393	0.156494873696566	0.110265845187258	34.7188211945836	0.50063782290315	17.38155505662	40.58874146494	0.30301232922435	12.2988890915764	0.197625493678799	PLSB7	PLSB	31.0192539708936
493	PLSB7_010	D1	NA	NA	NA	NA	NA	NA	NA	NA	NA	NA	NA	NA	NA	NA	NA	NA	NA	NA	NA	NA	NA	NA	NA	NA	NA	NA	NA	NA	NA	NA	NA	NA	0.160022161631801	NA	NA	NA	NA	36.732872304763	0.555167970305116	20.3929141609123	44.2433845978603	0.371640621871811	16.4426389656625	0.183527348433305	PLSB7	PLSB	16.2825164101106
494	PLSB7_010	D2	NA	NA	NA	NA	NA	NA	NA	NA	NA	NA	NA	NA	NA	NA	NA	NA	NA	NA	NA	NA	NA	NA	NA	NA	NA	NA	NA	NA	NA	NA	NA	NA	0.160022161631801	NA	NA	NA	NA	36.732872304763	0.555167970305116	20.3929141609123	44.2433845978603	0.371640621871811	16.4426389656625	0.183527348433305	PLSB7	PLSB	20.2830704509056
495	PLSB7_010	D3	NA	NA	NA	NA	NA	NA	NA	NA	NA	NA	NA	NA	NA	NA	NA	NA	NA	NA	NA	NA	NA	NA	NA	NA	NA	NA	NA	NA	NA	NA	NA	NA	0.160022161631801	NA	NA	NA	NA	36.732872304763	0.555167970305116	20.3929141609123	44.2433845978603	0.371640621871811	16.4426389656625	0.183527348433305	PLSB7	PLSB	NA
496	PLSB7_010	D4	NA	NA	NA	NA	NA	NA	NA	NA	NA	NA	NA	NA	NA	NA	NA	NA	NA	NA	NA	NA	NA	NA	NA	NA	NA	NA	NA	NA	NA	NA	NA	NA	0.160022161631801	NA	NA	NA	NA	36.732872304763	0.555167970305116	20.3929141609123	44.2433845978603	0.371640621871811	16.4426389656625	0.183527348433305	PLSB7	PLSB	NA
497	PLSB7_011	D1	1.03644845916852	-0.039104023711328	227	-1.01802935028022	-0.396331267572333	162	4	651.5974305	43	4	0	2	2	0	0	6	8	3	4	1	0	0	1	4	3	1	0	2	0.5	1	1	1	0.0986076063426212	0.125830945169976	0.112579520088979	0.164349541397562	0.116387103001382	41.6322277256563	0.488509816450782	20.3377519246975	40.6489491817077	0.347341641080755	14.1190727169825	0.141168175370028	PLSB7	PLSB	16.4007581372777
498	PLSB7_011	D2	1.03644845916852	-0.039104023711328	227	-1.01802935028022	-0.396331267572333	162	4	651.5974305	43	4	0	2	2	0	0	6	8	3	4	1	0	0	1	4	3	1	0	2	0.5	1	1	1	0.0986076063426212	0.125830945169976	0.112579520088979	0.164349541397562	0.116387103001382	41.6322277256563	0.488509816450782	20.3377519246975	40.6489491817077	0.347341641080755	14.1190727169825	0.141168175370028	PLSB7	PLSB	18.8659482958432
499	PLSB7_011	D3	1.03644845916852	-0.039104023711328	227	-1.01802935028022	-0.396331267572333	162	4	651.5974305	43	4	0	2	2	0	0	6	8	3	4	1	0	0	1	4	3	1	0	2	0.5	1	1	1	0.0986076063426212	0.125830945169976	0.112579520088979	0.164349541397562	0.116387103001382	41.6322277256563	0.488509816450782	20.3377519246975	40.6489491817077	0.347341641080755	14.1190727169825	0.141168175370028	PLSB7	PLSB	26.9191287867217
500	PLSB7_011	D4	1.03644845916852	-0.039104023711328	227	-1.01802935028022	-0.396331267572333	162	4	651.5974305	43	4	0	2	2	0	0	6	8	3	4	1	0	0	1	4	3	1	0	2	0.5	1	1	1	0.0986076063426212	0.125830945169976	0.112579520088979	0.164349541397562	0.116387103001382	41.6322277256563	0.488509816450782	20.3377519246975	40.6489491817077	0.347341641080755	14.1190727169825	0.141168175370028	PLSB7	PLSB	31.6474686304588
501	PLSB7_012	D1	-0.976340181325011	0.772475395399863	157	1.29029398810122	-0.847110643052701	170	5	656.9640971	80	1	1	0	0	0	0	NA	0	0	0	0	0	NA	14	1	1	0	0	0	0	1	1	0	0.0775353092601533	0.139552421769356	0.159200791622071	0.169839651949104	0.134016572311982	43.3943226665269	0.512234935088155	22.2280880542828	36.9359503020385	0.352996305900357	13.0382540115388	0.159238629187797	PLSB7	PLSB	17.5771214532133
502	PLSB7_012	D2	-0.976340181325011	0.772475395399863	157	1.29029398810122	-0.847110643052701	170	5	656.9640971	80	1	1	0	0	0	0	NA	0	0	0	0	0	NA	14	1	1	0	0	0	0	1	1	0	0.0775353092601533	0.139552421769356	0.159200791622071	0.169839651949104	0.134016572311982	43.3943226665269	0.512234935088155	22.2280880542828	36.9359503020385	0.352996305900357	13.0382540115388	0.159238629187797	PLSB7	PLSB	19.5155041847172
503	PLSB7_012	D3	-0.976340181325011	0.772475395399863	157	1.29029398810122	-0.847110643052701	170	5	656.9640971	80	1	1	0	0	0	0	NA	0	0	0	0	0	NA	14	1	1	0	0	0	0	1	1	0	0.0775353092601533	0.139552421769356	0.159200791622071	0.169839651949104	0.134016572311982	43.3943226665269	0.512234935088155	22.2280880542828	36.9359503020385	0.352996305900357	13.0382540115388	0.159238629187797	PLSB7	PLSB	28.446859177956
504	PLSB7_012	D4	-0.976340181325011	0.772475395399863	157	1.29029398810122	-0.847110643052701	170	5	656.9640971	80	1	1	0	0	0	0	NA	0	0	0	0	0	NA	14	1	1	0	0	0	0	1	1	0	0.0775353092601533	0.139552421769356	0.159200791622071	0.169839651949104	0.134016572311982	43.3943226665269	0.512234935088155	22.2280880542828	36.9359503020385	0.352996305900357	13.0382540115388	0.159238629187797	PLSB7	PLSB	35.1332924260829
505	PLSB7_013	D1	-1.15892816441889	-0.0609266068700131	148	-1.00299148742206	1.65811910826571	61	2	640.9974305	1	1	1	0	0	1	1	1	2	0	1	1	0	0	71	3	2	1	0	1	0.333333333	1	1	1	0.0860563401715619	0.139294352504435	0.152628507560048	0.172910110383951	0.133409499099961	39.2406061110695	0.548099778827966	21.5077675305525	41.5433740292035	0.35965723321893	14.9413749619225	0.188442545609036	PLSB7	PLSB	16.5147673670715
506	PLSB7_013	D2	-1.15892816441889	-0.0609266068700131	148	-1.00299148742206	1.65811910826571	61	2	640.9974305	1	1	1	0	0	1	1	1	2	0	1	1	0	0	71	3	2	1	0	1	0.333333333	1	1	1	0.0860563401715619	0.139294352504435	0.152628507560048	0.172910110383951	0.133409499099961	39.2406061110695	0.548099778827966	21.5077675305525	41.5433740292035	0.35965723321893	14.9413749619225	0.188442545609036	PLSB7	PLSB	18.6661758713605
507	PLSB7_013	D3	-1.15892816441889	-0.0609266068700131	148	-1.00299148742206	1.65811910826571	61	2	640.9974305	1	1	1	0	0	1	1	1	2	0	1	1	0	0	71	3	2	1	0	1	0.333333333	1	1	1	0.0860563401715619	0.139294352504435	0.152628507560048	0.172910110383951	0.133409499099961	39.2406061110695	0.548099778827966	21.5077675305525	41.5433740292035	0.35965723321893	14.9413749619225	0.188442545609036	PLSB7	PLSB	27.5810144316443
508	PLSB7_013	D4	-1.15892816441889	-0.0609266068700131	148	-1.00299148742206	1.65811910826571	61	2	640.9974305	1	1	1	0	0	1	1	1	2	0	1	1	0	0	71	3	2	1	0	1	0.333333333	1	1	1	0.0860563401715619	0.139294352504435	0.152628507560048	0.172910110383951	0.133409499099961	39.2406061110695	0.548099778827966	21.5077675305525	41.5433740292035	0.35965723321893	14.9413749619225	0.188442545609036	PLSB7	PLSB	33.9914117491663
509	PLSB7_014	D1	NA	NA	NA	NA	NA	NA	NA	NA	NA	0	NA	NA	NA	NA	NA	NA	0	NA	NA	NA	NA	NA	NA	0	NA	NA	NA	NA	NA	1	1	NA	0.0874344495856379	NA	NA	NA	NA	39.9128748352343	0.494182352276442	19.7242383721913	39.3503604887484	0.335650689657877	13.2079756363345	0.158531662618566	PLSB7	PLSB	16.662320338281
510	PLSB7_014	D2	NA	NA	NA	NA	NA	NA	NA	NA	NA	0	NA	NA	NA	NA	NA	NA	0	NA	NA	NA	NA	NA	NA	0	NA	NA	NA	NA	NA	1	1	NA	0.0874344495856379	NA	NA	NA	NA	39.9128748352343	0.494182352276442	19.7242383721913	39.3503604887484	0.335650689657877	13.2079756363345	0.158531662618566	PLSB7	PLSB	18.8481815779219
511	PLSB7_014	D3	NA	NA	NA	NA	NA	NA	NA	NA	NA	0	NA	NA	NA	NA	NA	NA	0	NA	NA	NA	NA	NA	NA	0	NA	NA	NA	NA	NA	1	1	NA	0.0874344495856379	NA	NA	NA	NA	39.9128748352343	0.494182352276442	19.7242383721913	39.3503604887484	0.335650689657877	13.2079756363345	0.158531662618566	PLSB7	PLSB	NA
512	PLSB7_014	D4	NA	NA	NA	NA	NA	NA	NA	NA	NA	0	NA	NA	NA	NA	NA	NA	0	NA	NA	NA	NA	NA	NA	0	NA	NA	NA	NA	NA	1	1	NA	0.0874344495856379	NA	NA	NA	NA	39.9128748352343	0.494182352276442	19.7242383721913	39.3503604887484	0.335650689657877	13.2079756363345	0.158531662618566	PLSB7	PLSB	NA
513	PLSB7_015	D1	NA	NA	NA	NA	NA	NA	NA	NA	NA	0	NA	NA	NA	NA	NA	NA	0	NA	NA	NA	NA	NA	NA	0	NA	NA	NA	NA	NA	1	1	NA	0.0474632800164103	NA	NA	NA	NA	39.8185368043154	0.50571919290575	20.1369982953663	34.3577634114817	0.471000106662019	16.1825102314763	0.0347190862437307	PLSB7	PLSB	16.3544861716091
514	PLSB7_015	D2	NA	NA	NA	NA	NA	NA	NA	NA	NA	0	NA	NA	NA	NA	NA	NA	0	NA	NA	NA	NA	NA	NA	0	NA	NA	NA	NA	NA	1	1	NA	0.0474632800164103	NA	NA	NA	NA	39.8185368043154	0.50571919290575	20.1369982953663	34.3577634114817	0.471000106662019	16.1825102314763	0.0347190862437307	PLSB7	PLSB	17.5410681720194
515	PLSB7_015	D3	NA	NA	NA	NA	NA	NA	NA	NA	NA	0	NA	NA	NA	NA	NA	NA	0	NA	NA	NA	NA	NA	NA	0	NA	NA	NA	NA	NA	1	1	NA	0.0474632800164103	NA	NA	NA	NA	39.8185368043154	0.50571919290575	20.1369982953663	34.3577634114817	0.471000106662019	16.1825102314763	0.0347190862437307	PLSB7	PLSB	NA
516	PLSB7_015	D4	NA	NA	NA	NA	NA	NA	NA	NA	NA	0	NA	NA	NA	NA	NA	NA	0	NA	NA	NA	NA	NA	NA	0	NA	NA	NA	NA	NA	1	1	NA	0.0474632800164103	NA	NA	NA	NA	39.8185368043154	0.50571919290575	20.1369982953663	34.3577634114817	0.471000106662019	16.1825102314763	0.0347190862437307	PLSB7	PLSB	NA
517	PLSB7_016	D1	-0.647410818400935	0.523898869721939	189	-1.53390215604681	-0.441640144834232	52	2	640.9974305	0	4	1	3	0	0	0	15	1	1	0	0	0	0	15	9	2	0	7	0	0	1	1	1	0.107703777063974	0.0945835314594366	0.140738683528449	0.136655319375051	0.111663280497459	48.2327150787281	0.454259201819125	21.9101546532323	45.4302342669989	0.352195622629266	16.0003296438591	0.102063579189859	PLSB7	PLSB	17.3730797774046
518	PLSB7_016	D2	-0.647410818400935	0.523898869721939	189	-1.53390215604681	-0.441640144834232	52	2	640.9974305	0	4	1	3	0	0	0	15	1	1	0	0	0	0	15	9	2	0	7	0	0	1	1	1	0.107703777063974	0.0945835314594366	0.140738683528449	0.136655319375051	0.111663280497459	48.2327150787281	0.454259201819125	21.9101546532323	45.4302342669989	0.352195622629266	16.0003296438591	0.102063579189859	PLSB7	PLSB	20.0656742040039
519	PLSB7_016	D3	-0.647410818400935	0.523898869721939	189	-1.53390215604681	-0.441640144834232	52	2	640.9974305	0	4	1	3	0	0	0	15	1	1	0	0	0	0	15	9	2	0	7	0	0	1	1	1	0.107703777063974	0.0945835314594366	0.140738683528449	0.136655319375051	0.111663280497459	48.2327150787281	0.454259201819125	21.9101546532323	45.4302342669989	0.352195622629266	16.0003296438591	0.102063579189859	PLSB7	PLSB	26.1190202174079
520	PLSB7_016	D4	-0.647410818400935	0.523898869721939	189	-1.53390215604681	-0.441640144834232	52	2	640.9974305	0	4	1	3	0	0	0	15	1	1	0	0	0	0	15	9	2	0	7	0	0	1	1	1	0.107703777063974	0.0945835314594366	0.140738683528449	0.136655319375051	0.111663280497459	48.2327150787281	0.454259201819125	21.9101546532323	45.4302342669989	0.352195622629266	16.0003296438591	0.102063579189859	PLSB7	PLSB	31.8893062420743
521	PLSB7_017	D1	0.746841729412636	0.972180314727851	52	-1.49984157246756	-0.812305747912503	29	10	646.2155311	NA	0	0	0	0	0	NA	NA	0	0	0	0	0	NA	NA	0	0	0	0	0	NA	0	0	0	0.133336094585763	0.096649888449128	0.139621905069173	0.148734300396692	0.117596493510323	39.4335926053785	0.513555351027504	20.2513324927307	45.0079767419496	0.347288405154078	15.6307484619235	0.166266945873426	PLSB7	PLSB	16.7157855091167
522	PLSB7_017	D2	0.746841729412636	0.972180314727851	52	-1.49984157246756	-0.812305747912503	29	10	646.2155311	NA	0	0	0	0	0	NA	NA	0	0	0	0	0	NA	NA	0	0	0	0	0	NA	0	0	0	0.133336094585763	0.096649888449128	0.139621905069173	0.148734300396692	0.117596493510323	39.4335926053785	0.513555351027504	20.2513324927307	45.0079767419496	0.347288405154078	15.6307484619235	0.166266945873426	PLSB7	PLSB	20.0491878737608
523	PLSB7_017	D3	0.746841729412636	0.972180314727851	52	-1.49984157246756	-0.812305747912503	29	10	646.2155311	NA	0	0	0	0	0	NA	NA	0	0	0	0	0	NA	NA	0	0	0	0	0	NA	0	0	0	0.133336094585763	0.096649888449128	0.139621905069173	0.148734300396692	0.117596493510323	39.4335926053785	0.513555351027504	20.2513324927307	45.0079767419496	0.347288405154078	15.6307484619235	0.166266945873426	PLSB7	PLSB	26.234780734505
524	PLSB7_017	D4	0.746841729412636	0.972180314727851	52	-1.49984157246756	-0.812305747912503	29	10	646.2155311	NA	0	0	0	0	0	NA	NA	0	0	0	0	0	NA	NA	0	0	0	0	0	NA	0	0	0	0.133336094585763	0.096649888449128	0.139621905069173	0.148734300396692	0.117596493510323	39.4335926053785	0.513555351027504	20.2513324927307	45.0079767419496	0.347288405154078	15.6307484619235	0.166266945873426	PLSB7	PLSB	32.2385226524794
525	PLSB7_018	D1	-1.27293781678348	-0.073300697211566	55	-1.30224584205248	-0.321150903407576	29	2	640.9974305	NA	0	0	0	0	0	NA	77	2	2	0	0	0	0	99	2	2	0	0	1	0.5	1	0	1	0.0913392928792963	0.111456249138792	0.187072384078719	0.147135660419768	0.131860476321918	46.5596982128372	0.469471521319354	21.8584523521507	42.7565126758067	0.376664127882824	16.1048445583436	0.0928073934365297	PLSB7	PLSB	17.6817773624335
526	PLSB7_018	D2	-1.27293781678348	-0.073300697211566	55	-1.30224584205248	-0.321150903407576	29	2	640.9974305	NA	0	0	0	0	0	NA	77	2	2	0	0	0	0	99	2	2	0	0	1	0.5	1	0	1	0.0913392928792963	0.111456249138792	0.187072384078719	0.147135660419768	0.131860476321918	46.5596982128372	0.469471521319354	21.8584523521507	42.7565126758067	0.376664127882824	16.1048445583436	0.0928073934365297	PLSB7	PLSB	19.9652596844159
527	PLSB7_018	D3	-1.27293781678348	-0.073300697211566	55	-1.30224584205248	-0.321150903407576	29	2	640.9974305	NA	0	0	0	0	0	NA	77	2	2	0	0	0	0	99	2	2	0	0	1	0.5	1	0	1	0.0913392928792963	0.111456249138792	0.187072384078719	0.147135660419768	0.131860476321918	46.5596982128372	0.469471521319354	21.8584523521507	42.7565126758067	0.376664127882824	16.1048445583436	0.0928073934365297	PLSB7	PLSB	27.0984596292986
528	PLSB7_018	D4	-1.27293781678348	-0.073300697211566	55	-1.30224584205248	-0.321150903407576	29	2	640.9974305	NA	0	0	0	0	0	NA	77	2	2	0	0	0	0	99	2	2	0	0	1	0.5	1	0	1	0.0913392928792963	0.111456249138792	0.187072384078719	0.147135660419768	0.131860476321918	46.5596982128372	0.469471521319354	21.8584523521507	42.7565126758067	0.376664127882824	16.1048445583436	0.0928073934365297	PLSB7	PLSB	34.9554997606048
529	PLSB7_019	D1	NA	NA	35	NA	NA	114	10	646.2155311	49	1	1	0	0	1	1	18	2	1	0	1	0	0	14	1	1	0	0	0	0	1	1	1	0.114163659526542	0.0962820739205733	0.137116469311203	0.140877253423129	0.112599380467997	42.9687611778233	0.487409742972868	20.9433928415454	41.7536022750371	0.368476139345857	15.3852061700881	0.118933603627011	PLSB7	PLSB	16.9155183865882
530	PLSB7_019	D2	NA	NA	35	NA	NA	114	10	646.2155311	49	1	1	0	0	1	1	18	2	1	0	1	0	0	14	1	1	0	0	0	0	1	1	1	0.114163659526542	0.0962820739205733	0.137116469311203	0.140877253423129	0.112599380467997	42.9687611778233	0.487409742972868	20.9433928415454	41.7536022750371	0.368476139345857	15.3852061700881	0.118933603627011	PLSB7	PLSB	19.7696098747518
531	PLSB7_019	D3	NA	NA	35	NA	NA	114	10	646.2155311	49	1	1	0	0	1	1	18	2	1	0	1	0	0	14	1	1	0	0	0	0	1	1	1	0.114163659526542	0.0962820739205733	0.137116469311203	0.140877253423129	0.112599380467997	42.9687611778233	0.487409742972868	20.9433928415454	41.7536022750371	0.368476139345857	15.3852061700881	0.118933603627011	PLSB7	PLSB	25.9316626056685
532	PLSB7_019	D4	NA	NA	35	NA	NA	114	10	646.2155311	49	1	1	0	0	1	1	18	2	1	0	1	0	0	14	1	1	0	0	0	0	1	1	1	0.114163659526542	0.0962820739205733	0.137116469311203	0.140877253423129	0.112599380467997	42.9687611778233	0.487409742972868	20.9433928415454	41.7536022750371	0.368476139345857	15.3852061700881	0.118933603627011	PLSB7	PLSB	31.5534378474278
533	PLSB7_020	D1	0.577577926133212	0.347163456034725	86	1.16525387700088	-0.670357212852175	451	2	640.9974305	NA	0	0	0	0	0	NA	NA	0	0	0	0	0	NA	115	2	1	0	1	0	0	1	0	0	0.0931866759222888	0.114023693009459	0.0929452757014216	0.150424738291603	0.103210834135028	40.741830008342	0.461036180156597	18.7834576796354	43.1246248912546	0.311746153984744	13.4439359518834	0.149290026171853	PLSB7	PLSB	17.1974584309
534	PLSB7_020	D2	0.577577926133212	0.347163456034725	86	1.16525387700088	-0.670357212852175	451	2	640.9974305	NA	0	0	0	0	0	NA	NA	0	0	0	0	0	NA	115	2	1	0	1	0	0	1	0	0	0.0931866759222888	0.114023693009459	0.0929452757014216	0.150424738291603	0.103210834135028	40.741830008342	0.461036180156597	18.7834576796354	43.1246248912546	0.311746153984744	13.4439359518834	0.149290026171853	PLSB7	PLSB	19.5271253289572
535	PLSB7_020	D3	0.577577926133212	0.347163456034725	86	1.16525387700088	-0.670357212852175	451	2	640.9974305	NA	0	0	0	0	0	NA	NA	0	0	0	0	0	NA	115	2	1	0	1	0	0	1	0	0	0.0931866759222888	0.114023693009459	0.0929452757014216	0.150424738291603	0.103210834135028	40.741830008342	0.461036180156597	18.7834576796354	43.1246248912546	0.311746153984744	13.4439359518834	0.149290026171853	PLSB7	PLSB	26.8246416815626
536	PLSB7_020	D4	0.577577926133212	0.347163456034725	86	1.16525387700088	-0.670357212852175	451	2	640.9974305	NA	0	0	0	0	0	NA	NA	0	0	0	0	0	NA	115	2	1	0	1	0	0	1	0	0	0.0931866759222888	0.114023693009459	0.0929452757014216	0.150424738291603	0.103210834135028	40.741830008342	0.461036180156597	18.7834576796354	43.1246248912546	0.311746153984744	13.4439359518834	0.149290026171853	PLSB7	PLSB	30.8212885367238
537	PLSB7_021	D1	0.127803254467897	0.259421506945333	6	-1.01526607480319	0.895903146965076	36	6	662.1307638	25	3	1	2	0	1	0.333333333	NA	0	0	0	0	0	NA	76	1	1	0	0	0	0	1	1	0	0.0854015661699036	0.119938515329073	0.0804460634862778	0.153298502114192	0.10084148260189	39.3084709462206	0.475926172581633	18.7079301274711	39.3025696042548	0.328438930075806	12.9084939100514	0.147487242505827	PLSB7	PLSB	16.960462529137
538	PLSB7_021	D2	0.127803254467897	0.259421506945333	6	-1.01526607480319	0.895903146965076	36	6	662.1307638	25	3	1	2	0	1	0.333333333	NA	0	0	0	0	0	NA	76	1	1	0	0	0	0	1	1	0	0.0854015661699036	0.119938515329073	0.0804460634862778	0.153298502114192	0.10084148260189	39.3084709462206	0.475926172581633	18.7079301274711	39.3025696042548	0.328438930075806	12.9084939100514	0.147487242505827	PLSB7	PLSB	19.0955016833846
539	PLSB7_021	D3	0.127803254467897	0.259421506945333	6	-1.01526607480319	0.895903146965076	36	6	662.1307638	25	3	1	2	0	1	0.333333333	NA	0	0	0	0	0	NA	76	1	1	0	0	0	0	1	1	0	0.0854015661699036	0.119938515329073	0.0804460634862778	0.153298502114192	0.10084148260189	39.3084709462206	0.475926172581633	18.7079301274711	39.3025696042548	0.328438930075806	12.9084939100514	0.147487242505827	PLSB7	PLSB	26.7715666644453
540	PLSB7_021	D4	0.127803254467897	0.259421506945333	6	-1.01526607480319	0.895903146965076	36	6	662.1307638	25	3	1	2	0	1	0.333333333	NA	0	0	0	0	0	NA	76	1	1	0	0	0	0	1	1	0	0.0854015661699036	0.119938515329073	0.0804460634862778	0.153298502114192	0.10084148260189	39.3084709462206	0.475926172581633	18.7079301274711	39.3025696042548	0.328438930075806	12.9084939100514	0.147487242505827	PLSB7	PLSB	30.0698552673827
541	PLSB7_022	D1	-0.552943952029931	-0.361718714911529	113	-1.4783992656064	-0.718522988886059	36	4	651.5974305	1	4	3	0	1	1	0.25	30	1	0	0	1	0	0	120	5	0	3	2	0	0	1	1	1	0.06657675489255	0.0869097431239965	0.123641345833263	0.112916288003899	0.0945841354724102	39.7351482006419	0.507343148146485	20.1593551801808	37.3612584286522	0.34021578750528	12.7108899584922	0.167127360641205	PLSB7	PLSB	17.6318531648642
542	PLSB7_022	D2	-0.552943952029931	-0.361718714911529	113	-1.4783992656064	-0.718522988886059	36	4	651.5974305	1	4	3	0	1	1	0.25	30	1	0	0	1	0	0	120	5	0	3	2	0	0	1	1	1	0.06657675489255	0.0869097431239965	0.123641345833263	0.112916288003899	0.0945841354724102	39.7351482006419	0.507343148146485	20.1593551801808	37.3612584286522	0.34021578750528	12.7108899584922	0.167127360641205	PLSB7	PLSB	19.2962720371779
543	PLSB7_022	D3	-0.552943952029931	-0.361718714911529	113	-1.4783992656064	-0.718522988886059	36	4	651.5974305	1	4	3	0	1	1	0.25	30	1	0	0	1	0	0	120	5	0	3	2	0	0	1	1	1	0.06657675489255	0.0869097431239965	0.123641345833263	0.112916288003899	0.0945841354724102	39.7351482006419	0.507343148146485	20.1593551801808	37.3612584286522	0.34021578750528	12.7108899584922	0.167127360641205	PLSB7	PLSB	24.8584955971137
544	PLSB7_022	D4	-0.552943952029931	-0.361718714911529	113	-1.4783992656064	-0.718522988886059	36	4	651.5974305	1	4	3	0	1	1	0.25	30	1	0	0	1	0	0	120	5	0	3	2	0	0	1	1	1	0.06657675489255	0.0869097431239965	0.123641345833263	0.112916288003899	0.0945841354724102	39.7351482006419	0.507343148146485	20.1593551801808	37.3612584286522	0.34021578750528	12.7108899584922	0.167127360641205	PLSB7	PLSB	29.9277907762775
545	PLSB7_023	D1	NA	NA	NA	NA	NA	NA	NA	NA	NA	NA	NA	NA	NA	NA	NA	NA	0	NA	NA	NA	NA	NA	NA	0	NA	NA	NA	NA	NA	1	1	NA	NA	NA	NA	NA	NA	45.456961191894	0.497420862148479	22.6112408267219	NA	NA	NA	NA	PLSB7	PLSB	16.975168684275
546	PLSB7_023	D2	NA	NA	NA	NA	NA	NA	NA	NA	NA	NA	NA	NA	NA	NA	NA	NA	0	NA	NA	NA	NA	NA	NA	0	NA	NA	NA	NA	NA	1	1	NA	NA	NA	NA	NA	NA	45.456961191894	0.497420862148479	22.6112408267219	NA	NA	NA	NA	PLSB7	PLSB	NA
547	PLSB7_023	D3	NA	NA	NA	NA	NA	NA	NA	NA	NA	NA	NA	NA	NA	NA	NA	NA	0	NA	NA	NA	NA	NA	NA	0	NA	NA	NA	NA	NA	1	1	NA	NA	NA	NA	NA	NA	45.456961191894	0.497420862148479	22.6112408267219	NA	NA	NA	NA	PLSB7	PLSB	NA
548	PLSB7_023	D4	NA	NA	NA	NA	NA	NA	NA	NA	NA	NA	NA	NA	NA	NA	NA	NA	0	NA	NA	NA	NA	NA	NA	0	NA	NA	NA	NA	NA	1	1	NA	NA	NA	NA	NA	NA	45.456961191894	0.497420862148479	22.6112408267219	NA	NA	NA	NA	PLSB7	PLSB	NA
549	PLSB7_024	D1	NA	NA	NA	NA	NA	NA	8	673.2307638	3	2	2	0	0	0	0	21	6	0	0	6	0	0	36	3	1	2	0	0	0	1	1	1	0.168728923048821	0.125281269593546	NA	0.191191005159492	NA	37.4223641940295	0.512685312421694	19.1858964783744	46.9608904462607	0.333049106394392	15.6402825986121	0.179636206027301	PLSB7	PLSB	16.5203774914801
550	PLSB7_024	D2	NA	NA	NA	NA	NA	NA	8	673.2307638	3	2	2	0	0	0	0	21	6	0	0	6	0	0	36	3	1	2	0	0	0	1	1	1	0.168728923048821	0.125281269593546	NA	0.191191005159492	NA	37.4223641940295	0.512685312421694	19.1858964783744	46.9608904462607	0.333049106394392	15.6402825986121	0.179636206027301	PLSB7	PLSB	20.7386005677007
551	PLSB7_024	D3	NA	NA	NA	NA	NA	NA	8	673.2307638	3	2	2	0	0	0	0	21	6	0	0	6	0	0	36	3	1	2	0	0	0	1	1	1	0.168728923048821	0.125281269593546	NA	0.191191005159492	NA	37.4223641940295	0.512685312421694	19.1858964783744	46.9608904462607	0.333049106394392	15.6402825986121	0.179636206027301	PLSB7	PLSB	28.7566018216877
552	PLSB7_024	D4	NA	NA	NA	NA	NA	NA	8	673.2307638	3	2	2	0	0	0	0	21	6	0	0	6	0	0	36	3	1	2	0	0	0	1	1	1	0.168728923048821	0.125281269593546	NA	0.191191005159492	NA	37.4223641940295	0.512685312421694	19.1858964783744	46.9608904462607	0.333049106394392	15.6402825986121	0.179636206027301	PLSB7	PLSB	NA
553	PLSB7_025	D1	-0.827385457287556	0.150105674564292	118	-1.40564737850684	-0.0384303345876887	13	3	646.2974305	1	2	0	1	1	0	0	1	7	0	1	6	0	0	1	3	0	3	0	1	0.333333333	1	1	1	0.110971063771919	0.11876370929559	0.135604587199371	0.162111781081495	0.122576477418384	38.9246325046867	0.540756397794695	21.0487440587167	40.5723178073591	0.339613650464216	13.7789129583515	0.20114274733048	PLSB7	PLSB	16.9923806553779
554	PLSB7_025	D2	-0.827385457287556	0.150105674564292	118	-1.40564737850684	-0.0384303345876887	13	3	646.2974305	1	2	0	1	1	0	0	1	7	0	1	6	0	0	1	3	0	3	0	1	0.333333333	1	1	1	0.110971063771919	0.11876370929559	0.135604587199371	0.162111781081495	0.122576477418384	38.9246325046867	0.540756397794695	21.0487440587167	40.5723178073591	0.339613650464216	13.7789129583515	0.20114274733048	PLSB7	PLSB	19.7666572496759
555	PLSB7_025	D3	-0.827385457287556	0.150105674564292	118	-1.40564737850684	-0.0384303345876887	13	3	646.2974305	1	2	0	1	1	0	0	1	7	0	1	6	0	0	1	3	0	3	0	1	0.333333333	1	1	1	0.110971063771919	0.11876370929559	0.135604587199371	0.162111781081495	0.122576477418384	38.9246325046867	0.540756397794695	21.0487440587167	40.5723178073591	0.339613650464216	13.7789129583515	0.20114274733048	PLSB7	PLSB	27.3675346445937
556	PLSB7_025	D4	-0.827385457287556	0.150105674564292	118	-1.40564737850684	-0.0384303345876887	13	3	646.2974305	1	2	0	1	1	0	0	1	7	0	1	6	0	0	1	3	0	3	0	1	0.333333333	1	1	1	0.110971063771919	0.11876370929559	0.135604587199371	0.162111781081495	0.122576477418384	38.9246325046867	0.540756397794695	21.0487440587167	40.5723178073591	0.339613650464216	13.7789129583515	0.20114274733048	PLSB7	PLSB	32.9273227197679
557	SB19_001	D1	-1.50336136217074	-0.329134484686532	32	-1.51327648627986	-0.887420296228707	86	4	651.5974305	NA	0	0	0	0	0	NA	20	3	3	0	0	0	0	27	2	1	1	0	0	0	1	0	1	0.127177160360645	0.0831023368037555	0.0443090799861803	0.132780915069633	0.0793434680299221	31.8655705914365	0.477171025799989	15.2053270068177	37.8278546671063	0.296000569421774	11.1970665214676	0.181170456378215	SB19	SB	15.1853804639186
558	SB19_001	D2	-1.50336136217074	-0.329134484686532	32	-1.51327648627986	-0.887420296228707	86	4	651.5974305	NA	0	0	0	0	0	NA	20	3	3	0	0	0	0	27	2	1	1	0	0	0	1	0	1	0.127177160360645	0.0831023368037555	0.0443090799861803	0.132780915069633	0.0793434680299221	31.8655705914365	0.477171025799989	15.2053270068177	37.8278546671063	0.296000569421774	11.1970665214676	0.181170456378215	SB19	SB	18.3648094729347
559	SB19_001	D3	-1.50336136217074	-0.329134484686532	32	-1.51327648627986	-0.887420296228707	86	4	651.5974305	NA	0	0	0	0	0	NA	20	3	3	0	0	0	0	27	2	1	1	0	0	0	1	0	1	0.127177160360645	0.0831023368037555	0.0443090799861803	0.132780915069633	0.0793434680299221	31.8655705914365	0.477171025799989	15.2053270068177	37.8278546671063	0.296000569421774	11.1970665214676	0.181170456378215	SB19	SB	23.6833590283751
560	SB19_001	D4	-1.50336136217074	-0.329134484686532	32	-1.51327648627986	-0.887420296228707	86	4	651.5974305	NA	0	0	0	0	0	NA	20	3	3	0	0	0	0	27	2	1	1	0	0	0	1	0	1	0.127177160360645	0.0831023368037555	0.0443090799861803	0.132780915069633	0.0793434680299221	31.8655705914365	0.477171025799989	15.2053270068177	37.8278546671063	0.296000569421774	11.1970665214676	0.181170456378215	SB19	SB	25.5000313078085
561	SB19_002	D1	NA	NA	NA	NA	NA	NA	7	667.5974305	9	5	5	0	0	0	0	86	4	4	0	0	0	0	119	2	2	0	0	0	0	1	1	1	0.137490817233639	0.0977178896611313	NA	0.151425240143021	NA	28.5030492611413	0.516464757335421	14.7208204199749	38.0228171910251	0.310944669118967	11.8229923104343	0.205520088216454	SB19	SB	15.206213415278
562	SB19_002	D2	NA	NA	NA	NA	NA	NA	7	667.5974305	9	5	5	0	0	0	0	86	4	4	0	0	0	0	119	2	2	0	0	0	0	1	1	1	0.137490817233639	0.0977178896611313	NA	0.151425240143021	NA	28.5030492611413	0.516464757335421	14.7208204199749	38.0228171910251	0.310944669118967	11.8229923104343	0.205520088216454	SB19	SB	18.643483846119
563	SB19_002	D3	NA	NA	NA	NA	NA	NA	7	667.5974305	9	5	5	0	0	0	0	86	4	4	0	0	0	0	119	2	2	0	0	0	0	1	1	1	0.137490817233639	0.0977178896611313	NA	0.151425240143021	NA	28.5030492611413	0.516464757335421	14.7208204199749	38.0228171910251	0.310944669118967	11.8229923104343	0.205520088216454	SB19	SB	24.8974287844314
564	SB19_002	D4	NA	NA	NA	NA	NA	NA	7	667.5974305	9	5	5	0	0	0	0	86	4	4	0	0	0	0	119	2	2	0	0	0	0	1	1	1	0.137490817233639	0.0977178896611313	NA	0.151425240143021	NA	28.5030492611413	0.516464757335421	14.7208204199749	38.0228171910251	0.310944669118967	11.8229923104343	0.205520088216454	SB19	SB	NA
565	SB19_004	D1	NA	NA	NA	NA	NA	NA	2	640.9974305	NA	0	0	0	0	0	NA	110	1	1	0	0	0	0	94	4	4	0	0	0	0	1	0	1	0.0808236990934046	0.117744178903619	NA	0.149315936361981	NA	34.7344139721554	0.453153552175652	15.7400230742218	35.663476917932	0.30585135976739	10.9077229093824	0.147302192408262	SB19	SB	16.0034158648745
566	SB19_004	D2	NA	NA	NA	NA	NA	NA	2	640.9974305	NA	0	0	0	0	0	NA	110	1	1	0	0	0	0	94	4	4	0	0	0	0	1	0	1	0.0808236990934046	0.117744178903619	NA	0.149315936361981	NA	34.7344139721554	0.453153552175652	15.7400230742218	35.663476917932	0.30585135976739	10.9077229093824	0.147302192408262	SB19	SB	18.0240083422096
567	SB19_004	D3	NA	NA	NA	NA	NA	NA	2	640.9974305	NA	0	0	0	0	0	NA	110	1	1	0	0	0	0	94	4	4	0	0	0	0	1	0	1	0.0808236990934046	0.117744178903619	NA	0.149315936361981	NA	34.7344139721554	0.453153552175652	15.7400230742218	35.663476917932	0.30585135976739	10.9077229093824	0.147302192408262	SB19	SB	25.5596357920413
568	SB19_004	D4	NA	NA	NA	NA	NA	NA	2	640.9974305	NA	0	0	0	0	0	NA	110	1	1	0	0	0	0	94	4	4	0	0	0	0	1	0	1	0.0808236990934046	0.117744178903619	NA	0.149315936361981	NA	34.7344139721554	0.453153552175652	15.7400230742218	35.663476917932	0.30585135976739	10.9077229093824	0.147302192408262	SB19	SB	NA
569	SB19_005	D1	NA	NA	NA	NA	NA	NA	11	690.2307638	60	2	0	0	0	0	0	NA	0	0	0	0	0	NA	60	4	4	0	0	1	0.25	1	1	0	0.0834967284495761	0.100109450227029	NA	0.132725359777645	NA	32.3659694962762	0.513236233224602	16.6113882689312	34.8386465517507	0.333212357086536	11.6086675352136	0.180023876138066	SB19	SB	15.841501549729
570	SB19_005	D2	NA	NA	NA	NA	NA	NA	11	690.2307638	60	2	0	0	0	0	0	NA	0	0	0	0	0	NA	60	4	4	0	0	1	0.25	1	1	0	0.0834967284495761	0.100109450227029	NA	0.132725359777645	NA	32.3659694962762	0.513236233224602	16.6113882689312	34.8386465517507	0.333212357086536	11.6086675352136	0.180023876138066	SB19	SB	17.9289197609684
571	SB19_005	D3	NA	NA	NA	NA	NA	NA	11	690.2307638	60	2	0	0	0	0	0	NA	0	0	0	0	0	NA	60	4	4	0	0	1	0.25	1	1	0	0.0834967284495761	0.100109450227029	NA	0.132725359777645	NA	32.3659694962762	0.513236233224602	16.6113882689312	34.8386465517507	0.333212357086536	11.6086675352136	0.180023876138066	SB19	SB	24.3359245754983
572	SB19_005	D4	NA	NA	NA	NA	NA	NA	11	690.2307638	60	2	0	0	0	0	0	NA	0	0	0	0	0	NA	60	4	4	0	0	1	0.25	1	1	0	0.0834967284495761	0.100109450227029	NA	0.132725359777645	NA	32.3659694962762	0.513236233224602	16.6113882689312	34.8386465517507	0.333212357086536	11.6086675352136	0.180023876138066	SB19	SB	NA
573	SB19_007	D1	-1.28147889865952	-1.23721077495007	95	-1.52590091167585	-1.30888549910797	188	2	640.9974305	NA	0	0	0	0	0	NA	NA	0	0	0	0	0	NA	NA	0	0	0	0	0	NA	0	0	0	0.15917153875929	0.096211487569397	0.0453251494873065	0.158387869897245	0.0922704215569479	29.3811486288975	0.531264261353174	15.609154224039	40.9679379926017	0.332544389992736	13.62365794901	0.198719871360437	SB19	SB	15.217204783043
574	SB19_007	D2	-1.28147889865952	-1.23721077495007	95	-1.52590091167585	-1.30888549910797	188	2	640.9974305	NA	0	0	0	0	0	NA	NA	0	0	0	0	0	NA	NA	0	0	0	0	0	NA	0	0	0	0.15917153875929	0.096211487569397	0.0453251494873065	0.158387869897245	0.0922704215569479	29.3811486288975	0.531264261353174	15.609154224039	40.9679379926017	0.332544389992736	13.62365794901	0.198719871360437	SB19	SB	19.1964932520253
575	SB19_007	D3	-1.28147889865952	-1.23721077495007	95	-1.52590091167585	-1.30888549910797	188	2	640.9974305	NA	0	0	0	0	0	NA	NA	0	0	0	0	0	NA	NA	0	0	0	0	0	NA	0	0	0	0.15917153875929	0.096211487569397	0.0453251494873065	0.158387869897245	0.0922704215569479	29.3811486288975	0.531264261353174	15.609154224039	40.9679379926017	0.332544389992736	13.62365794901	0.198719871360437	SB19	SB	25.3540284564667
576	SB19_007	D4	-1.28147889865952	-1.23721077495007	95	-1.52590091167585	-1.30888549910797	188	2	640.9974305	NA	0	0	0	0	0	NA	NA	0	0	0	0	0	NA	NA	0	0	0	0	0	NA	0	0	0	0.15917153875929	0.096211487569397	0.0453251494873065	0.158387869897245	0.0922704215569479	29.3811486288975	0.531264261353174	15.609154224039	40.9679379926017	0.332544389992736	13.62365794901	0.198719871360437	SB19	SB	27.2123595854463
577	SB19_008	D1	0.218477336054846	1.7593746102717	24	0.985985269077094	-0.322510002931388	31	2	640.9974305	NA	0	0	0	0	0	NA	35	1	1	0	0	0	0	119	2	2	0	0	0	0	1	0	1	0.154998519826413	0.146349995221286	-0.00771321137485415	0.206896292028479	0.0994240078727201	25.6148349804391	0.561147573924144	14.3737025057407	35.3411674549463	0.394654660876461	13.9475564569101	0.166492913047683	SB19	SB	14.2956114535778
578	SB19_008	D2	0.218477336054846	1.7593746102717	24	0.985985269077094	-0.322510002931388	31	2	640.9974305	NA	0	0	0	0	0	NA	35	1	1	0	0	0	0	119	2	2	0	0	0	0	1	0	1	0.154998519826413	0.146349995221286	-0.00771321137485415	0.206896292028479	0.0994240078727201	25.6148349804391	0.561147573924144	14.3737025057407	35.3411674549463	0.394654660876461	13.9475564569101	0.166492913047683	SB19	SB	18.1705744492381
579	SB19_008	D3	0.218477336054846	1.7593746102717	24	0.985985269077094	-0.322510002931388	31	2	640.9974305	NA	0	0	0	0	0	NA	35	1	1	0	0	0	0	119	2	2	0	0	0	0	1	0	1	0.154998519826413	0.146349995221286	-0.00771321137485415	0.206896292028479	0.0994240078727201	25.6148349804391	0.561147573924144	14.3737025057407	35.3411674549463	0.394654660876461	13.9475564569101	0.166492913047683	SB19	SB	27.5369741434004
580	SB19_008	D4	0.218477336054846	1.7593746102717	24	0.985985269077094	-0.322510002931388	31	2	640.9974305	NA	0	0	0	0	0	NA	35	1	1	0	0	0	0	119	2	2	0	0	0	0	1	0	1	0.154998519826413	0.146349995221286	-0.00771321137485415	0.206896292028479	0.0994240078727201	25.6148349804391	0.561147573924144	14.3737025057407	35.3411674549463	0.394654660876461	13.9475564569101	0.166492913047683	SB19	SB	27.2207324770314
581	SB19_009	D1	NA	NA	NA	NA	NA	NA	NA	NA	NA	NA	NA	NA	NA	NA	NA	NA	NA	NA	NA	NA	NA	NA	NA	NA	NA	NA	NA	NA	NA	NA	NA	NA	0.131968806498768	0.118817283940933	NA	0.170367598979514	NA	32.7601402692414	0.496644898672622	16.2701565445183	41.6975750901493	0.344913984489711	14.3820767679023	0.151730914182911	SB19	SB	15.9630353238464
582	SB19_009	D2	NA	NA	NA	NA	NA	NA	NA	NA	NA	NA	NA	NA	NA	NA	NA	NA	NA	NA	NA	NA	NA	NA	NA	NA	NA	NA	NA	NA	NA	NA	NA	NA	0.131968806498768	0.118817283940933	NA	0.170367598979514	NA	32.7601402692414	0.496644898672622	16.2701565445183	41.6975750901493	0.344913984489711	14.3820767679023	0.151730914182911	SB19	SB	19.2622554863156
583	SB19_009	D3	NA	NA	NA	NA	NA	NA	NA	NA	NA	NA	NA	NA	NA	NA	NA	NA	NA	NA	NA	NA	NA	NA	NA	NA	NA	NA	NA	NA	NA	NA	NA	NA	0.131968806498768	0.118817283940933	NA	0.170367598979514	NA	32.7601402692414	0.496644898672622	16.2701565445183	41.6975750901493	0.344913984489711	14.3820767679023	0.151730914182911	SB19	SB	26.8665616585353
584	SB19_009	D4	NA	NA	NA	NA	NA	NA	NA	NA	NA	NA	NA	NA	NA	NA	NA	NA	NA	NA	NA	NA	NA	NA	NA	NA	NA	NA	NA	NA	NA	NA	NA	NA	0.131968806498768	0.118817283940933	NA	0.170367598979514	NA	32.7601402692414	0.496644898672622	16.2701565445183	41.6975750901493	0.344913984489711	14.3820767679023	0.151730914182911	SB19	SB	NA
585	SB19_010	D1	-1.43595353375115	-0.917530185415325	19	-1.51035863034641	-0.624529901866596	18	11	690.2307638	160	3	3	0	0	0	0	5	6	6	0	0	0	0	NA	0	0	0	0	0	NA	0	1	1	0.116377325200162	0.0867980203834518	0.0850406479535669	0.132257913039765	0.0919321000049323	32.4036579501253	0.476283074919835	15.4333138471362	38.8384271503697	0.342104355140368	13.2867950749434	0.134178719779467	SB19	SB	16.1933713061297
586	SB19_010	D2	-1.43595353375115	-0.917530185415325	19	-1.51035863034641	-0.624529901866596	18	11	690.2307638	160	3	3	0	0	0	0	5	6	6	0	0	0	0	NA	0	0	0	0	0	NA	0	1	1	0.116377325200162	0.0867980203834518	0.0850406479535669	0.132257913039765	0.0919321000049323	32.4036579501253	0.476283074919835	15.4333138471362	38.8384271503697	0.342104355140368	13.2867950749434	0.134178719779467	SB19	SB	19.1028044361337
587	SB19_010	D3	-1.43595353375115	-0.917530185415325	19	-1.51035863034641	-0.624529901866596	18	11	690.2307638	160	3	3	0	0	0	0	5	6	6	0	0	0	0	NA	0	0	0	0	0	NA	0	1	1	0.116377325200162	0.0867980203834518	0.0850406479535669	0.132257913039765	0.0919321000049323	32.4036579501253	0.476283074919835	15.4333138471362	38.8384271503697	0.342104355140368	13.2867950749434	0.134178719779467	SB19	SB	24.6578777406746
588	SB19_010	D4	-1.43595353375115	-0.917530185415325	19	-1.51035863034641	-0.624529901866596	18	11	690.2307638	160	3	3	0	0	0	0	5	6	6	0	0	0	0	NA	0	0	0	0	0	NA	0	1	1	0.116377325200162	0.0867980203834518	0.0850406479535669	0.132257913039765	0.0919321000049323	32.4036579501253	0.476283074919835	15.4333138471362	38.8384271503697	0.342104355140368	13.2867950749434	0.134178719779467	SB19	SB	28.1445443067709
589	SB19_011	D1	NA	NA	NA	NA	NA	NA	11	690.2307638	63	3	3	0	0	0	0	86	2	1	1	0	0	0	NA	0	0	0	0	0	NA	0	1	1	0.121122712983705	0.0967525469004361	NA	0.144066106659696	NA	31.6615446932594	0.472696334119444	14.9662961090626	38.4079643590008	0.307592319231186	11.8139948341338	0.165104014888258	SB19	SB	15.8044286481649
590	SB19_011	D2	NA	NA	NA	NA	NA	NA	11	690.2307638	63	3	3	0	0	0	0	86	2	1	1	0	0	0	NA	0	0	0	0	0	NA	0	1	1	0.121122712983705	0.0967525469004361	NA	0.144066106659696	NA	31.6615446932594	0.472696334119444	14.9662961090626	38.4079643590008	0.307592319231186	11.8139948341338	0.165104014888258	SB19	SB	18.8324964727575
591	SB19_011	D3	NA	NA	NA	NA	NA	NA	11	690.2307638	63	3	3	0	0	0	0	86	2	1	1	0	0	0	NA	0	0	0	0	0	NA	0	1	1	0.121122712983705	0.0967525469004361	NA	0.144066106659696	NA	31.6615446932594	0.472696334119444	14.9662961090626	38.4079643590008	0.307592319231186	11.8139948341338	0.165104014888258	SB19	SB	25.0246594743854
592	SB19_011	D4	NA	NA	NA	NA	NA	NA	11	690.2307638	63	3	3	0	0	0	0	86	2	1	1	0	0	0	NA	0	0	0	0	0	NA	0	1	1	0.121122712983705	0.0967525469004361	NA	0.144066106659696	NA	31.6615446932594	0.472696334119444	14.9662961090626	38.4079643590008	0.307592319231186	11.8139948341338	0.165104014888258	SB19	SB	NA
593	SB19_012	D1	NA	NA	NA	NA	NA	NA	2	640.9974305	NA	0	0	0	0	0	NA	NA	0	0	0	0	0	NA	0	0	0	0	0	0	NA	1	0	0	0.0936194379086118	0.0976088643785945	NA	0.134178957311646	NA	36.1240111714699	0.507340139728984	18.3271608753049	39.027321761118	0.334613988739291	13.0590878042994	0.172726150989693	SB19	SB	16.2076553991787
594	SB19_012	D2	NA	NA	NA	NA	NA	NA	2	640.9974305	NA	0	0	0	0	0	NA	NA	0	0	0	0	0	NA	0	0	0	0	0	0	NA	1	0	0	0.0936194379086118	0.0976088643785945	NA	0.134178957311646	NA	36.1240111714699	0.507340139728984	18.3271608753049	39.027321761118	0.334613988739291	13.0590878042994	0.172726150989693	SB19	SB	18.548141346894
595	SB19_012	D3	NA	NA	NA	NA	NA	NA	2	640.9974305	NA	0	0	0	0	0	NA	NA	0	0	0	0	0	NA	0	0	0	0	0	0	NA	1	0	0	0.0936194379086118	0.0976088643785945	NA	0.134178957311646	NA	36.1240111714699	0.507340139728984	18.3271608753049	39.027321761118	0.334613988739291	13.0590878042994	0.172726150989693	SB19	SB	24.795108667124
596	SB19_012	D4	NA	NA	NA	NA	NA	NA	2	640.9974305	NA	0	0	0	0	0	NA	NA	0	0	0	0	0	NA	0	0	0	0	0	0	NA	1	0	0	0.0936194379086118	0.0976088643785945	NA	0.134178957311646	NA	36.1240111714699	0.507340139728984	18.3271608753049	39.027321761118	0.334613988739291	13.0590878042994	0.172726150989693	SB19	SB	NA
597	SB19_013	D1	NA	NA	NA	NA	NA	NA	4	651.5974305	NA	0	0	0	0	0	NA	NA	0	0	0	0	0	NA	49	3	3	0	0	0	0	1	0	0	0.0901940065299053	0.11116306878683	NA	0.146395102587574	NA	28.7960149798604	0.441410825729948	12.7108727499921	30.4989868747748	0.312763897262196	9.53898199750314	0.128646928467752	SB19	SB	14.9793959939431
598	SB19_013	D2	NA	NA	NA	NA	NA	NA	4	651.5974305	NA	0	0	0	0	0	NA	NA	0	0	0	0	0	NA	49	3	3	0	0	0	0	1	0	0	0.0901940065299053	0.11116306878683	NA	0.146395102587574	NA	28.7960149798604	0.441410825729948	12.7108727499921	30.4989868747748	0.312763897262196	9.53898199750314	0.128646928467752	SB19	SB	17.2342461571907
599	SB19_013	D3	NA	NA	NA	NA	NA	NA	4	651.5974305	NA	0	0	0	0	0	NA	NA	0	0	0	0	0	NA	49	3	3	0	0	0	0	1	0	0	0.0901940065299053	0.11116306878683	NA	0.146395102587574	NA	28.7960149798604	0.441410825729948	12.7108727499921	30.4989868747748	0.312763897262196	9.53898199750314	0.128646928467752	SB19	SB	24.3486825595478
600	SB19_013	D4	NA	NA	NA	NA	NA	NA	4	651.5974305	NA	0	0	0	0	0	NA	NA	0	0	0	0	0	NA	49	3	3	0	0	0	0	1	0	0	0.0901940065299053	0.11116306878683	NA	0.146395102587574	NA	28.7960149798604	0.441410825729948	12.7108727499921	30.4989868747748	0.312763897262196	9.53898199750314	0.128646928467752	SB19	SB	NA
601	SB19_014	D1	NA	NA	NA	NA	NA	NA	5	656.9640971	50	2	2	0	0	0	0	NA	0	0	0	0	0	NA	NA	0	0	0	0	0	NA	0	1	0	0.11737445098052	0.121820281514421	NA	0.167669676428687	NA	33.4903713358373	0.460017492769217	15.4061566538219	43.2523577187287	0.326324277860496	14.114294398328	0.13369321490872	SB19	SB	16.2248414289263
602	SB19_014	D2	NA	NA	NA	NA	NA	NA	5	656.9640971	50	2	2	0	0	0	0	NA	0	0	0	0	0	NA	NA	0	0	0	0	0	NA	0	1	0	0.11737445098052	0.121820281514421	NA	0.167669676428687	NA	33.4903713358373	0.460017492769217	15.4061566538219	43.2523577187287	0.326324277860496	14.114294398328	0.13369321490872	SB19	SB	19.1592027034393
603	SB19_014	D3	NA	NA	NA	NA	NA	NA	5	656.9640971	50	2	2	0	0	0	0	NA	0	0	0	0	0	NA	NA	0	0	0	0	0	NA	0	1	0	0.11737445098052	0.121820281514421	NA	0.167669676428687	NA	33.4903713358373	0.460017492769217	15.4061566538219	43.2523577187287	0.326324277860496	14.114294398328	0.13369321490872	SB19	SB	26.9557007203622
604	SB19_014	D4	NA	NA	NA	NA	NA	NA	5	656.9640971	50	2	2	0	0	0	0	NA	0	0	0	0	0	NA	NA	0	0	0	0	0	NA	0	1	0	0.11737445098052	0.121820281514421	NA	0.167669676428687	NA	33.4903713358373	0.460017492769217	15.4061566538219	43.2523577187287	0.326324277860496	14.114294398328	0.13369321490872	SB19	SB	NA
605	SB19_015	D1	NA	NA	NA	NA	NA	NA	4	651.5974305	86	1	0	1	0	0	0	37	3	3	0	0	0	0	35	4	2	2	0	2	0.5	1	1	1	0.133485513784795	0.0699963996544538	NA	0.122139178476639	NA	35.1833025390907	0.453860497905234	15.9683112083422	42.2158766181526	0.309571646298694	13.068838424624	0.14428885160654	SB19	SB	16.1651382841877
606	SB19_015	D2	NA	NA	NA	NA	NA	NA	4	651.5974305	86	1	0	1	0	0	0	37	3	3	0	0	0	0	35	4	2	2	0	2	0.5	1	1	1	0.133485513784795	0.0699963996544538	NA	0.122139178476639	NA	35.1833025390907	0.453860497905234	15.9683112083422	42.2158766181526	0.309571646298694	13.068838424624	0.14428885160654	SB19	SB	19.5022761288075
607	SB19_015	D3	NA	NA	NA	NA	NA	NA	4	651.5974305	86	1	0	1	0	0	0	37	3	3	0	0	0	0	35	4	2	2	0	2	0.5	1	1	1	0.133485513784795	0.0699963996544538	NA	0.122139178476639	NA	35.1833025390907	0.453860497905234	15.9683112083422	42.2158766181526	0.309571646298694	13.068838424624	0.14428885160654	SB19	SB	23.9820457066926
608	SB19_015	D4	NA	NA	NA	NA	NA	NA	4	651.5974305	86	1	0	1	0	0	0	37	3	3	0	0	0	0	35	4	2	2	0	2	0.5	1	1	1	0.133485513784795	0.0699963996544538	NA	0.122139178476639	NA	35.1833025390907	0.453860497905234	15.9683112083422	42.2158766181526	0.309571646298694	13.068838424624	0.14428885160654	SB19	SB	NA
609	SB19_016	D1	NA	NA	NA	NA	NA	NA	13	701.0640971	50	2	2	0	0	0	0	NA	0	0	0	0	0	NA	NA	0	0	0	0	0	NA	0	1	0	0.149366557893805	0.0885700052958902	NA	0.146916316973158	NA	36.1668567677847	0.458072654537551	16.5670480858985	41.0206360581306	0.335196772190996	13.749984799907	0.122875882346555	SB19	SB	16.2184623679472
610	SB19_016	D2	NA	NA	NA	NA	NA	NA	13	701.0640971	50	2	2	0	0	0	0	NA	0	0	0	0	0	NA	NA	0	0	0	0	0	NA	0	1	0	0.149366557893805	0.0885700052958902	NA	0.146916316973158	NA	36.1668567677847	0.458072654537551	16.5670480858985	41.0206360581306	0.335196772190996	13.749984799907	0.122875882346555	SB19	SB	19.9526263152923
611	SB19_016	D3	NA	NA	NA	NA	NA	NA	13	701.0640971	50	2	2	0	0	0	0	NA	0	0	0	0	0	NA	NA	0	0	0	0	0	NA	0	1	0	0.149366557893805	0.0885700052958902	NA	0.146916316973158	NA	36.1668567677847	0.458072654537551	16.5670480858985	41.0206360581306	0.335196772190996	13.749984799907	0.122875882346555	SB19	SB	25.6211066542293
612	SB19_016	D4	NA	NA	NA	NA	NA	NA	13	701.0640971	50	2	2	0	0	0	0	NA	0	0	0	0	0	NA	NA	0	0	0	0	0	NA	0	1	0	0.149366557893805	0.0885700052958902	NA	0.146916316973158	NA	36.1668567677847	0.458072654537551	16.5670480858985	41.0206360581306	0.335196772190996	13.749984799907	0.122875882346555	SB19	SB	NA
613	SB19_017	D1	-1.13403132994972	0.685631617126974	NA	0.913177654694567	0.533093659924327	NA	13	701.0640971	NA	0	0	0	0	0	NA	NA	0	0	0	0	0	NA	NA	0	0	0	0	0	NA	0	0	0	0.113385877481503	0.0574873556301315	0.066285906484946	0.101778714021344	0.0709759219063643	33.7545997117163	0.41663681001376	14.0634087471809	32.0387098140978	0.340889993995537	10.9216755961526	0.0757468160182228	SB19	SB	15.2959016490194
614	SB19_017	D2	-1.13403132994972	0.685631617126974	NA	0.913177654694567	0.533093659924327	NA	13	701.0640971	NA	0	0	0	0	0	NA	NA	0	0	0	0	0	NA	NA	0	0	0	0	0	NA	0	0	0	0.113385877481503	0.0574873556301315	0.066285906484946	0.101778714021344	0.0709759219063643	33.7545997117163	0.41663681001376	14.0634087471809	32.0387098140978	0.340889993995537	10.9216755961526	0.0757468160182228	SB19	SB	18.130548586057
615	SB19_017	D3	-1.13403132994972	0.685631617126974	NA	0.913177654694567	0.533093659924327	NA	13	701.0640971	NA	0	0	0	0	0	NA	NA	0	0	0	0	0	NA	NA	0	0	0	0	0	NA	0	0	0	0.113385877481503	0.0574873556301315	0.066285906484946	0.101778714021344	0.0709759219063643	33.7545997117163	0.41663681001376	14.0634087471809	32.0387098140978	0.340889993995537	10.9216755961526	0.0757468160182228	SB19	SB	21.8097393463854
616	SB19_017	D4	-1.13403132994972	0.685631617126974	NA	0.913177654694567	0.533093659924327	NA	13	701.0640971	NA	0	0	0	0	0	NA	NA	0	0	0	0	0	NA	NA	0	0	0	0	0	NA	0	0	0	0.113385877481503	0.0574873556301315	0.066285906484946	0.101778714021344	0.0709759219063643	33.7545997117163	0.41663681001376	14.0634087471809	32.0387098140978	0.340889993995537	10.9216755961526	0.0757468160182228	SB19	SB	24.5937474187531
617	SB19_018	D1	NA	NA	NA	NA	NA	NA	6	662.1307638	6	1	1	0	0	0	0	113	1	0	1	0	0	0	NA	0	0	0	0	0	NA	0	1	1	0.0811058052855182	0.0863652919288611	NA	0.118047247118517	NA	40.6003593115173	0.481731576273976	19.558475088427	40.8120344652755	0.346148812724842	14.1270372750404	0.135582763549134	SB19	SB	16.8153603438537
618	SB19_018	D2	NA	NA	NA	NA	NA	NA	6	662.1307638	6	1	1	0	0	0	0	113	1	0	1	0	0	0	NA	0	0	0	0	0	NA	0	1	1	0.0811058052855182	0.0863652919288611	NA	0.118047247118517	NA	40.6003593115173	0.481731576273976	19.558475088427	40.8120344652755	0.346148812724842	14.1270372750404	0.135582763549134	SB19	SB	18.8430054759917
619	SB19_018	D3	NA	NA	NA	NA	NA	NA	6	662.1307638	6	1	1	0	0	0	0	113	1	0	1	0	0	0	NA	0	0	0	0	0	NA	0	1	1	0.0811058052855182	0.0863652919288611	NA	0.118047247118517	NA	40.6003593115173	0.481731576273976	19.558475088427	40.8120344652755	0.346148812724842	14.1270372750404	0.135582763549134	SB19	SB	24.3703841594388
620	SB19_018	D4	NA	NA	NA	NA	NA	NA	6	662.1307638	6	1	1	0	0	0	0	113	1	0	1	0	0	0	NA	0	0	0	0	0	NA	0	1	1	0.0811058052855182	0.0863652919288611	NA	0.118047247118517	NA	40.6003593115173	0.481731576273976	19.558475088427	40.8120344652755	0.346148812724842	14.1270372750404	0.135582763549134	SB19	SB	NA
621	SB19_019	D1	NA	NA	NA	NA	NA	NA	3	646.2974305	5	6	4	2	0	1	0.166666667	19	8	8	0	0	1	0.125	56	3	3	0	0	0	0	1	1	1	0.110637794510654	0.128096061736885	NA	0.171313950217609	NA	37.6605085843974	0.424311107590307	15.9797721098599	33.8998998605159	0.325525689882971	11.0352882890581	0.0987854177073353	SB19	SB	15.6068350268797
622	SB19_019	D2	NA	NA	NA	NA	NA	NA	3	646.2974305	5	6	4	2	0	1	0.166666667	19	8	8	0	0	1	0.125	56	3	3	0	0	0	0	1	1	1	0.110637794510654	0.128096061736885	NA	0.171313950217609	NA	37.6605085843974	0.424311107590307	15.9797721098599	33.8998998605159	0.325525689882971	11.0352882890581	0.0987854177073353	SB19	SB	18.3727798896461
623	SB19_019	D3	NA	NA	NA	NA	NA	NA	3	646.2974305	5	6	4	2	0	1	0.166666667	19	8	8	0	0	1	0.125	56	3	3	0	0	0	0	1	1	1	0.110637794510654	0.128096061736885	NA	0.171313950217609	NA	37.6605085843974	0.424311107590307	15.9797721098599	33.8998998605159	0.325525689882971	11.0352882890581	0.0987854177073353	SB19	SB	26.5709278408067
624	SB19_019	D4	NA	NA	NA	NA	NA	NA	3	646.2974305	5	6	4	2	0	1	0.166666667	19	8	8	0	0	1	0.125	56	3	3	0	0	0	0	1	1	1	0.110637794510654	0.128096061736885	NA	0.171313950217609	NA	37.6605085843974	0.424311107590307	15.9797721098599	33.8998998605159	0.325525689882971	11.0352882890581	0.0987854177073353	SB19	SB	NA
625	SB19_020	D1	-0.428798123484766	0.821241890912036	NA	-0.914854801884913	0.947062511623	NA	4	651.5974305	33	2	1	1	0	2	1	8	2	1	1	0	0	0.5	1	2	2	0	0	1	0.5	1	1	1	0.109207203399301	0.104798867549574	0.038256558479274	0.147457931377426	0.0839571183542732	34.3736701108935	0.455610460472289	15.6610036673468	38.4822414423746	0.299309798566855	11.5181119345182	0.156300661905434	SB19	SB	16.000754415266
626	SB19_020	D2	-0.428798123484766	0.821241890912036	NA	-0.914854801884913	0.947062511623	NA	4	651.5974305	33	2	1	1	0	2	1	8	2	1	1	0	0	0.5	1	2	2	0	0	1	0.5	1	1	1	0.109207203399301	0.104798867549574	0.038256558479274	0.147457931377426	0.0839571183542732	34.3736701108935	0.455610460472289	15.6610036673468	38.4822414423746	0.299309798566855	11.5181119345182	0.156300661905434	SB19	SB	18.7309345002486
627	SB19_020	D3	-0.428798123484766	0.821241890912036	NA	-0.914854801884913	0.947062511623	NA	4	651.5974305	33	2	1	1	0	2	1	8	2	1	1	0	0	0.5	1	2	2	0	0	1	0.5	1	1	1	0.109207203399301	0.104798867549574	0.038256558479274	0.147457931377426	0.0839571183542732	34.3736701108935	0.455610460472289	15.6610036673468	38.4822414423746	0.299309798566855	11.5181119345182	0.156300661905434	SB19	SB	25.4380620234213
628	SB19_020	D4	-0.428798123484766	0.821241890912036	NA	-0.914854801884913	0.947062511623	NA	4	651.5974305	33	2	1	1	0	2	1	8	2	1	1	0	0	0.5	1	2	2	0	0	1	0.5	1	1	1	0.109207203399301	0.104798867549574	0.038256558479274	0.147457931377426	0.0839571183542732	34.3736701108935	0.455610460472289	15.6610036673468	38.4822414423746	0.299309798566855	11.5181119345182	0.156300661905434	SB19	SB	27.0830940380301
629	SB19_021	D1	-1.52903547437731	-0.882165946586085	71	-1.51792760336512	-0.893814186338319	162	4	651.5974305	1	5	5	0	0	0	0	NA	0	0	0	0	0	NA	1	1	1	0	0	1	1	1	1	0	0.0771449906921057	0.106044805961786	0.0702173291663543	0.136179567950889	0.0890429020904107	39.5599260813728	0.49113823637263	19.4293923266371	35.8001814513914	0.367017648665047	13.1392984180717	0.124120587707583	SB19	SB	16.2579580452633
630	SB19_021	D2	-1.52903547437731	-0.882165946586085	71	-1.51792760336512	-0.893814186338319	162	4	651.5974305	1	5	5	0	0	0	0	NA	0	0	0	0	0	NA	1	1	1	0	0	1	1	1	1	0	0.0771449906921057	0.106044805961786	0.0702173291663543	0.136179567950889	0.0890429020904107	39.5599260813728	0.49113823637263	19.4293923266371	35.8001814513914	0.367017648665047	13.1392984180717	0.124120587707583	SB19	SB	18.1865828125659
631	SB19_021	D3	-1.52903547437731	-0.882165946586085	71	-1.51792760336512	-0.893814186338319	162	4	651.5974305	1	5	5	0	0	0	0	NA	0	0	0	0	0	NA	1	1	1	0	0	1	1	1	1	0	0.0771449906921057	0.106044805961786	0.0702173291663543	0.136179567950889	0.0890429020904107	39.5599260813728	0.49113823637263	19.4293923266371	35.8001814513914	0.367017648665047	13.1392984180717	0.124120587707583	SB19	SB	24.9734503941202
632	SB19_021	D4	-1.52903547437731	-0.882165946586085	71	-1.51792760336512	-0.893814186338319	162	4	651.5974305	1	5	5	0	0	0	0	NA	0	0	0	0	0	NA	1	1	1	0	0	1	1	1	1	0	0.0771449906921057	0.106044805961786	0.0702173291663543	0.136179567950889	0.0890429020904107	39.5599260813728	0.49113823637263	19.4293923266371	35.8001814513914	0.367017648665047	13.1392984180717	0.124120587707583	SB19	SB	27.9225782191071
633	SB19_022	D1	-1.5246756246618	-1.30752475234118	240	-1.37479141803382	-0.819935872642758	192	13	701.0640971	8	1	0	1	0	0	0	NA	0	0	0	0	0	NA	NA	0	0	0	0	0	NA	0	1	0	0.107710933248691	0.0760178726037115	0.0673852775697334	0.118092455903982	0.079390104293953	33.9226314550462	0.479909737805953	16.2798011672792	36.4684341693499	0.308918767864139	11.26578374953	0.170990969941814	SB19	SB	15.054973325616
634	SB19_022	D2	-1.5246756246618	-1.30752475234118	240	-1.37479141803382	-0.819935872642758	192	13	701.0640971	8	1	0	1	0	0	0	NA	0	0	0	0	0	NA	NA	0	0	0	0	0	NA	0	1	0	0.107710933248691	0.0760178726037115	0.0673852775697334	0.118092455903982	0.079390104293953	33.9226314550462	0.479909737805953	16.2798011672792	36.4684341693499	0.308918767864139	11.26578374953	0.170990969941814	SB19	SB	17.7477466568333
635	SB19_022	D3	-1.5246756246618	-1.30752475234118	240	-1.37479141803382	-0.819935872642758	192	13	701.0640971	8	1	0	1	0	0	0	NA	0	0	0	0	0	NA	NA	0	0	0	0	0	NA	0	1	0	0.107710933248691	0.0760178726037115	0.0673852775697334	0.118092455903982	0.079390104293953	33.9226314550462	0.479909737805953	16.2798011672792	36.4684341693499	0.308918767864139	11.26578374953	0.170990969941814	SB19	SB	22.6128905034708
636	SB19_022	D4	-1.5246756246618	-1.30752475234118	240	-1.37479141803382	-0.819935872642758	192	13	701.0640971	8	1	0	1	0	0	0	NA	0	0	0	0	0	NA	NA	0	0	0	0	0	NA	0	1	0	0.107710933248691	0.0760178726037115	0.0673852775697334	0.118092455903982	0.079390104293953	33.9226314550462	0.479909737805953	16.2798011672792	36.4684341693499	0.308918767864139	11.26578374953	0.170990969941814	SB19	SB	25.3756868838299
637	SB20_001	D1	0.974788393988233	-0.255061090291181	154	1.14717653528884	-0.960427060556091	231	3	646.2974305	1	2	1	0	1	1	0.5	55	4	3	1	0	0	0	48	5	5	0	0	0	0	1	1	1	0.114829847613711	0.119325321308246	0.0370535799898472	0.164180730532352	0.0925135656434944	29.9458735838917	0.460160084437736	13.7798957169254	34.284318570413	0.294100522812254	10.0830360158203	0.166059561625482	SB20	SB	15.0657145086654
638	SB20_001	D2	0.974788393988233	-0.255061090291181	154	1.14717653528884	-0.960427060556091	231	3	646.2974305	1	2	1	0	1	1	0.5	55	4	3	1	0	0	0	48	5	5	0	0	0	0	1	1	1	0.114829847613711	0.119325321308246	0.0370535799898472	0.164180730532352	0.0925135656434944	29.9458735838917	0.460160084437736	13.7798957169254	34.284318570413	0.294100522812254	10.0830360158203	0.166059561625482	SB20	SB	17.9364606990082
639	SB20_001	D3	0.974788393988233	-0.255061090291181	154	1.14717653528884	-0.960427060556091	231	3	646.2974305	1	2	1	0	1	1	0.5	55	4	3	1	0	0	0	48	5	5	0	0	0	0	1	1	1	0.114829847613711	0.119325321308246	0.0370535799898472	0.164180730532352	0.0925135656434944	29.9458735838917	0.460160084437736	13.7798957169254	34.284318570413	0.294100522812254	10.0830360158203	0.166059561625482	SB20	SB	25.5732812627359
640	SB20_001	D4	0.974788393988233	-0.255061090291181	154	1.14717653528884	-0.960427060556091	231	3	646.2974305	1	2	1	0	1	1	0.5	55	4	3	1	0	0	0	48	5	5	0	0	0	0	1	1	1	0.114829847613711	0.119325321308246	0.0370535799898472	0.164180730532352	0.0925135656434944	29.9458735838917	0.460160084437736	13.7798957169254	34.284318570413	0.294100522812254	10.0830360158203	0.166059561625482	SB20	SB	27.0924780423197
641	SB20_002	D1	0.471343497574227	0.374544400278506	NA	1.00327585125192	-1.1113660881667	NA	2	640.9974305	0	1	0	1	0	1	1	1	1	0	0	1	0	0	1	2	1	0	1	1	0.5	1	1	1	0.113106195319601	NA	NA	NA	0.0886646456401361	26.9576346245555	0.473747371714492	12.7711085510228	35.4881614799409	0.289514033212281	10.2743207613464	0.184233338502211	SB20	SB	14.7759790530466
642	SB20_002	D2	0.471343497574227	0.374544400278506	NA	1.00327585125192	-1.1113660881667	NA	2	640.9974305	0	1	0	1	0	1	1	1	1	0	0	1	0	0	1	2	1	0	1	1	0.5	1	1	1	0.113106195319601	NA	NA	NA	0.0886646456401361	26.9576346245555	0.473747371714492	12.7711085510228	35.4881614799409	0.289514033212281	10.2743207613464	0.184233338502211	SB20	SB	17.6036339360367
643	SB20_002	D3	0.471343497574227	0.374544400278506	NA	1.00327585125192	-1.1113660881667	NA	2	640.9974305	0	1	0	1	0	1	1	1	1	0	0	1	0	0	1	2	1	0	1	1	0.5	1	1	1	0.113106195319601	NA	NA	NA	0.0886646456401361	26.9576346245555	0.473747371714492	12.7711085510228	35.4881614799409	0.289514033212281	10.2743207613464	0.184233338502211	SB20	SB	NA
644	SB20_002	D4	0.471343497574227	0.374544400278506	NA	1.00327585125192	-1.1113660881667	NA	2	640.9974305	0	1	0	1	0	1	1	1	1	0	0	1	0	0	1	2	1	0	1	1	0.5	1	1	1	0.113106195319601	NA	NA	NA	0.0886646456401361	26.9576346245555	0.473747371714492	12.7711085510228	35.4881614799409	0.289514033212281	10.2743207613464	0.184233338502211	SB20	SB	26.3023829862643
645	SB20_003	D1	0.289351566105839	0.559703140146275	202	0.703580153618648	0.87864628870136	210	4	651.5974305	25	2	0	0	2	0	0	26	3	1	2	0	0	0	30	5	0	5	0	0	0	1	1	1	0.0917646804634001	0.12396377518614	0.111419469489912	0.159809353492155	0.113779059178516	28.1309852964563	0.43363677855708	12.1986298415919	42.0649822329529	0.214378269266485	9.01781808782586	0.219258509290596	SB20	SB	14.9571990009309
646	SB20_003	D2	0.289351566105839	0.559703140146275	202	0.703580153618648	0.87864628870136	210	4	651.5974305	25	2	0	0	2	0	0	26	3	1	2	0	0	0	30	5	0	5	0	0	0	1	1	1	0.0917646804634001	0.12396377518614	0.111419469489912	0.159809353492155	0.113779059178516	28.1309852964563	0.43363677855708	12.1986298415919	42.0649822329529	0.214378269266485	9.01781808782586	0.219258509290596	SB20	SB	17.2513160125159
647	SB20_003	D3	0.289351566105839	0.559703140146275	202	0.703580153618648	0.87864628870136	210	4	651.5974305	25	2	0	0	2	0	0	26	3	1	2	0	0	0	30	5	0	5	0	0	0	1	1	1	0.0917646804634001	0.12396377518614	0.111419469489912	0.159809353492155	0.113779059178516	28.1309852964563	0.43363677855708	12.1986298415919	42.0649822329529	0.214378269266485	9.01781808782586	0.219258509290596	SB20	SB	25.1849976244288
648	SB20_003	D4	0.289351566105839	0.559703140146275	202	0.703580153618648	0.87864628870136	210	4	651.5974305	25	2	0	0	2	0	0	26	3	1	2	0	0	0	30	5	0	5	0	0	0	1	1	1	0.0917646804634001	0.12396377518614	0.111419469489912	0.159809353492155	0.113779059178516	28.1309852964563	0.43363677855708	12.1986298415919	42.0649822329529	0.214378269266485	9.01781808782586	0.219258509290596	SB20	SB	29.976034812495
649	SB20_004	D1	NA	NA	NA	NA	NA	NA	NA	NA	NA	NA	NA	NA	NA	NA	NA	NA	NA	NA	NA	NA	NA	NA	NA	NA	NA	NA	NA	NA	NA	NA	NA	NA	NA	NA	NA	NA	NA	31.1839778223292	0.460542806966106	14.3615566786643	NA	NA	NA	NA	SB20	SB	15.4934225554677
650	SB20_004	D2	NA	NA	NA	NA	NA	NA	NA	NA	NA	NA	NA	NA	NA	NA	NA	NA	NA	NA	NA	NA	NA	NA	NA	NA	NA	NA	NA	NA	NA	NA	NA	NA	NA	NA	NA	NA	NA	31.1839778223292	0.460542806966106	14.3615566786643	NA	NA	NA	NA	SB20	SB	NA
651	SB20_004	D3	NA	NA	NA	NA	NA	NA	NA	NA	NA	NA	NA	NA	NA	NA	NA	NA	NA	NA	NA	NA	NA	NA	NA	NA	NA	NA	NA	NA	NA	NA	NA	NA	NA	NA	NA	NA	NA	31.1839778223292	0.460542806966106	14.3615566786643	NA	NA	NA	NA	SB20	SB	NA
652	SB20_004	D4	NA	NA	NA	NA	NA	NA	NA	NA	NA	NA	NA	NA	NA	NA	NA	NA	NA	NA	NA	NA	NA	NA	NA	NA	NA	NA	NA	NA	NA	NA	NA	NA	NA	NA	NA	NA	NA	31.1839778223292	0.460542806966106	14.3615566786643	NA	NA	NA	NA	SB20	SB	NA
653	SB20_005	D1	1.12077128857849	-0.326606859729885	NA	-1.52590091167585	-1.30888549910797	NA	1	635.3974305	80	2	0	1	1	1	0.5	0	1	0	1	0	0	0	NA	0	0	0	0	0	NA	0	1	1	0.108931636766404	0.123236599239695	-0.00366109000969897	0.165788019851572	0.0804640660007918	35.3066991418805	0.424125042178487	14.9744552627332	39.9072325282079	0.255388850968865	10.1918622607263	0.168736191209622	SB20	SB	16.2426914257047
654	SB20_005	D2	1.12077128857849	-0.326606859729885	NA	-1.52590091167585	-1.30888549910797	NA	1	635.3974305	80	2	0	1	1	1	0.5	0	1	0	1	0	0	0	NA	0	0	0	0	0	NA	0	1	1	0.108931636766404	0.123236599239695	-0.00366109000969897	0.165788019851572	0.0804640660007918	35.3066991418805	0.424125042178487	14.9744552627332	39.9072325282079	0.255388850968865	10.1918622607263	0.168736191209622	SB20	SB	18.9659823448648
655	SB20_005	D3	1.12077128857849	-0.326606859729885	NA	-1.52590091167585	-1.30888549910797	NA	1	635.3974305	80	2	0	1	1	1	0.5	0	1	0	1	0	0	0	NA	0	0	0	0	0	NA	0	1	1	0.108931636766404	0.123236599239695	-0.00366109000969897	0.165788019851572	0.0804640660007918	35.3066991418805	0.424125042178487	14.9744552627332	39.9072325282079	0.255388850968865	10.1918622607263	0.168736191209622	SB20	SB	26.8531246962053
656	SB20_005	D4	1.12077128857849	-0.326606859729885	NA	-1.52590091167585	-1.30888549910797	NA	1	635.3974305	80	2	0	1	1	1	0.5	0	1	0	1	0	0	0	NA	0	0	0	0	0	NA	0	1	1	0.108931636766404	0.123236599239695	-0.00366109000969897	0.165788019851572	0.0804640660007918	35.3066991418805	0.424125042178487	14.9744552627332	39.9072325282079	0.255388850968865	10.1918622607263	0.168736191209622	SB20	SB	26.7030200058076
657	SB20_006	D1	NA	NA	NA	NA	NA	NA	NA	NA	NA	NA	NA	NA	NA	NA	NA	NA	NA	NA	NA	NA	NA	NA	NA	NA	NA	NA	NA	NA	NA	NA	NA	NA	0.105237501832163	0.06006411709227	NA	0.101172516245459	NA	28.717267741383	0.465507837406827	13.3681132025241	34.1551730683668	0.269312339008986	9.19840954829858	0.196195498397841	SB20	SB	15.4916896685326
658	SB20_006	D2	NA	NA	NA	NA	NA	NA	NA	NA	NA	NA	NA	NA	NA	NA	NA	NA	NA	NA	NA	NA	NA	NA	NA	NA	NA	NA	NA	NA	NA	NA	NA	NA	0.105237501832163	0.06006411709227	NA	0.101172516245459	NA	28.717267741383	0.465507837406827	13.3681132025241	34.1551730683668	0.269312339008986	9.19840954829858	0.196195498397841	SB20	SB	18.1226272143367
659	SB20_006	D3	NA	NA	NA	NA	NA	NA	NA	NA	NA	NA	NA	NA	NA	NA	NA	NA	NA	NA	NA	NA	NA	NA	NA	NA	NA	NA	NA	NA	NA	NA	NA	NA	0.105237501832163	0.06006411709227	NA	0.101172516245459	NA	28.717267741383	0.465507837406827	13.3681132025241	34.1551730683668	0.269312339008986	9.19840954829858	0.196195498397841	SB20	SB	21.966730708242
660	SB20_006	D4	NA	NA	NA	NA	NA	NA	NA	NA	NA	NA	NA	NA	NA	NA	NA	NA	NA	NA	NA	NA	NA	NA	NA	NA	NA	NA	NA	NA	NA	NA	NA	NA	0.105237501832163	0.06006411709227	NA	0.101172516245459	NA	28.717267741383	0.465507837406827	13.3681132025241	34.1551730683668	0.269312339008986	9.19840954829858	0.196195498397841	SB20	SB	NA
661	SB20_007	D1	0.851117991809659	0.548212372827086	NA	0.657783974947637	0.624729722742389	NA	4	651.5974305	1	1	1	0	0	1	1	18	2	2	0	0	0	0	59	1	1	0	0	0	0	1	1	1	0.0792895874811311	0.0811625731657468	0.0920624274079035	0.112135068275564	0.084240029948924	33.8547937887714	0.44360953639205	15.0183093772854	31.5651433499961	0.299696186590261	9.45995309116877	0.143913349801789	SB20	SB	15.5946313509335
662	SB20_007	D2	0.851117991809659	0.548212372827086	NA	0.657783974947637	0.624729722742389	NA	4	651.5974305	1	1	1	0	0	1	1	18	2	2	0	0	0	0	59	1	1	0	0	0	0	1	1	1	0.0792895874811311	0.0811625731657468	0.0920624274079035	0.112135068275564	0.084240029948924	33.8547937887714	0.44360953639205	15.0183093772854	31.5651433499961	0.299696186590261	9.45995309116877	0.143913349801789	SB20	SB	17.5768710379618
663	SB20_007	D3	0.851117991809659	0.548212372827086	NA	0.657783974947637	0.624729722742389	NA	4	651.5974305	1	1	1	0	0	1	1	18	2	2	0	0	0	0	59	1	1	0	0	0	0	1	1	1	0.0792895874811311	0.0811625731657468	0.0920624274079035	0.112135068275564	0.084240029948924	33.8547937887714	0.44360953639205	15.0183093772854	31.5651433499961	0.299696186590261	9.45995309116877	0.143913349801789	SB20	SB	22.7712757205696
664	SB20_007	D4	0.851117991809659	0.548212372827086	NA	0.657783974947637	0.624729722742389	NA	4	651.5974305	1	1	1	0	0	1	1	18	2	2	0	0	0	0	59	1	1	0	0	0	0	1	1	1	0.0792895874811311	0.0811625731657468	0.0920624274079035	0.112135068275564	0.084240029948924	33.8547937887714	0.44360953639205	15.0183093772854	31.5651433499961	0.299696186590261	9.45995309116877	0.143913349801789	SB20	SB	26.5458352442936
665	SB20_008	D1	0.895622219869309	0.00798141883501097	22	-0.588966003507928	0.614287141301516	7	2	640.9974305	NA	0	0	0	0	0	NA	1	4	0	4	0	2	0.5	1	2	1	1	0	1	0.5	1	0	1	0.0971264460002694	0.0925874928601482	0.096221103213701	0.130527510829003	0.0946186796032951	32.9307898954715	0.388949774696296	12.8084233104147	33.427438882144	0.275681141381317	9.21531450448367	0.113268633314979	SB20	SB	15.2701819233839
666	SB20_008	D2	0.895622219869309	0.00798141883501097	22	-0.588966003507928	0.614287141301516	7	2	640.9974305	NA	0	0	0	0	0	NA	1	4	0	4	0	2	0.5	1	2	1	1	0	1	0.5	1	0	1	0.0971264460002694	0.0925874928601482	0.096221103213701	0.130527510829003	0.0946186796032951	32.9307898954715	0.388949774696296	12.8084233104147	33.427438882144	0.275681141381317	9.21531450448367	0.113268633314979	SB20	SB	17.6983430733907
667	SB20_008	D3	0.895622219869309	0.00798141883501097	22	-0.588966003507928	0.614287141301516	7	2	640.9974305	NA	0	0	0	0	0	NA	1	4	0	4	0	2	0.5	1	2	1	1	0	1	0.5	1	0	1	0.0971264460002694	0.0925874928601482	0.096221103213701	0.130527510829003	0.0946186796032951	32.9307898954715	0.388949774696296	12.8084233104147	33.427438882144	0.275681141381317	9.21531450448367	0.113268633314979	SB20	SB	23.6239426164402
668	SB20_008	D4	0.895622219869309	0.00798141883501097	22	-0.588966003507928	0.614287141301516	7	2	640.9974305	NA	0	0	0	0	0	NA	1	4	0	4	0	2	0.5	1	2	1	1	0	1	0.5	1	0	1	0.0971264460002694	0.0925874928601482	0.096221103213701	0.130527510829003	0.0946186796032951	32.9307898954715	0.388949774696296	12.8084233104147	33.427438882144	0.275681141381317	9.21531450448367	0.113268633314979	SB20	SB	27.6652289514156
669	SB20_009	D1	NA	NA	NA	NA	NA	NA	2	640.9974305	33	5	0	4	1	1	0.2	2	3	2	1	0	0	0	15	3	3	0	0	0	0	1	1	1	0.0788752843476104	0.13992679340204	NA	0.170737451350325	NA	31.7826041788275	0.448022214038355	14.239312692103	33.2991690249974	0.322965627298445	10.7544870126752	0.125056586739911	SB20	SB	15.8385372873711
670	SB20_009	D2	NA	NA	NA	NA	NA	NA	2	640.9974305	33	5	0	4	1	1	0.2	2	3	2	1	0	0	0	15	3	3	0	0	0	0	1	1	1	0.0788752843476104	0.13992679340204	NA	0.170737451350325	NA	31.7826041788275	0.448022214038355	14.239312692103	33.2991690249974	0.322965627298445	10.7544870126752	0.125056586739911	SB20	SB	17.8104193960614
671	SB20_009	D3	NA	NA	NA	NA	NA	NA	2	640.9974305	33	5	0	4	1	1	0.2	2	3	2	1	0	0	0	15	3	3	0	0	0	0	1	1	1	0.0788752843476104	0.13992679340204	NA	0.170737451350325	NA	31.7826041788275	0.448022214038355	14.239312692103	33.2991690249974	0.322965627298445	10.7544870126752	0.125056586739911	SB20	SB	26.7657341737919
672	SB20_009	D4	NA	NA	NA	NA	NA	NA	2	640.9974305	33	5	0	4	1	1	0.2	2	3	2	1	0	0	0	15	3	3	0	0	0	0	1	1	1	0.0788752843476104	0.13992679340204	NA	0.170737451350325	NA	31.7826041788275	0.448022214038355	14.239312692103	33.2991690249974	0.322965627298445	10.7544870126752	0.125056586739911	SB20	SB	NA
673	SB20_010	D1	-0.0765971472379713	-0.952062311639525	378	-1.47753087897759	-0.398090499373136	31	3	646.2974305	NA	0	0	0	0	0	NA	7	5	5	0	0	0	0	7	5	5	0	0	0	0	1	0	1	0.0607038148368243	0.12188203121141	0.0568095471321629	0.145594458882044	0.0893438652519211	30.3882208079632	0.432242014951954	13.1350657928389	30.9659888523651	0.312953393466873	9.69091129340502	0.119288621485081	SB20	SB	15.3085393719957
674	SB20_010	D2	-0.0765971472379713	-0.952062311639525	378	-1.47753087897759	-0.398090499373136	31	3	646.2974305	NA	0	0	0	0	0	NA	7	5	5	0	0	0	0	7	5	5	0	0	0	0	1	0	1	0.0607038148368243	0.12188203121141	0.0568095471321629	0.145594458882044	0.0893438652519211	30.3882208079632	0.432242014951954	13.1350657928389	30.9659888523651	0.312953393466873	9.69091129340502	0.119288621485081	SB20	SB	16.8261347429163
675	SB20_010	D3	-0.0765971472379713	-0.952062311639525	378	-1.47753087897759	-0.398090499373136	31	3	646.2974305	NA	0	0	0	0	0	NA	7	5	5	0	0	0	0	7	5	5	0	0	0	0	1	0	1	0.0607038148368243	0.12188203121141	0.0568095471321629	0.145594458882044	0.0893438652519211	30.3882208079632	0.432242014951954	13.1350657928389	30.9659888523651	0.312953393466873	9.69091129340502	0.119288621485081	SB20	SB	24.6265847404465
676	SB20_010	D4	-0.0765971472379713	-0.952062311639525	378	-1.47753087897759	-0.398090499373136	31	3	646.2974305	NA	0	0	0	0	0	NA	7	5	5	0	0	0	0	7	5	5	0	0	0	0	1	0	1	0.0607038148368243	0.12188203121141	0.0568095471321629	0.145594458882044	0.0893438652519211	30.3882208079632	0.432242014951954	13.1350657928389	30.9659888523651	0.312953393466873	9.69091129340502	0.119288621485081	SB20	SB	27.0125857199974
677	SB20_011	D1	NA	NA	NA	NA	NA	NA	3	646.2974305	12	5	4	1	0	1	0.2	6	3	0	3	0	2	0.666666667	59	2	1	1	0	1	0.5	1	1	1	0.100886930706466	0.0775507393148982	NA	0.116959696622112	NA	30.7385126569997	0.443372256289084	13.6286037117045	34.9719805040639	0.28869077033427	10.0960879918333	0.154681485954815	SB20	SB	14.8659061545037
678	SB20_011	D2	NA	NA	NA	NA	NA	NA	3	646.2974305	12	5	4	1	0	1	0.2	6	3	0	3	0	2	0.666666667	59	2	1	1	0	1	0.5	1	1	1	0.100886930706466	0.0775507393148982	NA	0.116959696622112	NA	30.7385126569997	0.443372256289084	13.6286037117045	34.9719805040639	0.28869077033427	10.0960879918333	0.154681485954815	SB20	SB	17.3880794221654
679	SB20_011	D3	NA	NA	NA	NA	NA	NA	3	646.2974305	12	5	4	1	0	1	0.2	6	3	0	3	0	2	0.666666667	59	2	1	1	0	1	0.5	1	1	1	0.100886930706466	0.0775507393148982	NA	0.116959696622112	NA	30.7385126569997	0.443372256289084	13.6286037117045	34.9719805040639	0.28869077033427	10.0960879918333	0.154681485954815	SB20	SB	22.3513267383188
680	SB20_011	D4	NA	NA	NA	NA	NA	NA	3	646.2974305	12	5	4	1	0	1	0.2	6	3	0	3	0	2	0.666666667	59	2	1	1	0	1	0.5	1	1	1	0.100886930706466	0.0775507393148982	NA	0.116959696622112	NA	30.7385126569997	0.443372256289084	13.6286037117045	34.9719805040639	0.28869077033427	10.0960879918333	0.154681485954815	SB20	SB	NA
681	SB20_012	D1	1.05829293480692	-0.243331961992966	175	1.14653419888245	-0.250504582246747	305	3	646.2974305	1	7	2	1	4	1	0.142857143	1	4	0	3	1	1	0.25	1	2	1	0	1	1	0.5	1	1	1	0.113119213309141	0.107577204859393	0.0533047177733327	0.151764397558276	0.09152626824951	32.2780102513145	0.423619881066798	13.6736068637347	34.2642861769791	0.323793449987597	11.0945514326064	0.0998264310792005	SB20	SB	15.1482928118364
682	SB20_012	D2	1.05829293480692	-0.243331961992966	175	1.14653419888245	-0.250504582246747	305	3	646.2974305	1	7	2	1	4	1	0.142857143	1	4	0	3	1	1	0.25	1	2	1	0	1	1	0.5	1	1	1	0.113119213309141	0.107577204859393	0.0533047177733327	0.151764397558276	0.09152626824951	32.2780102513145	0.423619881066798	13.6736068637347	34.2642861769791	0.323793449987597	11.0945514326064	0.0998264310792005	SB20	SB	17.9762731445649
683	SB20_012	D3	1.05829293480692	-0.243331961992966	175	1.14653419888245	-0.250504582246747	305	3	646.2974305	1	7	2	1	4	1	0.142857143	1	4	0	3	1	1	0.25	1	2	1	0	1	1	0.5	1	1	1	0.113119213309141	0.107577204859393	0.0533047177733327	0.151764397558276	0.09152626824951	32.2780102513145	0.423619881066798	13.6736068637347	34.2642861769791	0.323793449987597	11.0945514326064	0.0998264310792005	SB20	SB	24.8612142555661
684	SB20_012	D4	1.05829293480692	-0.243331961992966	175	1.14653419888245	-0.250504582246747	305	3	646.2974305	1	7	2	1	4	1	0.142857143	1	4	0	3	1	1	0.25	1	2	1	0	1	1	0.5	1	1	1	0.113119213309141	0.107577204859393	0.0533047177733327	0.151764397558276	0.09152626824951	32.2780102513145	0.423619881066798	13.6736068637347	34.2642861769791	0.323793449987597	11.0945514326064	0.0998264310792005	SB20	SB	27.0467076842727
685	SB20_013	D1	0.922625084033837	-0.0733346379049561	64	1.06347412819431	-0.366173125002931	19	3	646.2974305	1	4	2	2	0	0	0	1	3	0	2	1	0	0	34	4	3	0	1	0	0	1	1	1	0.0606574045569053	0.118389491203677	0.229949273692435	0.142083789858718	0.143139175923971	32.4263843490216	0.435901659865473	14.1347147611743	30.998063797432	0.273953105400903	8.49201583872181	0.16194855446457	SB20	SB	15.3182057059026
686	SB20_013	D2	0.922625084033837	-0.0733346379049561	64	1.06347412819431	-0.366173125002931	19	3	646.2974305	1	4	2	2	0	0	0	1	3	0	2	1	0	0	34	4	3	0	1	0	0	1	1	1	0.0606574045569053	0.118389491203677	0.229949273692435	0.142083789858718	0.143139175923971	32.4263843490216	0.435901659865473	14.1347147611743	30.998063797432	0.273953105400903	8.49201583872181	0.16194855446457	SB20	SB	16.8346408198252
687	SB20_013	D3	0.922625084033837	-0.0733346379049561	64	1.06347412819431	-0.366173125002931	19	3	646.2974305	1	4	2	2	0	0	0	1	3	0	2	1	0	0	34	4	3	0	1	0	0	1	1	1	0.0606574045569053	0.118389491203677	0.229949273692435	0.142083789858718	0.143139175923971	32.4263843490216	0.435901659865473	14.1347147611743	30.998063797432	0.273953105400903	8.49201583872181	0.16194855446457	SB20	SB	24.4115682568606
688	SB20_013	D4	0.922625084033837	-0.0733346379049561	64	1.06347412819431	-0.366173125002931	19	3	646.2974305	1	4	2	2	0	0	0	1	3	0	2	1	0	0	34	4	3	0	1	0	0	1	1	1	0.0606574045569053	0.118389491203677	0.229949273692435	0.142083789858718	0.143139175923971	32.4263843490216	0.435901659865473	14.1347147611743	30.998063797432	0.273953105400903	8.49201583872181	0.16194855446457	SB20	SB	34.0694377519428
689	SB20_014	D1	1.05754224388327	0.0114232213224356	239	-0.744529354045253	0.540764171581103	106	10	636.7402181	82	2	0	1	1	1	0.5	27	1	0	1	0	0	0	NA	0	0	0	0	0	NA	0	1	1	0.0896021083527046	0.0676311173615801	0.124338541779589	0.102631940936855	0.0900050608755837	32.4635578367137	0.403384606275121	13.0952994962524	34.1098060305604	0.237206424702607	8.09106513580867	0.166178181572513	SB20	SB	15.5422162746334
690	SB20_014	D2	1.05754224388327	0.0114232213224356	239	-0.744529354045253	0.540764171581103	106	10	636.7402181	82	2	0	1	1	1	0.5	27	1	0	1	0	0	0	NA	0	0	0	0	0	NA	0	1	1	0.0896021083527046	0.0676311173615801	0.124338541779589	0.102631940936855	0.0900050608755837	32.4635578367137	0.403384606275121	13.0952994962524	34.1098060305604	0.237206424702607	8.09106513580867	0.166178181572513	SB20	SB	17.782268983451
691	SB20_014	D3	1.05754224388327	0.0114232213224356	239	-0.744529354045253	0.540764171581103	106	10	636.7402181	82	2	0	1	1	1	0.5	27	1	0	1	0	0	0	NA	0	0	0	0	0	NA	0	1	1	0.0896021083527046	0.0676311173615801	0.124338541779589	0.102631940936855	0.0900050608755837	32.4635578367137	0.403384606275121	13.0952994962524	34.1098060305604	0.237206424702607	8.09106513580867	0.166178181572513	SB20	SB	22.1106604945921
692	SB20_014	D4	1.05754224388327	0.0114232213224356	239	-0.744529354045253	0.540764171581103	106	10	636.7402181	82	2	0	1	1	1	0.5	27	1	0	1	0	0	0	NA	0	0	0	0	0	NA	0	1	1	0.0896021083527046	0.0676311173615801	0.124338541779589	0.102631940936855	0.0900050608755837	32.4635578367137	0.403384606275121	13.0952994962524	34.1098060305604	0.237206424702607	8.09106513580867	0.166178181572513	SB20	SB	27.3328792493348
693	SB20_015	D1	1.07675868983787	-0.356999452306749	239	0.817316816029288	-0.351791277354907	232	10	636.7402181	1	5	1	3	1	1	0.2	40	2	0	2	0	0	0	7	3	3	0	0	0	0	1	1	1	0.13068059886779	0.0897057099695913	0.0609038865209229	0.140752818902322	0.0885018442854341	28.5644734508795	0.403629961464464	11.5294773182312	37.474133650547	0.270091756158182	10.1214545681827	0.133538205306282	SB20	SB	15.3061215257382
694	SB20_015	D2	1.07675868983787	-0.356999452306749	239	0.817316816029288	-0.351791277354907	232	10	636.7402181	1	5	1	3	1	1	0.2	40	2	0	2	0	0	0	7	3	3	0	0	0	0	1	1	1	0.13068059886779	0.0897057099695913	0.0609038865209229	0.140752818902322	0.0885018442854341	28.5644734508795	0.403629961464464	11.5294773182312	37.474133650547	0.270091756158182	10.1214545681827	0.133538205306282	SB20	SB	18.573136497433
695	SB20_015	D3	1.07675868983787	-0.356999452306749	239	0.817316816029288	-0.351791277354907	232	10	636.7402181	1	5	1	3	1	1	0.2	40	2	0	2	0	0	0	7	3	3	0	0	0	0	1	1	1	0.13068059886779	0.0897057099695913	0.0609038865209229	0.140752818902322	0.0885018442854341	28.5644734508795	0.403629961464464	11.5294773182312	37.474133650547	0.270091756158182	10.1214545681827	0.133538205306282	SB20	SB	24.3143019354868
696	SB20_015	D4	1.07675868983787	-0.356999452306749	239	0.817316816029288	-0.351791277354907	232	10	636.7402181	1	5	1	3	1	1	0.2	40	2	0	2	0	0	0	7	3	3	0	0	0	0	1	1	1	0.13068059886779	0.0897057099695913	0.0609038865209229	0.140752818902322	0.0885018442854341	28.5644734508795	0.403629961464464	11.5294773182312	37.474133650547	0.270091756158182	10.1214545681827	0.133538205306282	SB20	SB	26.8113612828447
697	SB20_016	D1	NA	NA	NA	NA	NA	NA	3	646.2974305	29	2	2	0	0	0	0	1	1	1	0	0	0	0	90	3	1	1	1	0	0	1	1	1	0.112099848405814	0.0899828050772032	0.0181346386775893	0.133771808360724	0.0711683248820237	31.743394956214	0.425700916665546	13.5131923309368	32.7916622728583	0.29050044029882	9.52599232839556	0.135200476366725	SB20	SB	15.4542825726301
698	SB20_016	D2	NA	NA	NA	NA	NA	NA	3	646.2974305	29	2	2	0	0	0	0	1	1	1	0	0	0	0	90	3	1	1	1	0	0	1	1	1	0.112099848405814	0.0899828050772032	0.0181346386775893	0.133771808360724	0.0711683248820237	31.743394956214	0.425700916665546	13.5131923309368	32.7916622728583	0.29050044029882	9.52599232839556	0.135200476366725	SB20	SB	18.2567787827755
699	SB20_016	D3	NA	NA	NA	NA	NA	NA	3	646.2974305	29	2	2	0	0	0	0	1	1	1	0	0	0	0	90	3	1	1	1	0	0	1	1	1	0.112099848405814	0.0899828050772032	0.0181346386775893	0.133771808360724	0.0711683248820237	31.743394956214	0.425700916665546	13.5131923309368	32.7916622728583	0.29050044029882	9.52599232839556	0.135200476366725	SB20	SB	24.0156783077165
700	SB20_016	D4	NA	NA	NA	NA	NA	NA	3	646.2974305	29	2	2	0	0	0	0	1	1	1	0	0	0	0	90	3	1	1	1	0	0	1	1	1	0.112099848405814	0.0899828050772032	0.0181346386775893	0.133771808360724	0.0711683248820237	31.743394956214	0.425700916665546	13.5131923309368	32.7916622728583	0.29050044029882	9.52599232839556	0.135200476366725	SB20	SB	24.7773331321752
701	SB20_017	D1	0.47249750488459	0.878558938986992	137	-1.29310940929178	-0.119935975185453	73	2	640.9974305	59	3	0	2	1	0	0	NA	0	0	0	0	0	NA	NA	0	0	0	0	0	NA	0	1	0	NA	NA	0.122075068593665	0.0877152527663621	0.0819918248700846	31.2762885982509	0.464502495043209	14.527914089579	NA	NA	NA	NA	SB20	SB	15.8831872334954
702	SB20_017	D2	0.47249750488459	0.878558938986992	137	-1.29310940929178	-0.119935975185453	73	2	640.9974305	59	3	0	2	1	0	0	NA	0	0	0	0	0	NA	NA	0	0	0	0	0	NA	0	1	0	NA	NA	0.122075068593665	0.0877152527663621	0.0819918248700846	31.2762885982509	0.464502495043209	14.527914089579	NA	NA	NA	NA	SB20	SB	NA
703	SB20_017	D3	0.47249750488459	0.878558938986992	137	-1.29310940929178	-0.119935975185453	73	2	640.9974305	59	3	0	2	1	0	0	NA	0	0	0	0	0	NA	NA	0	0	0	0	0	NA	0	1	0	NA	NA	0.122075068593665	0.0877152527663621	0.0819918248700846	31.2762885982509	0.464502495043209	14.527914089579	NA	NA	NA	NA	SB20	SB	21.4969634105426
704	SB20_017	D4	0.47249750488459	0.878558938986992	137	-1.29310940929178	-0.119935975185453	73	2	640.9974305	59	3	0	2	1	0	0	NA	0	0	0	0	0	NA	NA	0	0	0	0	0	NA	0	1	0	NA	NA	0.122075068593665	0.0877152527663621	0.0819918248700846	31.2762885982509	0.464502495043209	14.527914089579	NA	NA	NA	NA	SB20	SB	26.6241162914765
705	SB20_018	D1	NA	NA	NA	NA	NA	NA	11	690.2307638	NA	0	0	0	0	0	NA	NA	0	0	0	0	0	NA	1	2	2	0	0	1	0.5	1	0	0	0.0598163223650835	0.111555963208264	NA	0.134921714132124	NA	31.1573064550739	0.454698737302329	14.1671879028638	36.1758690038633	0.251174947120819	9.08647198409504	0.20352379018151	SB20	SB	15.0994869486229
706	SB20_018	D2	NA	NA	NA	NA	NA	NA	11	690.2307638	NA	0	0	0	0	0	NA	NA	0	0	0	0	0	NA	1	2	2	0	0	1	0.5	1	0	0	0.0598163223650835	0.111555963208264	NA	0.134921714132124	NA	31.1573064550739	0.454698737302329	14.1671879028638	36.1758690038633	0.251174947120819	9.08647198409504	0.20352379018151	SB20	SB	16.59489500775
707	SB20_018	D3	NA	NA	NA	NA	NA	NA	11	690.2307638	NA	0	0	0	0	0	NA	NA	0	0	0	0	0	NA	1	2	2	0	0	1	0.5	1	0	0	0.0598163223650835	0.111555963208264	NA	0.134921714132124	NA	31.1573064550739	0.454698737302329	14.1671879028638	36.1758690038633	0.251174947120819	9.08647198409504	0.20352379018151	SB20	SB	23.7344766530788
708	SB20_018	D4	NA	NA	NA	NA	NA	NA	11	690.2307638	NA	0	0	0	0	0	NA	NA	0	0	0	0	0	NA	1	2	2	0	0	1	0.5	1	0	0	0.0598163223650835	0.111555963208264	NA	0.134921714132124	NA	31.1573064550739	0.454698737302329	14.1671879028638	36.1758690038633	0.251174947120819	9.08647198409504	0.20352379018151	SB20	SB	NA
709	SB20_019	D1	-0.963555411871677	-0.249004557680524	104	-1.02890675176671	0.582483567250361	4	3	646.2974305	0	2	0	1	1	2	1	24	2	1	1	0	0	0	30	1	1	0	0	0	0	1	1	1	0.117462919634023	0.103778846769655	0.170619368011788	0.149662799751695	0.127820096493157	29.074381352923	0.444101288267606	12.9119702144167	34.0559426286303	0.29118234813831	9.91648934266814	0.152918940129296	SB20	SB	14.8028499887097
710	SB20_019	D2	-0.963555411871677	-0.249004557680524	104	-1.02890675176671	0.582483567250361	4	3	646.2974305	0	2	0	1	1	2	1	24	2	1	1	0	0	0	30	1	1	0	0	0	0	1	1	1	0.117462919634023	0.103778846769655	0.170619368011788	0.149662799751695	0.127820096493157	29.074381352923	0.444101288267606	12.9119702144167	34.0559426286303	0.29118234813831	9.91648934266814	0.152918940129296	SB20	SB	17.7394229795603
711	SB20_019	D3	-0.963555411871677	-0.249004557680524	104	-1.02890675176671	0.582483567250361	4	3	646.2974305	0	2	0	1	1	2	1	24	2	1	1	0	0	0	30	1	1	0	0	0	0	1	1	1	0.117462919634023	0.103778846769655	0.170619368011788	0.149662799751695	0.127820096493157	29.074381352923	0.444101288267606	12.9119702144167	34.0559426286303	0.29118234813831	9.91648934266814	0.152918940129296	SB20	SB	24.3812691728182
712	SB20_019	D4	-0.963555411871677	-0.249004557680524	104	-1.02890675176671	0.582483567250361	4	3	646.2974305	0	2	0	1	1	2	1	24	2	1	1	0	0	0	30	1	1	0	0	0	0	1	1	1	0.117462919634023	0.103778846769655	0.170619368011788	0.149662799751695	0.127820096493157	29.074381352923	0.444101288267606	12.9119702144167	34.0559426286303	0.29118234813831	9.91648934266814	0.152918940129296	SB20	SB	31.5472826293133
713	SB20_020	D1	NA	NA	NA	NA	NA	NA	NA	NA	NA	NA	NA	NA	NA	NA	NA	NA	NA	NA	NA	NA	NA	NA	NA	NA	NA	NA	NA	NA	NA	NA	NA	NA	0.114780268828714	NA	NA	NA	NA	33.3601832373687	0.410915247603289	13.7082079550744	35.1018523107387	0.263275919463846	9.24147244199385	0.147639328139443	SB20	SB	15.25274370618
714	SB20_020	D2	NA	NA	NA	NA	NA	NA	NA	NA	NA	NA	NA	NA	NA	NA	NA	NA	NA	NA	NA	NA	NA	NA	NA	NA	NA	NA	NA	NA	NA	NA	NA	NA	0.114780268828714	NA	NA	NA	NA	33.3601832373687	0.410915247603289	13.7082079550744	35.1018523107387	0.263275919463846	9.24147244199385	0.147639328139443	SB20	SB	18.1222504268979
715	SB20_020	D3	NA	NA	NA	NA	NA	NA	NA	NA	NA	NA	NA	NA	NA	NA	NA	NA	NA	NA	NA	NA	NA	NA	NA	NA	NA	NA	NA	NA	NA	NA	NA	NA	0.114780268828714	NA	NA	NA	NA	33.3601832373687	0.410915247603289	13.7082079550744	35.1018523107387	0.263275919463846	9.24147244199385	0.147639328139443	SB20	SB	NA
716	SB20_020	D4	NA	NA	NA	NA	NA	NA	NA	NA	NA	NA	NA	NA	NA	NA	NA	NA	NA	NA	NA	NA	NA	NA	NA	NA	NA	NA	NA	NA	NA	NA	NA	NA	0.114780268828714	NA	NA	NA	NA	33.3601832373687	0.410915247603289	13.7082079550744	35.1018523107387	0.263275919463846	9.24147244199385	0.147639328139443	SB20	SB	NA
717	SBPL1_001	D1	-0.928834604158604	0.960045871764294	211	0.363566256727593	0.755432328564818	25	2	645.8069265	NA	3	1	2	0	0	0	NA	0	0	0	0	0	NA	NA	0	NA	NA	NA	NA	NA	NA	NA	0	0.106602863520315	0.0807401798661431	0.200369236409678	0.122381923428766	0.122846608959908	27.8749003866154	0.430589154705929	12.0026297949847	34.1703425260169	0.263200762956226	8.99366022332323	0.167388391749703	SBPL1	SBPL	15.604264657362
718	SBPL1_001	D2	-0.928834604158604	0.960045871764294	211	0.363566256727593	0.755432328564818	25	2	645.8069265	NA	3	1	2	0	0	0	NA	0	0	0	0	0	NA	NA	0	NA	NA	NA	NA	NA	NA	NA	0	0.106602863520315	0.0807401798661431	0.200369236409678	0.122381923428766	0.122846608959908	27.8749003866154	0.430589154705929	12.0026297949847	34.1703425260169	0.263200762956226	8.99366022332323	0.167388391749703	SBPL1	SBPL	18.2693362453699
719	SBPL1_001	D3	-0.928834604158604	0.960045871764294	211	0.363566256727593	0.755432328564818	25	2	645.8069265	NA	3	1	2	0	0	0	NA	0	0	0	0	0	NA	NA	0	NA	NA	NA	NA	NA	NA	NA	0	0.106602863520315	0.0807401798661431	0.200369236409678	0.122381923428766	0.122846608959908	27.8749003866154	0.430589154705929	12.0026297949847	34.1703425260169	0.263200762956226	8.99366022332323	0.167388391749703	SBPL1	SBPL	23.436707756803
720	SBPL1_001	D4	-0.928834604158604	0.960045871764294	211	0.363566256727593	0.755432328564818	25	2	645.8069265	NA	3	1	2	0	0	0	NA	0	0	0	0	0	NA	NA	0	NA	NA	NA	NA	NA	NA	NA	0	0.106602863520315	0.0807401798661431	0.200369236409678	0.122381923428766	0.122846608959908	27.8749003866154	0.430589154705929	12.0026297949847	34.1703425260169	0.263200762956226	8.99366022332323	0.167388391749703	SBPL1	SBPL	31.4514772131902
721	SBPL1_002	D1	NA	NA	NA	NA	NA	NA	3	651.1069265	NA	0	0	0	0	0	NA	1	4	1	2	1	0	0	30	1	1	0	0	0	0	1	0	1	0.0682576067604766	0.0988885311411533	NA	0.125551658781964	NA	26.4032691891442	0.405874870397546	10.7164234602154	28.5512202513868	0.258481230172771	7.37995453351219	0.147393640224775	SBPL1	SBPL	14.9939310630443
722	SBPL1_002	D2	NA	NA	NA	NA	NA	NA	3	651.1069265	NA	0	0	0	0	0	NA	1	4	1	2	1	0	0	30	1	1	0	0	0	0	1	0	1	0.0682576067604766	0.0988885311411533	NA	0.125551658781964	NA	26.4032691891442	0.405874870397546	10.7164234602154	28.5512202513868	0.258481230172771	7.37995453351219	0.147393640224775	SBPL1	SBPL	16.7003712320562
723	SBPL1_002	D3	NA	NA	NA	NA	NA	NA	3	651.1069265	NA	0	0	0	0	0	NA	1	4	1	2	1	0	0	30	1	1	0	0	0	0	1	0	1	0.0682576067604766	0.0988885311411533	NA	0.125551658781964	NA	26.4032691891442	0.405874870397546	10.7164234602154	28.5512202513868	0.258481230172771	7.37995453351219	0.147393640224775	SBPL1	SBPL	23.02923722509
724	SBPL1_002	D4	NA	NA	NA	NA	NA	NA	3	651.1069265	NA	0	0	0	0	0	NA	1	4	1	2	1	0	0	30	1	1	0	0	0	0	1	0	1	0.0682576067604766	0.0988885311411533	NA	0.125551658781964	NA	26.4032691891442	0.405874870397546	10.7164234602154	28.5512202513868	0.258481230172771	7.37995453351219	0.147393640224775	SBPL1	SBPL	NA
725	SBPL1_003	D1	0.720152468672545	-0.454705018658198	40	0.792074088777702	-0.142479355667016	23	6	666.9402598	1	2	1	1	0	0	0	82	4	4	0	0	2	0.5	22	1	1	0	0	0	0	1	1	1	0.0851323829374185	0.110495103979829	0.0829930386767029	0.143749941064758	0.0969439293376102	30.0763288880698	0.365699490155187	10.9988981401068	32.1600552482024	0.257445906088361	8.27947456322521	0.108253584066826	SBPL1	SBPL	14.9831199220075
726	SBPL1_003	D2	0.720152468672545	-0.454705018658198	40	0.792074088777702	-0.142479355667016	23	6	666.9402598	1	2	1	1	0	0	0	82	4	4	0	0	2	0.5	22	1	1	0	0	0	0	1	1	1	0.0851323829374185	0.110495103979829	0.0829930386767029	0.143749941064758	0.0969439293376102	30.0763288880698	0.365699490155187	10.9988981401068	32.1600552482024	0.257445906088361	8.27947456322521	0.108253584066826	SBPL1	SBPL	17.111429495443
727	SBPL1_003	D3	0.720152468672545	-0.454705018658198	40	0.792074088777702	-0.142479355667016	23	6	666.9402598	1	2	1	1	0	0	0	82	4	4	0	0	2	0.5	22	1	1	0	0	0	0	1	1	1	0.0851323829374185	0.110495103979829	0.0829930386767029	0.143749941064758	0.0969439293376102	30.0763288880698	0.365699490155187	10.9988981401068	32.1600552482024	0.257445906088361	8.27947456322521	0.108253584066826	SBPL1	SBPL	24.183116150152
728	SBPL1_003	D4	0.720152468672545	-0.454705018658198	40	0.792074088777702	-0.142479355667016	23	6	666.9402598	1	2	1	1	0	0	0	82	4	4	0	0	2	0.5	22	1	1	0	0	0	0	1	1	1	0.0851323829374185	0.110495103979829	0.0829930386767029	0.143749941064758	0.0969439293376102	30.0763288880698	0.365699490155187	10.9988981401068	32.1600552482024	0.257445906088361	8.27947456322521	0.108253584066826	SBPL1	SBPL	27.5858307358969
729	SBPL1_004	D1	NA	NA	NA	NA	NA	NA	2	645.8069265	0	2	2	0	0	1	0.5	1	2	0	2	0	0	0	NA	0	0	0	0	0	NA	0	1	1	0.0687400306928875	0.123012747678997	NA	0.149864322168407	NA	28.0807593713223	0.397860434014837	11.1722231109405	26.1312242592037	0.294183964431727	7.68738714802709	0.103676469583109	SBPL1	SBPL	14.9770679370671
730	SBPL1_004	D2	NA	NA	NA	NA	NA	NA	2	645.8069265	0	2	2	0	0	1	0.5	1	2	0	2	0	0	0	NA	0	0	0	0	0	NA	0	1	1	0.0687400306928875	0.123012747678997	NA	0.149864322168407	NA	28.0807593713223	0.397860434014837	11.1722231109405	26.1312242592037	0.294183964431727	7.68738714802709	0.103676469583109	SBPL1	SBPL	16.6955687043893
731	SBPL1_004	D3	NA	NA	NA	NA	NA	NA	2	645.8069265	0	2	2	0	0	1	0.5	1	2	0	2	0	0	0	NA	0	0	0	0	0	NA	0	1	1	0.0687400306928875	0.123012747678997	NA	0.149864322168407	NA	28.0807593713223	0.397860434014837	11.1722231109405	26.1312242592037	0.294183964431727	7.68738714802709	0.103676469583109	SBPL1	SBPL	24.5683845558451
732	SBPL1_004	D4	NA	NA	NA	NA	NA	NA	2	645.8069265	0	2	2	0	0	1	0.5	1	2	0	2	0	0	0	NA	0	0	0	0	0	NA	0	1	1	0.0687400306928875	0.123012747678997	NA	0.149864322168407	NA	28.0807593713223	0.397860434014837	11.1722231109405	26.1312242592037	0.294183964431727	7.68738714802709	0.103676469583109	SBPL1	SBPL	NA
733	SBPL1_005	D1	NA	NA	NA	NA	NA	NA	2	645.8069265	NA	0	0	0	0	0	NA	1	6	5	1	0	1	0.166666667	25	1	1	0	0	0	0	1	0	1	0.0900596016648041	0.105903384617062	NA	0.141082916517376	NA	30.9045258751126	0.38738664999543	11.9720007484569	29.402319847406	0.30087741099705	8.84649387299469	0.0865092389983797	SBPL1	SBPL	15.2827914485677
734	SBPL1_005	D2	NA	NA	NA	NA	NA	NA	2	645.8069265	NA	0	0	0	0	0	NA	1	6	5	1	0	1	0.166666667	25	1	1	0	0	0	0	1	0	1	0.0900596016648041	0.105903384617062	NA	0.141082916517376	NA	30.9045258751126	0.38738664999543	11.9720007484569	29.402319847406	0.30087741099705	8.84649387299469	0.0865092389983797	SBPL1	SBPL	17.5342814901878
735	SBPL1_005	D3	NA	NA	NA	NA	NA	NA	2	645.8069265	NA	0	0	0	0	0	NA	1	6	5	1	0	1	0.166666667	25	1	1	0	0	0	0	1	0	1	0.0900596016648041	0.105903384617062	NA	0.141082916517376	NA	30.9045258751126	0.38738664999543	11.9720007484569	29.402319847406	0.30087741099705	8.84649387299469	0.0865092389983797	SBPL1	SBPL	24.3120981056797
736	SBPL1_005	D4	NA	NA	NA	NA	NA	NA	2	645.8069265	NA	0	0	0	0	0	NA	1	6	5	1	0	1	0.166666667	25	1	1	0	0	0	0	1	0	1	0.0900596016648041	0.105903384617062	NA	0.141082916517376	NA	30.9045258751126	0.38738664999543	11.9720007484569	29.402319847406	0.30087741099705	8.84649387299469	0.0865092389983797	SBPL1	SBPL	NA
737	SBPL1_006	D1	NA	NA	NA	NA	NA	NA	2	645.8069265	NA	0	0	0	0	0	NA	NA	0	0	0	0	0	NA	0	0	0	0	0	0	NA	1	0	0	0.115314060223318	0.107846942988781	NA	0.152891497763514	NA	24.9787172038999	0.447134134690563	11.1688371026461	31.6460410012471	0.28451547415107	9.00378836047403	0.162618660539493	SBPL1	SBPL	14.646770055557
738	SBPL1_006	D2	NA	NA	NA	NA	NA	NA	2	645.8069265	NA	0	0	0	0	0	NA	NA	0	0	0	0	0	NA	0	0	0	0	0	0	NA	1	0	0	0.115314060223318	0.107846942988781	NA	0.152891497763514	NA	24.9787172038999	0.447134134690563	11.1688371026461	31.6460410012471	0.28451547415107	9.00378836047403	0.162618660539493	SBPL1	SBPL	17.5296215611399
739	SBPL1_006	D3	NA	NA	NA	NA	NA	NA	2	645.8069265	NA	0	0	0	0	0	NA	NA	0	0	0	0	0	NA	0	0	0	0	0	0	NA	1	0	0	0.115314060223318	0.107846942988781	NA	0.152891497763514	NA	24.9787172038999	0.447134134690563	11.1688371026461	31.6460410012471	0.28451547415107	9.00378836047403	0.162618660539493	SBPL1	SBPL	24.4318259124219
740	SBPL1_006	D4	NA	NA	NA	NA	NA	NA	2	645.8069265	NA	0	0	0	0	0	NA	NA	0	0	0	0	0	NA	0	0	0	0	0	0	NA	1	0	0	0.115314060223318	0.107846942988781	NA	0.152891497763514	NA	24.9787172038999	0.447134134690563	11.1688371026461	31.6460410012471	0.28451547415107	9.00378836047403	0.162618660539493	SBPL1	SBPL	NA
741	SBPL1_007	D1	NA	NA	NA	NA	NA	NA	4	656.4069265	100	3	1	2	0	1	0.333333333	5	3	1	2	0	0	0	1	5	3	2	0	0	0	1	1	1	0.079828042363243	0.0927167616612579	NA	0.1238995907094	NA	29.035795515084	0.385848647731551	11.203422435305	28.8829795585923	0.279802789063703	8.08153823696405	0.106045858667848	SBPL1	SBPL	15.3275962727664
742	SBPL1_007	D2	NA	NA	NA	NA	NA	NA	4	656.4069265	100	3	1	2	0	1	0.333333333	5	3	1	2	0	0	0	1	5	3	2	0	0	0	1	1	1	0.079828042363243	0.0927167616612579	NA	0.1238995907094	NA	29.035795515084	0.385848647731551	11.203422435305	28.8829795585923	0.279802789063703	8.08153823696405	0.106045858667848	SBPL1	SBPL	17.3232973318475
743	SBPL1_007	D3	NA	NA	NA	NA	NA	NA	4	656.4069265	100	3	1	2	0	1	0.333333333	5	3	1	2	0	0	0	1	5	3	2	0	0	0	1	1	1	0.079828042363243	0.0927167616612579	NA	0.1238995907094	NA	29.035795515084	0.385848647731551	11.203422435305	28.8829795585923	0.279802789063703	8.08153823696405	0.106045858667848	SBPL1	SBPL	23.257170078168
744	SBPL1_007	D4	NA	NA	NA	NA	NA	NA	4	656.4069265	100	3	1	2	0	1	0.333333333	5	3	1	2	0	0	0	1	5	3	2	0	0	0	1	1	1	0.079828042363243	0.0927167616612579	NA	0.1238995907094	NA	29.035795515084	0.385848647731551	11.203422435305	28.8829795585923	0.279802789063703	8.08153823696405	0.106045858667848	SBPL1	SBPL	NA
745	SBPL1_008	D1	NA	NA	NA	NA	NA	NA	3	651.1069265	NA	0	0	0	0	0	NA	1	2	1	1	0	0	0	16	2	2	0	0	1	0.5	1	0	1	0.0970500483412129	0.0995684040230515	NA	0.137478579156338	NA	32.9573630446	0.3904676954817	12.8687855971787	29.4955337294797	0.315311921134135	9.3002934051189	0.0751557743475653	SBPL1	SBPL	15.2701534790675
746	SBPL1_008	D2	NA	NA	NA	NA	NA	NA	3	651.1069265	NA	0	0	0	0	0	NA	1	2	1	1	0	0	0	16	2	2	0	0	1	0.5	1	0	1	0.0970500483412129	0.0995684040230515	NA	0.137478579156338	NA	32.9573630446	0.3904676954817	12.8687855971787	29.4955337294797	0.315311921134135	9.3002934051189	0.0751557743475653	SBPL1	SBPL	17.6964046875978
747	SBPL1_008	D3	NA	NA	NA	NA	NA	NA	3	651.1069265	NA	0	0	0	0	0	NA	1	2	1	1	0	0	0	16	2	2	0	0	1	0.5	1	0	1	0.0970500483412129	0.0995684040230515	NA	0.137478579156338	NA	32.9573630446	0.3904676954817	12.8687855971787	29.4955337294797	0.315311921134135	9.3002934051189	0.0751557743475653	SBPL1	SBPL	24.0687825450731
748	SBPL1_008	D4	NA	NA	NA	NA	NA	NA	3	651.1069265	NA	0	0	0	0	0	NA	1	2	1	1	0	0	0	16	2	2	0	0	1	0.5	1	0	1	0.0970500483412129	0.0995684040230515	NA	0.137478579156338	NA	32.9573630446	0.3904676954817	12.8687855971787	29.4955337294797	0.315311921134135	9.3002934051189	0.0751557743475653	SBPL1	SBPL	NA
749	SBPL1_009	D1	NA	NA	NA	NA	NA	NA	3	651.1069265	4	1	0	1	0	1	1	0	2	0	0	2	0	0	12	1	1	0	0	1	1	1	1	1	0.068727510330954	0.0709015904131732	0.0473218813809565	0.0977482741362021	0.0630468206256627	31.4592200220838	0.378735347160656	11.9147186164674	29.5183567749016	0.261886376654342	7.73045550056915	0.116848970506314	SBPL1	SBPL	15.4460386402295
750	SBPL1_009	D2	NA	NA	NA	NA	NA	NA	3	651.1069265	4	1	0	1	0	1	1	0	2	0	0	2	0	0	12	1	1	0	0	1	1	1	1	1	0.068727510330954	0.0709015904131732	0.0473218813809565	0.0977482741362021	0.0630468206256627	31.4592200220838	0.378735347160656	11.9147186164674	29.5183567749016	0.261886376654342	7.73045550056915	0.116848970506314	SBPL1	SBPL	17.1642263985034
751	SBPL1_009	D3	NA	NA	NA	NA	NA	NA	3	651.1069265	4	1	0	1	0	1	1	0	2	0	0	2	0	0	12	1	1	0	0	1	1	1	1	1	0.068727510330954	0.0709015904131732	0.0473218813809565	0.0977482741362021	0.0630468206256627	31.4592200220838	0.378735347160656	11.9147186164674	29.5183567749016	0.261886376654342	7.73045550056915	0.116848970506314	SBPL1	SBPL	21.7019281849465
752	SBPL1_009	D4	NA	NA	NA	NA	NA	NA	3	651.1069265	4	1	0	1	0	1	1	0	2	0	0	2	0	0	12	1	1	0	0	1	1	1	1	1	0.068727510330954	0.0709015904131732	0.0473218813809565	0.0977482741362021	0.0630468206256627	31.4592200220838	0.378735347160656	11.9147186164674	29.5183567749016	0.261886376654342	7.73045550056915	0.116848970506314	SBPL1	SBPL	23.6421253215657
753	SBPL1_010	D1	NA	NA	NA	NA	NA	NA	2	645.8069265	4	1	1	0	0	1	1	1	1	0	1	0	0	0	1	3	2	1	0	0	0	1	1	1	0.0636355119445143	0.109696764764075	NA	0.134554386617401	NA	30.7097996787782	0.383746962775892	11.7847923541872	27.6341581553283	0.277325154591078	7.66364718242073	0.106421808184814	SBPL1	SBPL	15.6889024103118
754	SBPL1_010	D2	NA	NA	NA	NA	NA	NA	2	645.8069265	4	1	1	0	0	1	1	1	1	0	1	0	0	0	1	3	2	1	0	0	0	1	1	1	0.0636355119445143	0.109696764764075	NA	0.134554386617401	NA	30.7097996787782	0.383746962775892	11.7847923541872	27.6341581553283	0.277325154591078	7.66364718242073	0.106421808184814	SBPL1	SBPL	17.2797902089247
755	SBPL1_010	D3	NA	NA	NA	NA	NA	NA	2	645.8069265	4	1	1	0	0	1	1	1	1	0	1	0	0	0	1	3	2	1	0	0	0	1	1	1	0.0636355119445143	0.109696764764075	NA	0.134554386617401	NA	30.7097996787782	0.383746962775892	11.7847923541872	27.6341581553283	0.277325154591078	7.66364718242073	0.106421808184814	SBPL1	SBPL	24.3003831538255
756	SBPL1_010	D4	NA	NA	NA	NA	NA	NA	2	645.8069265	4	1	1	0	0	1	1	1	1	0	1	0	0	0	1	3	2	1	0	0	0	1	1	1	0.0636355119445143	0.109696764764075	NA	0.134554386617401	NA	30.7097996787782	0.383746962775892	11.7847923541872	27.6341581553283	0.277325154591078	7.66364718242073	0.106421808184814	SBPL1	SBPL	NA
757	SBPL1_011	D1	-1.52671007779961	-1.30978412136879	NA	0.217723322854169	0.00979514508753995	NA	8	678.0402598	110	1	1	0	0	0	0	40	1	0	0	1	NA	0	133	1	1	0	0	0	0	1	1	1	0.108242379190295	0.082008570500732	0.0714287322733888	0.124290749871941	0.0837168155001012	30.6385231050335	0.357026024573876	10.938750103005	33.3032363054469	0.26372169954137	8.7827860787003	0.0933043250325064	SBPL1	SBPL	14.6714954533024
758	SBPL1_011	D2	-1.52671007779961	-1.30978412136879	NA	0.217723322854169	0.00979514508753995	NA	8	678.0402598	110	1	1	0	0	0	0	40	1	0	0	1	NA	0	133	1	1	0	0	0	0	1	1	1	0.108242379190295	0.082008570500732	0.0714287322733888	0.124290749871941	0.0837168155001012	30.6385231050335	0.357026024573876	10.938750103005	33.3032363054469	0.26372169954137	8.7827860787003	0.0933043250325064	SBPL1	SBPL	17.3775549330598
759	SBPL1_011	D3	-1.52671007779961	-1.30978412136879	NA	0.217723322854169	0.00979514508753995	NA	8	678.0402598	110	1	1	0	0	0	0	40	1	0	0	1	NA	0	133	1	1	0	0	0	0	1	1	1	0.108242379190295	0.082008570500732	0.0714287322733888	0.124290749871941	0.0837168155001012	30.6385231050335	0.357026024573876	10.938750103005	33.3032363054469	0.26372169954137	8.7827860787003	0.0933043250325064	SBPL1	SBPL	22.6261034451066
760	SBPL1_011	D4	-1.52671007779961	-1.30978412136879	NA	0.217723322854169	0.00979514508753995	NA	8	678.0402598	110	1	1	0	0	0	0	40	1	0	0	1	NA	0	133	1	1	0	0	0	0	1	1	1	0.108242379190295	0.082008570500732	0.0714287322733888	0.124290749871941	0.0837168155001012	30.6385231050335	0.357026024573876	10.938750103005	33.3032363054469	0.26372169954137	8.7827860787003	0.0933043250325064	SBPL1	SBPL	25.5546814683156
761	SBPL1_012	D1	NA	NA	NA	NA	NA	NA	7	672.4069265	5	3	1	2	0	0	0	65	4	2	2	0	0	0	NA	0	0	0	0	0	NA	0	1	1	0.105681789897879	0.0769238322791791	NA	0.118205781458038	NA	33.1453443513463	0.34035222320963	11.2810916390295	33.5462571479503	0.235526417473252	7.90102976569318	0.104825805736378	SBPL1	SBPL	15.4601491559853
762	SBPL1_012	D2	NA	NA	NA	NA	NA	NA	7	672.4069265	5	3	1	2	0	0	0	65	4	2	2	0	0	0	NA	0	0	0	0	0	NA	0	1	1	0.105681789897879	0.0769238322791791	NA	0.118205781458038	NA	33.1453443513463	0.34035222320963	11.2810916390295	33.5462571479503	0.235526417473252	7.90102976569318	0.104825805736378	SBPL1	SBPL	18.1021939034323
763	SBPL1_012	D3	NA	NA	NA	NA	NA	NA	7	672.4069265	5	3	1	2	0	0	0	65	4	2	2	0	0	0	NA	0	0	0	0	0	NA	0	1	1	0.105681789897879	0.0769238322791791	NA	0.118205781458038	NA	33.1453443513463	0.34035222320963	11.2810916390295	33.5462571479503	0.235526417473252	7.90102976569318	0.104825805736378	SBPL1	SBPL	23.0253191692997
764	SBPL1_012	D4	NA	NA	NA	NA	NA	NA	7	672.4069265	5	3	1	2	0	0	0	65	4	2	2	0	0	0	NA	0	0	0	0	0	NA	0	1	1	0.105681789897879	0.0769238322791791	NA	0.118205781458038	NA	33.1453443513463	0.34035222320963	11.2810916390295	33.5462571479503	0.235526417473252	7.90102976569318	0.104825805736378	SBPL1	SBPL	NA
765	SBPL1_013	D1	0.763495400285078	0.640767934262851	34	0.0919751645026138	1.52064086890446	67	3	651.1069265	1	1	1	0	0	1	1	NA	0	0	0	0	0	NA	NA	0	0	0	0	0	NA	0	1	0	0.0499422981870195	0.136631220542199	0.0604675717589245	0.156139930771504	0.0962144065095598	31.4661617805852	0.359806391578417	11.3217261270951	28.820471844437	0.254834906821246	7.34446225702146	0.104971484757171	SBPL1	SBPL	15.07865959976
766	SBPL1_013	D2	0.763495400285078	0.640767934262851	34	0.0919751645026138	1.52064086890446	67	3	651.1069265	1	1	1	0	0	1	1	NA	0	0	0	0	0	NA	NA	0	0	0	0	0	NA	0	1	0	0.0499422981870195	0.136631220542199	0.0604675717589245	0.156139930771504	0.0962144065095598	31.4661617805852	0.359806391578417	11.3217261270951	28.820471844437	0.254834906821246	7.34446225702146	0.104971484757171	SBPL1	SBPL	16.3272170544355
767	SBPL1_013	D3	0.763495400285078	0.640767934262851	34	0.0919751645026138	1.52064086890446	67	3	651.1069265	1	1	1	0	0	1	1	NA	0	0	0	0	0	NA	NA	0	0	0	0	0	NA	0	1	0	0.0499422981870195	0.136631220542199	0.0604675717589245	0.156139930771504	0.0962144065095598	31.4661617805852	0.359806391578417	11.3217261270951	28.820471844437	0.254834906821246	7.34446225702146	0.104971484757171	SBPL1	SBPL	25.0716151691362
768	SBPL1_013	D4	0.763495400285078	0.640767934262851	34	0.0919751645026138	1.52064086890446	67	3	651.1069265	1	1	1	0	0	1	1	NA	0	0	0	0	0	NA	NA	0	0	0	0	0	NA	0	1	0	0.0499422981870195	0.136631220542199	0.0604675717589245	0.156139930771504	0.0962144065095598	31.4661617805852	0.359806391578417	11.3217261270951	28.820471844437	0.254834906821246	7.34446225702146	0.104971484757171	SBPL1	SBPL	27.4903180394932
769	SBPL1_014	D1	NA	NA	NA	NA	NA	NA	3	651.1069265	NA	0	0	0	0	0	NA	11	3	1	1	1	1	0.333333333	2	10	7	3	0	0	0	1	0	1	0.059685520597344	0.130257984501072	NA	0.15357264098441	NA	31.0073509102859	0.345488284482978	10.7126764723564	28.1865249803371	0.253762037744399	7.15267001594375	0.0917262467385785	SBPL1	SBPL	15.023926643902
770	SBPL1_014	D2	NA	NA	NA	NA	NA	NA	3	651.1069265	NA	0	0	0	0	0	NA	11	3	1	1	1	1	0.333333333	2	10	7	3	0	0	0	1	0	1	0.059685520597344	0.130257984501072	NA	0.15357264098441	NA	31.0073509102859	0.345488284482978	10.7126764723564	28.1865249803371	0.253762037744399	7.15267001594375	0.0917262467385785	SBPL1	SBPL	16.5160646588356
771	SBPL1_014	D3	NA	NA	NA	NA	NA	NA	3	651.1069265	NA	0	0	0	0	0	NA	11	3	1	1	1	1	0.333333333	2	10	7	3	0	0	0	1	0	1	0.059685520597344	0.130257984501072	NA	0.15357264098441	NA	31.0073509102859	0.345488284482978	10.7126764723564	28.1865249803371	0.253762037744399	7.15267001594375	0.0917262467385785	SBPL1	SBPL	24.8525756669042
772	SBPL1_014	D4	NA	NA	NA	NA	NA	NA	3	651.1069265	NA	0	0	0	0	0	NA	11	3	1	1	1	1	0.333333333	2	10	7	3	0	0	0	1	0	1	0.059685520597344	0.130257984501072	NA	0.15357264098441	NA	31.0073509102859	0.345488284482978	10.7126764723564	28.1865249803371	0.253762037744399	7.15267001594375	0.0917262467385785	SBPL1	SBPL	NA
773	SBPL1_015	D1	NA	NA	NA	NA	NA	NA	12	700.4069265	18	1	1	0	0	1	1	NA	0	0	0	0	1	NA	NA	0	0	0	0	0	NA	0	1	0	0.120292510793901	0.0881478586915779	NA	0.135137120720445	NA	27.3602210775636	0.382768271242747	10.4726245226784	28.6817604061112	0.273229967744335	7.83671647061251	0.109538303498411	SBPL1	SBPL	14.2761819715197
774	SBPL1_015	D2	NA	NA	NA	NA	NA	NA	12	700.4069265	18	1	1	0	0	1	1	NA	0	0	0	0	1	NA	NA	0	0	0	0	0	NA	0	1	0	0.120292510793901	0.0881478586915779	NA	0.135137120720445	NA	27.3602210775636	0.382768271242747	10.4726245226784	28.6817604061112	0.273229967744335	7.83671647061251	0.109538303498411	SBPL1	SBPL	17.2834947413672
775	SBPL1_015	D3	NA	NA	NA	NA	NA	NA	12	700.4069265	18	1	1	0	0	1	1	NA	0	0	0	0	1	NA	NA	0	0	0	0	0	NA	0	1	0	0.120292510793901	0.0881478586915779	NA	0.135137120720445	NA	27.3602210775636	0.382768271242747	10.4726245226784	28.6817604061112	0.273229967744335	7.83671647061251	0.109538303498411	SBPL1	SBPL	22.9249576976282
776	SBPL1_015	D4	NA	NA	NA	NA	NA	NA	12	700.4069265	18	1	1	0	0	1	1	NA	0	0	0	0	1	NA	NA	0	0	0	0	0	NA	0	1	0	0.120292510793901	0.0881478586915779	NA	0.135137120720445	NA	27.3602210775636	0.382768271242747	10.4726245226784	28.6817604061112	0.273229967744335	7.83671647061251	0.109538303498411	SBPL1	SBPL	NA
777	SBPL1_016	D1	-0.94491412385418	0.504778587908026	174	-0.565919704315746	0.954317564646667	14	3	651.1069265	NA	0	0	0	0	0	NA	101	1	0	1	0	0	0	50	2	2	0	0	2	1	1	0	1	0.0885953493885733	0.0923892897472987	0.142406821711858	0.12699684810221	0.107434445913289	28.4877282667373	0.396859524955001	11.3056263069845	31.6857660791654	0.260949811015735	8.26839467024699	0.135909713939266	SBPL1	SBPL	15.2288231270155
778	SBPL1_016	D2	-0.94491412385418	0.504778587908026	174	-0.565919704315746	0.954317564646667	14	3	651.1069265	NA	0	0	0	0	0	NA	101	1	0	1	0	0	0	50	2	2	0	0	2	1	1	0	1	0.0885953493885733	0.0923892897472987	0.142406821711858	0.12699684810221	0.107434445913289	28.4877282667373	0.396859524955001	11.3056263069845	31.6857660791654	0.260949811015735	8.26839467024699	0.135909713939266	SBPL1	SBPL	17.4437068617298
779	SBPL1_016	D3	-0.94491412385418	0.504778587908026	174	-0.565919704315746	0.954317564646667	14	3	651.1069265	NA	0	0	0	0	0	NA	101	1	0	1	0	0	0	50	2	2	0	0	2	1	1	0	1	0.0885953493885733	0.0923892897472987	0.142406821711858	0.12699684810221	0.107434445913289	28.4877282667373	0.396859524955001	11.3056263069845	31.6857660791654	0.260949811015735	8.26839467024699	0.135909713939266	SBPL1	SBPL	23.3566214055569
780	SBPL1_016	D4	-0.94491412385418	0.504778587908026	174	-0.565919704315746	0.954317564646667	14	3	651.1069265	NA	0	0	0	0	0	NA	101	1	0	1	0	0	0	50	2	2	0	0	2	1	1	0	1	0.0885953493885733	0.0923892897472987	0.142406821711858	0.12699684810221	0.107434445913289	28.4877282667373	0.396859524955001	11.3056263069845	31.6857660791654	0.260949811015735	8.26839467024699	0.135909713939266	SBPL1	SBPL	29.1953010957431
781	SBPL1_017	D1	NA	NA	NA	NA	NA	NA	2	645.8069265	46	2	2	0	0	0	0	NA	0	0	0	0	0	NA	48	1	1	0	0	0	0	1	1	0	0.0756622308768382	0.14112131438221	NA	0.170676873318475	NA	32.1752490218502	0.378808702276467	12.1882643273893	29.652911347002	0.28917344928315	8.57483465550002	0.0896352529933174	SBPL1	SBPL	15.2417162015108
782	SBPL1_017	D2	NA	NA	NA	NA	NA	NA	2	645.8069265	46	2	2	0	0	0	0	NA	0	0	0	0	0	NA	48	1	1	0	0	0	0	1	1	0	0.0756622308768382	0.14112131438221	NA	0.170676873318475	NA	32.1752490218502	0.378808702276467	12.1882643273893	29.652911347002	0.28917344928315	8.57483465550002	0.0896352529933174	SBPL1	SBPL	17.1332719734317
783	SBPL1_017	D3	NA	NA	NA	NA	NA	NA	2	645.8069265	46	2	2	0	0	0	0	NA	0	0	0	0	0	NA	48	1	1	0	0	0	0	1	1	0	0.0756622308768382	0.14112131438221	NA	0.170676873318475	NA	32.1752490218502	0.378808702276467	12.1882643273893	29.652911347002	0.28917344928315	8.57483465550002	0.0896352529933174	SBPL1	SBPL	26.1650360938932
784	SBPL1_017	D4	NA	NA	NA	NA	NA	NA	2	645.8069265	46	2	2	0	0	0	0	NA	0	0	0	0	0	NA	48	1	1	0	0	0	0	1	1	0	0.0756622308768382	0.14112131438221	NA	0.170676873318475	NA	32.1752490218502	0.378808702276467	12.1882643273893	29.652911347002	0.28917344928315	8.57483465550002	0.0896352529933174	SBPL1	SBPL	NA
785	SBPL1_018	D1	NA	NA	NA	NA	NA	NA	4	656.4069265	61	5	5	0	0	1	0.2	NA	0	0	0	0	0	NA	62	3	3	0	0	0	0	1	1	0	0.061367546816858	0.0574983880687377	NA	0.0814700860440729	NA	31.2698194420314	0.394084720516878	12.3229580554262	31.7667387307903	0.282029679058665	8.95916312898526	0.112055041458213	SBPL1	SBPL	16.1390904263577
786	SBPL1_018	D2	NA	NA	NA	NA	NA	NA	4	656.4069265	61	5	5	0	0	1	0.2	NA	0	0	0	0	0	NA	62	3	3	0	0	0	0	1	1	0	0.061367546816858	0.0574983880687377	NA	0.0814700860440729	NA	31.2698194420314	0.394084720516878	12.3229580554262	31.7667387307903	0.282029679058665	8.95916312898526	0.112055041458213	SBPL1	SBPL	17.6732790967792
787	SBPL1_018	D3	NA	NA	NA	NA	NA	NA	4	656.4069265	61	5	5	0	0	1	0.2	NA	0	0	0	0	0	NA	62	3	3	0	0	0	0	1	1	0	0.061367546816858	0.0574983880687377	NA	0.0814700860440729	NA	31.2698194420314	0.394084720516878	12.3229580554262	31.7667387307903	0.282029679058665	8.95916312898526	0.112055041458213	SBPL1	SBPL	21.3531759331784
788	SBPL1_018	D4	NA	NA	NA	NA	NA	NA	4	656.4069265	61	5	5	0	0	1	0.2	NA	0	0	0	0	0	NA	62	3	3	0	0	0	0	1	1	0	0.061367546816858	0.0574983880687377	NA	0.0814700860440729	NA	31.2698194420314	0.394084720516878	12.3229580554262	31.7667387307903	0.282029679058665	8.95916312898526	0.112055041458213	SBPL1	SBPL	NA
789	SBPL1_019	D1	NA	NA	NA	NA	NA	NA	3	651.1069265	1	4	1	3	0	1	0.25	51	3	3	0	0	0	0	1	3	3	0	0	0	0	1	1	1	0.0761614617068692	0.0727638197299793	NA	0.102514390709225	NA	32.1517069881095	0.366225984285696	11.7747905381857	30.274559747968	0.264997341623881	8.02267785204487	0.101228642661815	SBPL1	SBPL	15.7126279701336
790	SBPL1_019	D2	NA	NA	NA	NA	NA	NA	3	651.1069265	1	4	1	3	0	1	0.25	51	3	3	0	0	0	0	1	3	3	0	0	0	0	1	1	1	0.0761614617068692	0.0727638197299793	NA	0.102514390709225	NA	32.1517069881095	0.366225984285696	11.7747905381857	30.274559747968	0.264997341623881	8.02267785204487	0.101228642661815	SBPL1	SBPL	17.6166645128054
791	SBPL1_019	D3	NA	NA	NA	NA	NA	NA	3	651.1069265	1	4	1	3	0	1	0.25	51	3	3	0	0	0	0	1	3	3	0	0	0	0	1	1	1	0.0761614617068692	0.0727638197299793	NA	0.102514390709225	NA	32.1517069881095	0.366225984285696	11.7747905381857	30.274559747968	0.264997341623881	8.02267785204487	0.101228642661815	SBPL1	SBPL	22.273548975524
792	SBPL1_019	D4	NA	NA	NA	NA	NA	NA	3	651.1069265	1	4	1	3	0	1	0.25	51	3	3	0	0	0	0	1	3	3	0	0	0	0	1	1	1	0.0761614617068692	0.0727638197299793	NA	0.102514390709225	NA	32.1517069881095	0.366225984285696	11.7747905381857	30.274559747968	0.264997341623881	8.02267785204487	0.101228642661815	SBPL1	SBPL	NA
793	SBPL1_020	D1	NA	NA	NA	NA	NA	NA	5	661.7735931	11	3	3	0	0	0	0	6	5	5	0	0	0	0	56	1	1	0	0	0	0	1	1	1	0.0681359093476263	0.0614763525237953	NA	0.0880919421127118	NA	31.5352616046836	0.377812944307	11.914430036357	32.3658682232922	0.246046976862743	7.96352402987894	0.131765967444257	SBPL1	SBPL	15.5851082966088
794	SBPL1_020	D2	NA	NA	NA	NA	NA	NA	5	661.7735931	11	3	3	0	0	0	0	6	5	5	0	0	0	0	56	1	1	0	0	0	0	1	1	1	0.0681359093476263	0.0614763525237953	NA	0.0880919421127118	NA	31.5352616046836	0.377812944307	11.914430036357	32.3658682232922	0.246046976862743	7.96352402987894	0.131765967444257	SBPL1	SBPL	17.2885060302995
795	SBPL1_020	D3	NA	NA	NA	NA	NA	NA	5	661.7735931	11	3	3	0	0	0	0	6	5	5	0	0	0	0	56	1	1	0	0	0	0	1	1	1	0.0681359093476263	0.0614763525237953	NA	0.0880919421127118	NA	31.5352616046836	0.377812944307	11.914430036357	32.3658682232922	0.246046976862743	7.96352402987894	0.131765967444257	SBPL1	SBPL	21.2229925918224
796	SBPL1_020	D4	NA	NA	NA	NA	NA	NA	5	661.7735931	11	3	3	0	0	0	0	6	5	5	0	0	0	0	56	1	1	0	0	0	0	1	1	1	0.0681359093476263	0.0614763525237953	NA	0.0880919421127118	NA	31.5352616046836	0.377812944307	11.914430036357	32.3658682232922	0.246046976862743	7.96352402987894	0.131765967444257	SBPL1	SBPL	NA
797	SBPL1_021	D1	NA	NA	NA	NA	NA	NA	10	646.2155311	NA	NA	NA	NA	NA	NA	NA	NA	NA	NA	NA	NA	NA	NA	NA	NA	NA	NA	NA	NA	NA	NA	NA	NA	0.161640891718669	NA	NA	NA	NA	21.3610569682635	0.342833843594159	7.32329326366355	29.0214014114374	0.238958491833663	6.93491031217643	0.103875351760496	SBPL1	SBPL	13.2049929864432
798	SBPL1_021	D2	NA	NA	NA	NA	NA	NA	10	646.2155311	NA	NA	NA	NA	NA	NA	NA	NA	NA	NA	NA	NA	NA	NA	NA	NA	NA	NA	NA	NA	NA	NA	NA	NA	0.161640891718669	NA	NA	NA	NA	21.3610569682635	0.342833843594159	7.32329326366355	29.0214014114374	0.238958491833663	6.93491031217643	0.103875351760496	SBPL1	SBPL	17.24601527941
799	SBPL1_021	D3	NA	NA	NA	NA	NA	NA	10	646.2155311	NA	NA	NA	NA	NA	NA	NA	NA	NA	NA	NA	NA	NA	NA	NA	NA	NA	NA	NA	NA	NA	NA	NA	NA	0.161640891718669	NA	NA	NA	NA	21.3610569682635	0.342833843594159	7.32329326366355	29.0214014114374	0.238958491833663	6.93491031217643	0.103875351760496	SBPL1	SBPL	NA
800	SBPL1_021	D4	NA	NA	NA	NA	NA	NA	10	646.2155311	NA	NA	NA	NA	NA	NA	NA	NA	NA	NA	NA	NA	NA	NA	NA	NA	NA	NA	NA	NA	NA	NA	NA	NA	0.161640891718669	NA	NA	NA	NA	21.3610569682635	0.342833843594159	7.32329326366355	29.0214014114374	0.238958491833663	6.93491031217643	0.103875351760496	SBPL1	SBPL	NA
801	SBPL1_022	D1	-0.846657598332012	0.57451000158069	33	-0.13573006757435	0.624897023020789	15	2	645.8069265	0	6	2	4	0	0	0	1	1	1	0	0	0	0	40	10	9	1	0	1	0.1	1	1	1	0.13453262600279	0.0970257327644444	0.144113949614359	0.149577539796784	0.1190894960091	30.6519823940524	0.359261644979635	11.0120816167741	34.0517556403113	0.273922028116836	9.32752596593297	0.0853396168627995	SBPL1	SBPL	15.1202962998909
802	SBPL1_022	D2	-0.846657598332012	0.57451000158069	33	-0.13573006757435	0.624897023020789	15	2	645.8069265	0	6	2	4	0	0	0	1	1	1	0	0	0	0	40	10	9	1	0	1	0.1	1	1	1	0.13453262600279	0.0970257327644444	0.144113949614359	0.149577539796784	0.1190894960091	30.6519823940524	0.359261644979635	11.0120816167741	34.0517556403113	0.273922028116836	9.32752596593297	0.0853396168627995	SBPL1	SBPL	18.4836119499607
803	SBPL1_022	D3	-0.846657598332012	0.57451000158069	33	-0.13573006757435	0.624897023020789	15	2	645.8069265	0	6	2	4	0	0	0	1	1	1	0	0	0	0	40	10	9	1	0	1	0.1	1	1	1	0.13453262600279	0.0970257327644444	0.144113949614359	0.149577539796784	0.1190894960091	30.6519823940524	0.359261644979635	11.0120816167741	34.0517556403113	0.273922028116836	9.32752596593297	0.0853396168627995	SBPL1	SBPL	24.6932588468851
804	SBPL1_022	D4	-0.846657598332012	0.57451000158069	33	-0.13573006757435	0.624897023020789	15	2	645.8069265	0	6	2	4	0	0	0	1	1	1	0	0	0	0	40	10	9	1	0	1	0.1	1	1	1	0.13453262600279	0.0970257327644444	0.144113949614359	0.149577539796784	0.1190894960091	30.6519823940524	0.359261644979635	11.0120816167741	34.0517556403113	0.273922028116836	9.32752596593297	0.0853396168627995	SBPL1	SBPL	30.6019307810738
805	SBPL1_023	D1	NA	NA	NA	NA	NA	NA	2	645.8069265	NA	0	0	0	0	0	NA	50	4	0	4	0	3	0.75	15	1	1	0	0	0	0	1	0	1	0.0943588754559258	0.133981578150615	NA	0.170840513875586	NA	34.3961341563614	0.313080886326682	10.7687721678851	32.1864550867085	0.249331163720759	8.02508630281496	0.0637497226059231	SBPL1	SBPL	15.4286701633692
806	SBPL1_023	D2	NA	NA	NA	NA	NA	NA	2	645.8069265	NA	0	0	0	0	0	NA	50	4	0	4	0	3	0.75	15	1	1	0	0	0	0	1	0	1	0.0943588754559258	0.133981578150615	NA	0.170840513875586	NA	34.3961341563614	0.313080886326682	10.7687721678851	32.1864550867085	0.249331163720759	8.02508630281496	0.0637497226059231	SBPL1	SBPL	17.7876420497674
807	SBPL1_023	D3	NA	NA	NA	NA	NA	NA	2	645.8069265	NA	0	0	0	0	0	NA	50	4	0	4	0	3	0.75	15	1	1	0	0	0	0	1	0	1	0.0943588754559258	0.133981578150615	NA	0.170840513875586	NA	34.3961341563614	0.313080886326682	10.7687721678851	32.1864550867085	0.249331163720759	8.02508630281496	0.0637497226059231	SBPL1	SBPL	26.3624630514068
808	SBPL1_023	D4	NA	NA	NA	NA	NA	NA	2	645.8069265	NA	0	0	0	0	0	NA	50	4	0	4	0	3	0.75	15	1	1	0	0	0	0	1	0	1	0.0943588754559258	0.133981578150615	NA	0.170840513875586	NA	34.3961341563614	0.313080886326682	10.7687721678851	32.1864550867085	0.249331163720759	8.02508630281496	0.0637497226059231	SBPL1	SBPL	NA
809	SBPL1_024	D1	1.04680093194273	0.399112438731176	65	-0.465036862135651	0.534335187623853	69	6	666.9402598	NA	0	0	0	0	0	NA	16	2	1	0	1	0	0	NA	0	0	0	0	0	NA	0	0	1	0.0821571808195587	0.106850499566011	0.0946125627169351	0.138943148323651	0.0982421274162153	33.3481625818596	0.343074805448755	11.4409143898449	32.762443734511	0.26060872006709	8.53817852792097	0.0824660853816654	SBPL1	SBPL	15.2395015783857
810	SBPL1_024	D2	1.04680093194273	0.399112438731176	65	-0.465036862135651	0.534335187623853	69	6	666.9402598	NA	0	0	0	0	0	NA	16	2	1	0	1	0	0	NA	0	0	0	0	0	NA	0	0	1	0.0821571808195587	0.106850499566011	0.0946125627169351	0.138943148323651	0.0982421274162153	33.3481625818596	0.343074805448755	11.4409143898449	32.762443734511	0.26060872006709	8.53817852792097	0.0824660853816654	SBPL1	SBPL	17.2934310988747
811	SBPL1_024	D3	1.04680093194273	0.399112438731176	65	-0.465036862135651	0.534335187623853	69	6	666.9402598	NA	0	0	0	0	0	NA	16	2	1	0	1	0	0	NA	0	0	0	0	0	NA	0	0	1	0.0821571808195587	0.106850499566011	0.0946125627169351	0.138943148323651	0.0982421274162153	33.3481625818596	0.343074805448755	11.4409143898449	32.762443734511	0.26060872006709	8.53817852792097	0.0824660853816654	SBPL1	SBPL	24.1318630710993
812	SBPL1_024	D4	1.04680093194273	0.399112438731176	65	-0.465036862135651	0.534335187623853	69	6	666.9402598	NA	0	0	0	0	0	NA	16	2	1	0	1	0	0	NA	0	0	0	0	0	NA	0	0	1	0.0821571808195587	0.106850499566011	0.0946125627169351	0.138943148323651	0.0982421274162153	33.3481625818596	0.343074805448755	11.4409143898449	32.762443734511	0.26060872006709	8.53817852792097	0.0824660853816654	SBPL1	SBPL	28.0109781424937
813	SBPL1_025	D1	-1.32262382965926	-0.120113940776585	56	-1.08271143859439	-0.0824835268128692	31	2	645.8069265	22	1	0	1	0	0	0	1	3	1	2	0	1	0.333333333	1	4	2	1	1	0	0	1	1	1	0.122029195170519	0.0806570251720837	0.129162526041218	0.128324679535568	0.103911100445894	28.9416095156222	0.382562876997749	11.0719854012419	33.4712171972545	0.25408182309197	8.50442788658573	0.128481053905778	SBPL1	SBPL	14.8517766629271
814	SBPL1_025	D2	-1.32262382965926	-0.120113940776585	56	-1.08271143859439	-0.0824835268128692	31	2	645.8069265	22	1	0	1	0	0	0	1	3	1	2	0	1	0.333333333	1	4	2	1	1	0	0	1	1	1	0.122029195170519	0.0806570251720837	0.129162526041218	0.128324679535568	0.103911100445894	28.9416095156222	0.382562876997749	11.0719854012419	33.4712171972545	0.25408182309197	8.50442788658573	0.128481053905778	SBPL1	SBPL	17.9025065421901
815	SBPL1_025	D3	-1.32262382965926	-0.120113940776585	56	-1.08271143859439	-0.0824835268128692	31	2	645.8069265	22	1	0	1	0	0	0	1	3	1	2	0	1	0.333333333	1	4	2	1	1	0	0	1	1	1	0.122029195170519	0.0806570251720837	0.129162526041218	0.128324679535568	0.103911100445894	28.9416095156222	0.382562876997749	11.0719854012419	33.4712171972545	0.25408182309197	8.50442788658573	0.128481053905778	SBPL1	SBPL	23.0645561532034
816	SBPL1_025	D4	-1.32262382965926	-0.120113940776585	56	-1.08271143859439	-0.0824835268128692	31	2	645.8069265	22	1	0	1	0	0	0	1	3	1	2	0	1	0.333333333	1	4	2	1	1	0	0	1	1	1	0.122029195170519	0.0806570251720837	0.129162526041218	0.128324679535568	0.103911100445894	28.9416095156222	0.382562876997749	11.0719854012419	33.4712171972545	0.25408182309197	8.50442788658573	0.128481053905778	SBPL1	SBPL	28.3602197208934
817	SBPL1_026	D1	NA	NA	NA	NA	NA	NA	5	661.7735931	NA	0	0	0	0	0	NA	NA	0	0	0	0	0	NA	NA	0	0	0	0	0	NA	0	0	0	0.0664542529934188	0.08937669742929	NA	0.115335390004844	NA	30.9189766794599	0.398394382096387	12.317946609266	32.0027244131023	0.289035150828507	9.24991227766417	0.10935923126788	SBPL1	SBPL	15.1190327779584
818	SBPL1_026	D2	NA	NA	NA	NA	NA	NA	5	661.7735931	NA	0	0	0	0	0	NA	NA	0	0	0	0	0	NA	NA	0	0	0	0	0	NA	0	0	0	0.0664542529934188	0.08937669742929	NA	0.115335390004844	NA	30.9189766794599	0.398394382096387	12.317946609266	32.0027244131023	0.289035150828507	9.24991227766417	0.10935923126788	SBPL1	SBPL	16.7803891027938
819	SBPL1_026	D3	NA	NA	NA	NA	NA	NA	5	661.7735931	NA	0	0	0	0	0	NA	NA	0	0	0	0	0	NA	NA	0	0	0	0	0	NA	0	0	0	0.0664542529934188	0.08937669742929	NA	0.115335390004844	NA	30.9189766794599	0.398394382096387	12.317946609266	32.0027244131023	0.289035150828507	9.24991227766417	0.10935923126788	SBPL1	SBPL	22.5004977382684
820	SBPL1_026	D4	NA	NA	NA	NA	NA	NA	5	661.7735931	NA	0	0	0	0	0	NA	NA	0	0	0	0	0	NA	NA	0	0	0	0	0	NA	0	0	0	0.0664542529934188	0.08937669742929	NA	0.115335390004844	NA	30.9189766794599	0.398394382096387	12.317946609266	32.0027244131023	0.289035150828507	9.24991227766417	0.10935923126788	SBPL1	SBPL	NA
821	SBPL1_027	D1	1.01283294200825	-0.326209551201888	NA	0.977282611584104	-0.261446078376621	NA	2	645.8069265	21	1	0	1	0	1	1	1	1	1	0	0	1	1	NA	0	0	0	0	0	NA	0	1	1	0.108226810499732	0.0650306382146603	0.0683353126430364	0.107306736066118	0.0743798378968927	32.4608812424423	0.388003069200877	12.5949215510328	33.5623142808134	0.269801869605762	9.05517514125963	0.118201199595115	SBPL1	SBPL	15.662413717525
822	SBPL1_027	D2	1.01283294200825	-0.326209551201888	NA	0.977282611584104	-0.261446078376621	NA	2	645.8069265	21	1	0	1	0	1	1	1	1	1	0	0	1	1	NA	0	0	0	0	0	NA	0	1	1	0.108226810499732	0.0650306382146603	0.0683353126430364	0.107306736066118	0.0743798378968927	32.4608812424423	0.388003069200877	12.5949215510328	33.5623142808134	0.269801869605762	9.05517514125963	0.118201199595115	SBPL1	SBPL	18.3680839800183
823	SBPL1_027	D3	1.01283294200825	-0.326209551201888	NA	0.977282611584104	-0.261446078376621	NA	2	645.8069265	21	1	0	1	0	1	1	1	1	1	0	0	1	1	NA	0	0	0	0	0	NA	0	1	1	0.108226810499732	0.0650306382146603	0.0683353126430364	0.107306736066118	0.0743798378968927	32.4608812424423	0.388003069200877	12.5949215510328	33.5623142808134	0.269801869605762	9.05517514125963	0.118201199595115	SBPL1	SBPL	22.5300448257565
824	SBPL1_027	D4	1.01283294200825	-0.326209551201888	NA	0.977282611584104	-0.261446078376621	NA	2	645.8069265	21	1	0	1	0	1	1	1	1	1	0	0	1	1	NA	0	0	0	0	0	NA	0	1	1	0.108226810499732	0.0650306382146603	0.0683353126430364	0.107306736066118	0.0743798378968927	32.4608812424423	0.388003069200877	12.5949215510328	33.5623142808134	0.269801869605762	9.05517514125963	0.118201199595115	SBPL1	SBPL	25.331792644121
825	SBPL1_028	D1	NA	NA	NA	NA	NA	NA	2	645.8069265	72	2	2	0	0	0	0	NA	0	0	0	0	0	NA	NA	0	0	0	0	0	NA	0	1	0	0.0870959732732818	0.108903011977538	NA	0.142924876537414	NA	30.8332382252615	0.39909039998847	12.3052493762594	27.1741447119242	0.307957046169486	8.36846933766633	0.0911333538189844	SBPL1	SBPL	14.9231516751946
826	SBPL1_028	D2	NA	NA	NA	NA	NA	NA	2	645.8069265	72	2	2	0	0	0	0	NA	0	0	0	0	0	NA	NA	0	0	0	0	0	NA	0	1	0	0.0870959732732818	0.108903011977538	NA	0.142924876537414	NA	30.8332382252615	0.39909039998847	12.3052493762594	27.1741447119242	0.307957046169486	8.36846933766633	0.0911333538189844	SBPL1	SBPL	17.1005510070267
827	SBPL1_028	D3	NA	NA	NA	NA	NA	NA	2	645.8069265	72	2	2	0	0	0	0	NA	0	0	0	0	0	NA	NA	0	0	0	0	0	NA	0	1	0	0.0870959732732818	0.108903011977538	NA	0.142924876537414	NA	30.8332382252615	0.39909039998847	12.3052493762594	27.1741447119242	0.307957046169486	8.36846933766633	0.0911333538189844	SBPL1	SBPL	24.0703437735891
828	SBPL1_028	D4	NA	NA	NA	NA	NA	NA	2	645.8069265	72	2	2	0	0	0	0	NA	0	0	0	0	0	NA	NA	0	0	0	0	0	NA	0	1	0	0.0870959732732818	0.108903011977538	NA	0.142924876537414	NA	30.8332382252615	0.39909039998847	12.3052493762594	27.1741447119242	0.307957046169486	8.36846933766633	0.0911333538189844	SBPL1	SBPL	NA
829	SBPL1_029	D1	NA	NA	NA	NA	NA	NA	7	672.4069265	NA	0	0	0	0	0	NA	12	2	2	0	0	0	0	85	2	0	0	2	0	0	1	0	1	0.0910347023581728	0.0998527803701718	NA	0.135413210978833	NA	29.0404423319701	0.38851349420423	11.2826037236301	29.6554802003807	0.263494145843709	7.81404542498432	0.125019348360522	SBPL1	SBPL	15.134340482292
830	SBPL1_029	D2	NA	NA	NA	NA	NA	NA	7	672.4069265	NA	0	0	0	0	0	NA	12	2	2	0	0	0	0	85	2	0	0	2	0	0	1	0	1	0.0910347023581728	0.0998527803701718	NA	0.135413210978833	NA	29.0404423319701	0.38851349420423	11.2826037236301	29.6554802003807	0.263494145843709	7.81404542498432	0.125019348360522	SBPL1	SBPL	17.4102080412464
831	SBPL1_029	D3	NA	NA	NA	NA	NA	NA	7	672.4069265	NA	0	0	0	0	0	NA	12	2	2	0	0	0	0	85	2	0	0	2	0	0	1	0	1	0.0910347023581728	0.0998527803701718	NA	0.135413210978833	NA	29.0404423319701	0.38851349420423	11.2826037236301	29.6554802003807	0.263494145843709	7.81404542498432	0.125019348360522	SBPL1	SBPL	23.8007859849374
832	SBPL1_029	D4	NA	NA	NA	NA	NA	NA	7	672.4069265	NA	0	0	0	0	0	NA	12	2	2	0	0	0	0	85	2	0	0	2	0	0	1	0	1	0.0910347023581728	0.0998527803701718	NA	0.135413210978833	NA	29.0404423319701	0.38851349420423	11.2826037236301	29.6554802003807	0.263494145843709	7.81404542498432	0.125019348360522	SBPL1	SBPL	NA
833	SBPL8_002	D1	NA	NA	NA	NA	NA	NA	5	576.1425861	1	7	6	1	0	1	0.142857143	1	3	3	0	0	0	0	20	6	6	0	0	0	0	1	1	1	NA	NA	NA	NA	NA	NA	NA	NA	NA	NA	NA	NA	SBPL8	SBPL	NA
834	SBPL8_002	D2	NA	NA	NA	NA	NA	NA	5	576.1425861	1	7	6	1	0	1	0.142857143	1	3	3	0	0	0	0	20	6	6	0	0	0	0	1	1	1	NA	NA	NA	NA	NA	NA	NA	NA	NA	NA	NA	NA	SBPL8	SBPL	NA
835	SBPL8_002	D3	NA	NA	NA	NA	NA	NA	5	576.1425861	1	7	6	1	0	1	0.142857143	1	3	3	0	0	0	0	20	6	6	0	0	0	0	1	1	1	NA	NA	NA	NA	NA	NA	NA	NA	NA	NA	NA	NA	SBPL8	SBPL	19.8297938445459
836	SBPL8_002	D4	NA	NA	NA	NA	NA	NA	5	576.1425861	1	7	6	1	0	1	0.142857143	1	3	3	0	0	0	0	20	6	6	0	0	0	0	1	1	1	NA	NA	NA	NA	NA	NA	NA	NA	NA	NA	NA	NA	SBPL8	SBPL	NA
837	SBPL8_003	D1	1.15536696149743	-0.735042151057981	101	0.934240019638684	-0.310998653289244	57	2	560.1759195	0	2	1	1	0	1	0.5	1	2	1	1	0	1	0.5	49	3	3	0	0	0	0	1	1	1	NA	NA	0.12498031963414	NA	NA	NA	NA	NA	NA	NA	NA	NA	SBPL8	SBPL	NA
838	SBPL8_003	D2	1.15536696149743	-0.735042151057981	101	0.934240019638684	-0.310998653289244	57	2	560.1759195	0	2	1	1	0	1	0.5	1	2	1	1	0	1	0.5	49	3	3	0	0	0	0	1	1	1	NA	NA	0.12498031963414	NA	NA	NA	NA	NA	NA	NA	NA	NA	SBPL8	SBPL	NA
839	SBPL8_003	D3	1.15536696149743	-0.735042151057981	101	0.934240019638684	-0.310998653289244	57	2	560.1759195	0	2	1	1	0	1	0.5	1	2	1	1	0	1	0.5	49	3	3	0	0	0	0	1	1	1	NA	NA	0.12498031963414	NA	NA	NA	NA	NA	NA	NA	NA	NA	SBPL8	SBPL	22.5904298412805
840	SBPL8_003	D4	1.15536696149743	-0.735042151057981	101	0.934240019638684	-0.310998653289244	57	2	560.1759195	0	2	1	1	0	1	0.5	1	2	1	1	0	1	0.5	49	3	3	0	0	0	0	1	1	1	NA	NA	0.12498031963414	NA	NA	NA	NA	NA	NA	NA	NA	NA	SBPL8	SBPL	27.9645835855485
841	SBPL8_004	D1	NA	NA	NA	NA	NA	NA	NA	NA	NA	NA	NA	NA	NA	NA	NA	NA	NA	NA	NA	NA	NA	NA	NA	NA	NA	NA	NA	NA	NA	NA	NA	NA	NA	NA	NA	NA	NA	NA	NA	NA	NA	NA	NA	NA	SBPL8	SBPL	NA
842	SBPL8_004	D2	NA	NA	NA	NA	NA	NA	NA	NA	NA	NA	NA	NA	NA	NA	NA	NA	NA	NA	NA	NA	NA	NA	NA	NA	NA	NA	NA	NA	NA	NA	NA	NA	NA	NA	NA	NA	NA	NA	NA	NA	NA	NA	NA	NA	SBPL8	SBPL	NA
843	SBPL8_004	D3	NA	NA	NA	NA	NA	NA	NA	NA	NA	NA	NA	NA	NA	NA	NA	NA	NA	NA	NA	NA	NA	NA	NA	NA	NA	NA	NA	NA	NA	NA	NA	NA	NA	NA	NA	NA	NA	NA	NA	NA	NA	NA	NA	NA	SBPL8	SBPL	20.4360401444888
844	SBPL8_004	D4	NA	NA	NA	NA	NA	NA	NA	NA	NA	NA	NA	NA	NA	NA	NA	NA	NA	NA	NA	NA	NA	NA	NA	NA	NA	NA	NA	NA	NA	NA	NA	NA	NA	NA	NA	NA	NA	NA	NA	NA	NA	NA	NA	NA	SBPL8	SBPL	NA
845	SBPL8_005	D1	0.893741982658687	-0.496366170610484	473	-1.42443854626719	-0.767896662454696	235	9	598.1425861	NA	0	0	0	0	0	NA	NA	0	0	0	0	0	NA	41	1	0	1	0	0	0	1	0	0	NA	NA	0.091069648417343	NA	NA	NA	NA	NA	NA	NA	NA	NA	SBPL8	SBPL	NA
846	SBPL8_005	D2	0.893741982658687	-0.496366170610484	473	-1.42443854626719	-0.767896662454696	235	9	598.1425861	NA	0	0	0	0	0	NA	NA	0	0	0	0	0	NA	41	1	0	1	0	0	0	1	0	0	NA	NA	0.091069648417343	NA	NA	NA	NA	NA	NA	NA	NA	NA	SBPL8	SBPL	NA
847	SBPL8_005	D3	0.893741982658687	-0.496366170610484	473	-1.42443854626719	-0.767896662454696	235	9	598.1425861	NA	0	0	0	0	0	NA	NA	0	0	0	0	0	NA	41	1	0	1	0	0	0	1	0	0	NA	NA	0.091069648417343	NA	NA	NA	NA	NA	NA	NA	NA	NA	SBPL8	SBPL	22.10843431609
848	SBPL8_005	D4	0.893741982658687	-0.496366170610484	473	-1.42443854626719	-0.767896662454696	235	9	598.1425861	NA	0	0	0	0	0	NA	NA	0	0	0	0	0	NA	41	1	0	1	0	0	0	1	0	0	NA	NA	0.091069648417343	NA	NA	NA	NA	NA	NA	NA	NA	NA	SBPL8	SBPL	25.9333595496185
849	SBPL8_006	D1	1.08519524924053	-0.798057892392147	NA	1.01171070476885	-0.241077852271311	NA	4	570.7759195	70	4	3	1	0	0	0	5	4	2	2	0	0	0	14	3	2	0	1	0	0	1	1	1	NA	NA	0.138788723781575	NA	NA	NA	NA	NA	NA	NA	NA	NA	SBPL8	SBPL	NA
850	SBPL8_006	D2	1.08519524924053	-0.798057892392147	NA	1.01171070476885	-0.241077852271311	NA	4	570.7759195	70	4	3	1	0	0	0	5	4	2	2	0	0	0	14	3	2	0	1	0	0	1	1	1	NA	NA	0.138788723781575	NA	NA	NA	NA	NA	NA	NA	NA	NA	SBPL8	SBPL	NA
851	SBPL8_006	D3	1.08519524924053	-0.798057892392147	NA	1.01171070476885	-0.241077852271311	NA	4	570.7759195	70	4	3	1	0	0	0	5	4	2	2	0	0	0	14	3	2	0	1	0	0	1	1	1	NA	NA	0.138788723781575	NA	NA	NA	NA	NA	NA	NA	NA	NA	SBPL8	SBPL	20.8310636550641
852	SBPL8_006	D4	1.08519524924053	-0.798057892392147	NA	1.01171070476885	-0.241077852271311	NA	4	570.7759195	70	4	3	1	0	0	0	5	4	2	2	0	0	0	14	3	2	0	1	0	0	1	1	1	NA	NA	0.138788723781575	NA	NA	NA	NA	NA	NA	NA	NA	NA	SBPL8	SBPL	26.5214013301087
853	SBPL8_007	D1	1.2169406544463	-0.616662091656137	264	-0.944490475411601	-1.87264598800994	246	6	581.3092528	1	4	3	0	1	1	0.25	26	2	0	1	1	0	0	NA	0	0	0	0	0	NA	0	1	1	NA	NA	0.0414791417860749	NA	NA	NA	NA	NA	NA	NA	NA	NA	SBPL8	SBPL	NA
854	SBPL8_007	D2	1.2169406544463	-0.616662091656137	264	-0.944490475411601	-1.87264598800994	246	6	581.3092528	1	4	3	0	1	1	0.25	26	2	0	1	1	0	0	NA	0	0	0	0	0	NA	0	1	1	NA	NA	0.0414791417860749	NA	NA	NA	NA	NA	NA	NA	NA	NA	SBPL8	SBPL	NA
855	SBPL8_007	D3	1.2169406544463	-0.616662091656137	264	-0.944490475411601	-1.87264598800994	246	6	581.3092528	1	4	3	0	1	1	0.25	26	2	0	1	1	0	0	NA	0	0	0	0	0	NA	0	1	1	NA	NA	0.0414791417860749	NA	NA	NA	NA	NA	NA	NA	NA	NA	SBPL8	SBPL	22.2539433166308
856	SBPL8_007	D4	1.2169406544463	-0.616662091656137	264	-0.944490475411601	-1.87264598800994	246	6	581.3092528	1	4	3	0	1	1	0.25	26	2	0	1	1	0	0	NA	0	0	0	0	0	NA	0	1	1	NA	NA	0.0414791417860749	NA	NA	NA	NA	NA	NA	NA	NA	NA	SBPL8	SBPL	24.037546413432
857	SBPL8_008	D1	1.06179579909671	-0.474453803486443	219	1.19480127158513	-0.437310668279155	150	3	565.4759195	6	2	0	2	0	0	0	35	1	0	0	1	0	0	NA	0	0	0	0	0	0	0	1	1	NA	NA	0.10019952749618	NA	NA	NA	NA	NA	NA	NA	NA	NA	SBPL8	SBPL	NA
858	SBPL8_008	D2	1.06179579909671	-0.474453803486443	219	1.19480127158513	-0.437310668279155	150	3	565.4759195	6	2	0	2	0	0	0	35	1	0	0	1	0	0	NA	0	0	0	0	0	0	0	1	1	NA	NA	0.10019952749618	NA	NA	NA	NA	NA	NA	NA	NA	NA	SBPL8	SBPL	NA
859	SBPL8_008	D3	1.06179579909671	-0.474453803486443	219	1.19480127158513	-0.437310668279155	150	3	565.4759195	6	2	0	2	0	0	0	35	1	0	0	1	0	0	NA	0	0	0	0	0	0	0	1	1	NA	NA	0.10019952749618	NA	NA	NA	NA	NA	NA	NA	NA	NA	SBPL8	SBPL	20.8776135908077
860	SBPL8_008	D4	1.06179579909671	-0.474453803486443	219	1.19480127158513	-0.437310668279155	150	3	565.4759195	6	2	0	2	0	0	0	35	1	0	0	1	0	0	NA	0	0	0	0	0	0	0	1	1	NA	NA	0.10019952749618	NA	NA	NA	NA	NA	NA	NA	NA	NA	SBPL8	SBPL	24.9857942181511
861	SBPL8_009	D1	-0.602069786318719	0.884821921545368	13	-1.3468972949756	0.158425550482271	116	12	614.7759195	NA	0	NA	NA	NA	NA	NA	1	2	2	0	0	1	0.5	NA	0	0	0	0	0	NA	0	1	1	NA	NA	0.16525084015447	NA	NA	NA	NA	NA	NA	NA	NA	NA	SBPL8	SBPL	NA
862	SBPL8_009	D2	-0.602069786318719	0.884821921545368	13	-1.3468972949756	0.158425550482271	116	12	614.7759195	NA	0	NA	NA	NA	NA	NA	1	2	2	0	0	1	0.5	NA	0	0	0	0	0	NA	0	1	1	NA	NA	0.16525084015447	NA	NA	NA	NA	NA	NA	NA	NA	NA	SBPL8	SBPL	NA
863	SBPL8_009	D3	-0.602069786318719	0.884821921545368	13	-1.3468972949756	0.158425550482271	116	12	614.7759195	NA	0	NA	NA	NA	NA	NA	1	2	2	0	0	1	0.5	NA	0	0	0	0	0	NA	0	1	1	NA	NA	0.16525084015447	NA	NA	NA	NA	NA	NA	NA	NA	NA	SBPL8	SBPL	18.5973184974356
864	SBPL8_009	D4	-0.602069786318719	0.884821921545368	13	-1.3468972949756	0.158425550482271	116	12	614.7759195	NA	0	NA	NA	NA	NA	NA	1	2	2	0	0	1	0.5	NA	0	0	0	0	0	NA	0	1	1	NA	NA	0.16525084015447	NA	NA	NA	NA	NA	NA	NA	NA	NA	SBPL8	SBPL	25.3726029437689
865	SBPL8_010	D1	0.986925229097881	-0.321355551658279	107	1.1889408275869	-1.00127252896304	276	5	576.1425861	10	4	3	1	0	0	0	1	2	1	1	0	0	0	1	7	5	2	0	0	0	1	1	1	NA	NA	0.0923197527477852	NA	NA	NA	NA	NA	NA	NA	NA	NA	SBPL8	SBPL	NA
866	SBPL8_010	D2	0.986925229097881	-0.321355551658279	107	1.1889408275869	-1.00127252896304	276	5	576.1425861	10	4	3	1	0	0	0	1	2	1	1	0	0	0	1	7	5	2	0	0	0	1	1	1	NA	NA	0.0923197527477852	NA	NA	NA	NA	NA	NA	NA	NA	NA	SBPL8	SBPL	NA
867	SBPL8_010	D3	0.986925229097881	-0.321355551658279	107	1.1889408275869	-1.00127252896304	276	5	576.1425861	10	4	3	1	0	0	0	1	2	1	1	0	0	0	1	7	5	2	0	0	0	1	1	1	NA	NA	0.0923197527477852	NA	NA	NA	NA	NA	NA	NA	NA	NA	SBPL8	SBPL	21.2126287589214
868	SBPL8_010	D4	0.986925229097881	-0.321355551658279	107	1.1889408275869	-1.00127252896304	276	5	576.1425861	10	4	3	1	0	0	0	1	2	1	1	0	0	0	1	7	5	2	0	0	0	1	1	1	NA	NA	0.0923197527477852	NA	NA	NA	NA	NA	NA	NA	NA	NA	SBPL8	SBPL	24.9977386215806
869	SBPL8_011	D1	0.515327539389211	2.30227209092282	37	0.778654785067058	0.300363977183055	20	4	570.7759195	10	3	3	0	0	0	0	65	6	6	0	0	1	0.166666667	NA	0	0	0	0	0	NA	0	1	1	NA	NA	0.10261234731937	NA	NA	NA	NA	NA	NA	NA	NA	NA	SBPL8	SBPL	NA
870	SBPL8_011	D2	0.515327539389211	2.30227209092282	37	0.778654785067058	0.300363977183055	20	4	570.7759195	10	3	3	0	0	0	0	65	6	6	0	0	1	0.166666667	NA	0	0	0	0	0	NA	0	1	1	NA	NA	0.10261234731937	NA	NA	NA	NA	NA	NA	NA	NA	NA	SBPL8	SBPL	NA
871	SBPL8_011	D3	0.515327539389211	2.30227209092282	37	0.778654785067058	0.300363977183055	20	4	570.7759195	10	3	3	0	0	0	0	65	6	6	0	0	1	0.166666667	NA	0	0	0	0	0	NA	0	1	1	NA	NA	0.10261234731937	NA	NA	NA	NA	NA	NA	NA	NA	NA	SBPL8	SBPL	23.0328981045436
872	SBPL8_011	D4	0.515327539389211	2.30227209092282	37	0.778654785067058	0.300363977183055	20	4	570.7759195	10	3	3	0	0	0	0	65	6	6	0	0	1	0.166666667	NA	0	0	0	0	0	NA	0	1	1	NA	NA	0.10261234731937	NA	NA	NA	NA	NA	NA	NA	NA	NA	SBPL8	SBPL	27.3426166919572
873	SBPL8_012	D1	-1.51556681276203	-1.29740892951776	192	-0.87709132802402	0.22894579727247	250	5	576.1425861	61	1	1	0	0	0	0	1	3	1	2	0	0	0	37	3	2	1	0	0	0	1	1	1	NA	NA	0.0731416638529579	NA	NA	NA	NA	NA	NA	NA	NA	NA	SBPL8	SBPL	NA
874	SBPL8_012	D2	-1.51556681276203	-1.29740892951776	192	-0.87709132802402	0.22894579727247	250	5	576.1425861	61	1	1	0	0	0	0	1	3	1	2	0	0	0	37	3	2	1	0	0	0	1	1	1	NA	NA	0.0731416638529579	NA	NA	NA	NA	NA	NA	NA	NA	NA	SBPL8	SBPL	NA
875	SBPL8_012	D3	-1.51556681276203	-1.29740892951776	192	-0.87709132802402	0.22894579727247	250	5	576.1425861	61	1	1	0	0	0	0	1	3	1	2	0	0	0	37	3	2	1	0	0	0	1	1	1	NA	NA	0.0731416638529579	NA	NA	NA	NA	NA	NA	NA	NA	NA	SBPL8	SBPL	21.364436741531
876	SBPL8_012	D4	-1.51556681276203	-1.29740892951776	192	-0.87709132802402	0.22894579727247	250	5	576.1425861	61	1	1	0	0	0	0	1	3	1	2	0	0	0	37	3	2	1	0	0	0	1	1	1	NA	NA	0.0731416638529579	NA	NA	NA	NA	NA	NA	NA	NA	NA	SBPL8	SBPL	24.3632449595022
877	SBPL8_013	D1	1.08807650931298	-0.925511273000629	212	0.895365146725181	0.0500062780433751	353	4	570.7759195	59	2	1	1	0	0	0	NA	0	0	0	0	0	NA	77	4	2	2	0	0	0	1	1	0	NA	NA	0.107946712559093	NA	NA	NA	NA	NA	NA	NA	NA	NA	SBPL8	SBPL	NA
878	SBPL8_013	D2	1.08807650931298	-0.925511273000629	212	0.895365146725181	0.0500062780433751	353	4	570.7759195	59	2	1	1	0	0	0	NA	0	0	0	0	0	NA	77	4	2	2	0	0	0	1	1	0	NA	NA	0.107946712559093	NA	NA	NA	NA	NA	NA	NA	NA	NA	SBPL8	SBPL	NA
879	SBPL8_013	D3	1.08807650931298	-0.925511273000629	212	0.895365146725181	0.0500062780433751	353	4	570.7759195	59	2	1	1	0	0	0	NA	0	0	0	0	0	NA	77	4	2	2	0	0	0	1	1	0	NA	NA	0.107946712559093	NA	NA	NA	NA	NA	NA	NA	NA	NA	SBPL8	SBPL	22.8973590080567
880	SBPL8_013	D4	1.08807650931298	-0.925511273000629	212	0.895365146725181	0.0500062780433751	353	4	570.7759195	59	2	1	1	0	0	0	NA	0	0	0	0	0	NA	77	4	2	2	0	0	0	1	1	0	NA	NA	0.107946712559093	NA	NA	NA	NA	NA	NA	NA	NA	NA	SBPL8	SBPL	27.3231742229795
881	SBPL8_014	D1	1.00273678429958	-0.350285793135432	NA	0.774657919330191	-0.585315160110297	NA	4	570.7759195	65	2	2	0	0	0	0	80	3	2	0	1	0	0	11	3	1	2	0	0	0	1	1	1	NA	NA	0.0572623839656553	NA	NA	NA	NA	NA	NA	NA	NA	NA	SBPL8	SBPL	NA
882	SBPL8_014	D2	1.00273678429958	-0.350285793135432	NA	0.774657919330191	-0.585315160110297	NA	4	570.7759195	65	2	2	0	0	0	0	80	3	2	0	1	0	0	11	3	1	2	0	0	0	1	1	1	NA	NA	0.0572623839656553	NA	NA	NA	NA	NA	NA	NA	NA	NA	SBPL8	SBPL	NA
883	SBPL8_014	D3	1.00273678429958	-0.350285793135432	NA	0.774657919330191	-0.585315160110297	NA	4	570.7759195	65	2	2	0	0	0	0	80	3	2	0	1	0	0	11	3	1	2	0	0	0	1	1	1	NA	NA	0.0572623839656553	NA	NA	NA	NA	NA	NA	NA	NA	NA	SBPL8	SBPL	22.0286098165363
884	SBPL8_014	D4	1.00273678429958	-0.350285793135432	NA	0.774657919330191	-0.585315160110297	NA	4	570.7759195	65	2	2	0	0	0	0	80	3	2	0	1	0	0	11	3	1	2	0	0	0	1	1	1	NA	NA	0.0572623839656553	NA	NA	NA	NA	NA	NA	NA	NA	NA	SBPL8	SBPL	24.4336299430939
885	SBPL8_015	D1	NA	NA	NA	NA	NA	NA	3	565.4759195	17	1	1	0	0	0	0	75	1	1	0	0	0	0	110	5	5	0	0	0	0	1	1	1	NA	NA	NA	NA	NA	NA	NA	NA	NA	NA	NA	NA	SBPL8	SBPL	NA
886	SBPL8_015	D2	NA	NA	NA	NA	NA	NA	3	565.4759195	17	1	1	0	0	0	0	75	1	1	0	0	0	0	110	5	5	0	0	0	0	1	1	1	NA	NA	NA	NA	NA	NA	NA	NA	NA	NA	NA	NA	SBPL8	SBPL	NA
887	SBPL8_015	D3	NA	NA	NA	NA	NA	NA	3	565.4759195	17	1	1	0	0	0	0	75	1	1	0	0	0	0	110	5	5	0	0	0	0	1	1	1	NA	NA	NA	NA	NA	NA	NA	NA	NA	NA	NA	NA	SBPL8	SBPL	22.0709109868079
888	SBPL8_015	D4	NA	NA	NA	NA	NA	NA	3	565.4759195	17	1	1	0	0	0	0	75	1	1	0	0	0	0	110	5	5	0	0	0	0	1	1	1	NA	NA	NA	NA	NA	NA	NA	NA	NA	NA	NA	NA	SBPL8	SBPL	NA
889	SBPL8_016	D1	0.917701635674212	0.131312793155803	NA	-0.0861970144576634	-1.48445357981593	NA	3	565.4759195	NA	0	0	0	0	0	NA	26	2	1	1	0	0	0	10	1	0	1	0	0	0	1	0	1	NA	NA	0.0991295344200813	NA	NA	NA	NA	NA	NA	NA	NA	NA	SBPL8	SBPL	NA
890	SBPL8_016	D2	0.917701635674212	0.131312793155803	NA	-0.0861970144576634	-1.48445357981593	NA	3	565.4759195	NA	0	0	0	0	0	NA	26	2	1	1	0	0	0	10	1	0	1	0	0	0	1	0	1	NA	NA	0.0991295344200813	NA	NA	NA	NA	NA	NA	NA	NA	NA	SBPL8	SBPL	NA
891	SBPL8_016	D3	0.917701635674212	0.131312793155803	NA	-0.0861970144576634	-1.48445357981593	NA	3	565.4759195	NA	0	0	0	0	0	NA	26	2	1	1	0	0	0	10	1	0	1	0	0	0	1	0	1	NA	NA	0.0991295344200813	NA	NA	NA	NA	NA	NA	NA	NA	NA	SBPL8	SBPL	20.3053579640006
892	SBPL8_016	D4	0.917701635674212	0.131312793155803	NA	-0.0861970144576634	-1.48445357981593	NA	3	565.4759195	NA	0	0	0	0	0	NA	26	2	1	1	0	0	0	10	1	0	1	0	0	0	1	0	1	NA	NA	0.0991295344200813	NA	NA	NA	NA	NA	NA	NA	NA	NA	SBPL8	SBPL	24.468798409644
893	SBPL8_017	D1	0.0186037444285091	1.41270402802765	39	-0.854265504982307	0.615117326642614	81	2	560.1759195	24	2	2	0	0	0	0	20	3	2	1	0	1	0.333333333	8	4	1	3	0	0	0	1	1	1	NA	NA	0.0730480509536411	NA	NA	NA	NA	NA	NA	NA	NA	NA	SBPL8	SBPL	NA
894	SBPL8_017	D2	0.0186037444285091	1.41270402802765	39	-0.854265504982307	0.615117326642614	81	2	560.1759195	24	2	2	0	0	0	0	20	3	2	1	0	1	0.333333333	8	4	1	3	0	0	0	1	1	1	NA	NA	0.0730480509536411	NA	NA	NA	NA	NA	NA	NA	NA	NA	SBPL8	SBPL	NA
895	SBPL8_017	D3	0.0186037444285091	1.41270402802765	39	-0.854265504982307	0.615117326642614	81	2	560.1759195	24	2	2	0	0	0	0	20	3	2	1	0	1	0.333333333	8	4	1	3	0	0	0	1	1	1	NA	NA	0.0730480509536411	NA	NA	NA	NA	NA	NA	NA	NA	NA	SBPL8	SBPL	21.9137102276212
896	SBPL8_017	D4	0.0186037444285091	1.41270402802765	39	-0.854265504982307	0.615117326642614	81	2	560.1759195	24	2	2	0	0	0	0	20	3	2	1	0	1	0.333333333	8	4	1	3	0	0	0	1	1	1	NA	NA	0.0730480509536411	NA	NA	NA	NA	NA	NA	NA	NA	NA	SBPL8	SBPL	25.0547764186278
897	SBPL8_018	D1	0.441115457506089	2.00542099386189	NA	0.694389623860432	0.137808055290542	NA	6	581.3092528	1	9	7	2	0	0	0	61	6	0	0	6	0	0	1	2	1	1	0	0	0	1	1	1	NA	NA	0.116270121060297	NA	NA	NA	NA	NA	NA	NA	NA	NA	SBPL8	SBPL	NA
898	SBPL8_018	D2	0.441115457506089	2.00542099386189	NA	0.694389623860432	0.137808055290542	NA	6	581.3092528	1	9	7	2	0	0	0	61	6	0	0	6	0	0	1	2	1	1	0	0	0	1	1	1	NA	NA	0.116270121060297	NA	NA	NA	NA	NA	NA	NA	NA	NA	SBPL8	SBPL	NA
899	SBPL8_018	D3	0.441115457506089	2.00542099386189	NA	0.694389623860432	0.137808055290542	NA	6	581.3092528	1	9	7	2	0	0	0	61	6	0	0	6	0	0	1	2	1	1	0	0	0	1	1	1	NA	NA	0.116270121060297	NA	NA	NA	NA	NA	NA	NA	NA	NA	SBPL8	SBPL	20.5561867522144
900	SBPL8_018	D4	0.441115457506089	2.00542099386189	NA	0.694389623860432	0.137808055290542	NA	6	581.3092528	1	9	7	2	0	0	0	61	6	0	0	6	0	0	1	2	1	1	0	0	0	1	1	1	NA	NA	0.116270121060297	NA	NA	NA	NA	NA	NA	NA	NA	NA	SBPL8	SBPL	25.4395318367469
901	SBPL8_019	D1	0.570170905443927	-0.528782398601875	234	1.0438730815828	-0.161209925886493	228	3	565.4759195	76	7	6	1	0	0	0	32	4	4	0	0	0	0	NA	0	0	0	0	0	NA	0	1	1	NA	NA	0.058227527868018	NA	NA	NA	NA	NA	NA	NA	NA	NA	SBPL8	SBPL	NA
902	SBPL8_019	D2	0.570170905443927	-0.528782398601875	234	1.0438730815828	-0.161209925886493	228	3	565.4759195	76	7	6	1	0	0	0	32	4	4	0	0	0	0	NA	0	0	0	0	0	NA	0	1	1	NA	NA	0.058227527868018	NA	NA	NA	NA	NA	NA	NA	NA	NA	SBPL8	SBPL	NA
903	SBPL8_019	D3	0.570170905443927	-0.528782398601875	234	1.0438730815828	-0.161209925886493	228	3	565.4759195	76	7	6	1	0	0	0	32	4	4	0	0	0	0	NA	0	0	0	0	0	NA	0	1	1	NA	NA	0.058227527868018	NA	NA	NA	NA	NA	NA	NA	NA	NA	SBPL8	SBPL	21.2499338055923
904	SBPL8_019	D4	0.570170905443927	-0.528782398601875	234	1.0438730815828	-0.161209925886493	228	3	565.4759195	76	7	6	1	0	0	0	32	4	4	0	0	0	0	NA	0	0	0	0	0	NA	0	1	1	NA	NA	0.058227527868018	NA	NA	NA	NA	NA	NA	NA	NA	NA	SBPL8	SBPL	23.7537175039171
905	SBPL8_020	D1	NA	NA	NA	NA	NA	NA	11	609.4092528	50	1	1	0	0	0	0	NA	0	0	0	0	NA	NA	7	2	1	1	0	1	0.5	1	1	0	NA	NA	NA	NA	NA	NA	NA	NA	NA	NA	NA	NA	SBPL8	SBPL	NA
906	SBPL8_020	D2	NA	NA	NA	NA	NA	NA	11	609.4092528	50	1	1	0	0	0	0	NA	0	0	0	0	NA	NA	7	2	1	1	0	1	0.5	1	1	0	NA	NA	NA	NA	NA	NA	NA	NA	NA	NA	NA	NA	SBPL8	SBPL	NA
907	SBPL8_020	D3	NA	NA	NA	NA	NA	NA	11	609.4092528	50	1	1	0	0	0	0	NA	0	0	0	0	NA	NA	7	2	1	1	0	1	0.5	1	1	0	NA	NA	NA	NA	NA	NA	NA	NA	NA	NA	NA	NA	SBPL8	SBPL	22.2814193219241
908	SBPL8_020	D4	NA	NA	NA	NA	NA	NA	11	609.4092528	50	1	1	0	0	0	0	NA	0	0	0	0	NA	NA	7	2	1	1	0	1	0.5	1	1	0	NA	NA	NA	NA	NA	NA	NA	NA	NA	NA	NA	NA	SBPL8	SBPL	NA
[truncated: 4 more columns]
